# Supplementary material for: Metabolic profiling reveals local and systemic responses of host plants to nematode parasitism
Source: Plant J. 2010 May 11;62(6):1058–71. doi: 10.1111/j.1365-313X.2010.04217.x (PMC2904900; doi:10.1111/j.1365-313X.2010.04217.x)
Supplement: Supplementary file 5 [file tpj0062-1058-SD5.xls]

## Sheet: Supplemental Table S1
Table S1. Entire data set of the metabolite profiling in c-shoots, i-shoots, c-roots, i-roots and syncytia.
Metabolite						Analyte													Normalized Responses
Name	MPIMP-ID	Sum Formula	KEGG-ID	CAS-ID		MPIMP-ID		TMS	MEOX	Derivative	Time Group (#)	Cluster (#)	Fragments	Fragment count (#)	RI [expexted]	RI_Deviation [%]	Mass Specral Match Factor [cluster match]		i-Shoot_05	i-Shoot_05	i-Shoot_05	i-Shoot_05	i-Shoot_05	i-Shoot_10	i-Shoot_10	i-Shoot_10	i-Shoot_10	i-Shoot_10	i-Shoot_15	i-Shoot_15	i-Shoot_15	i-Shoot_15	i-Shoot_15	i-Shoot_15	c-Shoot_05	c-Shoot_05	c-Shoot_05	c-Shoot_05	c-Shoot_05	c-Shoot_10	c-Shoot_10	c-Shoot_10	c-Shoot_10	c-Shoot_10	c-Shoot_10	c-Shoot_15	c-Shoot_15	c-Shoot_15	c-Shoot_15
Kestose, 1-	M000814	C18H32O16	C03661	470-69-9		A340003-101		11	0	single 1	343	5092	103:73526 104:9890 105:5519 106:824 115:586 116:453 117:18166 118:3159 126:123 134:5677 140:285 141:531 142:1365 143:1412 144:362 145:1167 153:743 155:1099 156:351 157:1475 158:366 161:545 163:373 167:584 169:10351 170:2319 171:1381 173:1062 174:349 181:635 182:408 183:1461 187:501 189:2438 190:824 191:4016 192:1084 193:720 195:176 197:370 198:204 199:986 200:296 201:566 202:366 203:601 205:1756 …	106	3356.14	0.10953	830	5092@3359.82	1.54959	0.722177	4.27741	0.777119	8.72281	3.26889	2.65751	5.48759	5.07955	6.29683	9.57123	7.56239	15.6802	26.9812	5.52254	0.127921	0.0830766	0.134324	0.391796	3.66017	0.307173	11.5017	1.45052	0.259228	0.238451	0.879198	0.275818	0.226316	0.0617115	0.1167	0.40939
Amino acids
Alanine	M000026	C3H7NO2	C00041	56-41-7		A142001-101		2	0	minor 3	48	11133	116:11742 160:10950 233:331 262:2232 263:538	5	1396.6	0.110146	970	11133@1398.14	34.1314	43.1402	10.3723	22.1323	29.5577	24.923	24.1448	65.3529	10.2724	24.4275	25.0103	17.9065	5.55602	10.2273	23.5636	22.133	32.968	59.0318	14.6604	4.94547	17.0729	68.6155	54.9384	59.869	17.3895	25.7256	12.878	22.8405	60.104	6.19504	10.8561
Asparagine	M000013	C4H8N2O3	C00152	70-47-3		A151002-101		2	0	minor 5	65	16162	201:247 243:1161 244:359	3	1500.79	0.0878764	929	16162@1502.11	20.0915	21.1848	7.66889	46.2032	19.9856	19.2354	11.7911	12.1692	3.0917	4.8282	4.50871	4.38394	--	3.3418	16.7376	28.9116	28.6315	24.2	22.9026	25.7251	10.7313	46.476	82.2008	45.3682	17.2143	100	9.47933	14.9908	36.5378	37.5395	23.7745
Aspartic acid	M000033	C4H7NO4	C00049	56-84-8		A152002-101	15985-05-4	3	0	major 1	67	8756	188:3893 202:4883 203:1041 204:1242 216:1819 218:7526 219:1562 220:865 232:33266 233:7348 234:3462 235:697 292:654 293:262 306:976 307:395 308:259 334:486	18	1512.45	-0.0979503	991	8756@1510.97	29.2496	22.2663	24.1464	21.4929	19.3641	37.2277	9.43574	16.9382	13.2288	9.26108	11.2337	9.77529	3.09593	3.3072	23.6926	42.4568	45.1131	41.1902	49.5321	10.2493	12.3283	65.6223	41.7784	45.3327	24.7597	60.1326	7.20693	13.0204	47.3609	46.3284	33.7979
Glutamic acid	M000036	C5H9NO4	C00025	56-86-0		A163001-101	15985-07-6	3	0	major 1	76	968	100:13923 101:3310 112:2196 113:2340 114:3439 119:1055 126:579 128:46282 129:10863 130:4918 131:4963 132:3236 133:10039 134:1709 135:1084 140:6029 141:992 142:967 143:846 144:827 150:1117 151:612 152:284 156:33777 157:6349 158:8862 162:327 172:994 198:373 204:4111 214:1443 215:598 221:1535 222:473 223:348 258:2775 274:987 275:398	38	1614.29	0.0346781	979	968@1614.85	7.38598	9.55335	21.5924	40.5977	36.4061	11.4696	4.28791	1.97144	22.2686	3.41704	3.49365	5.19264	5.49037	11.9368	29.8751	29.0652	11.7982	5.71046	38.1662	44.5811	15.8896	16.2306	8.36597	7.20514	53.3934	77.3579	3.79106	3.76846	10.7914	100	63.9161
Glutamine	M000032	C5H10N2O3	C00064	56-85-9		A178001-101	56145-13-2	3	0	major 1	100	12702	139:1133 156:9650 229:518	3	1766.72	0.0882213	965	12702@1768.28	3.82638	2.96259	34.9364	31.496	7.99937	13.0985	2.94139	1.69009	16.2584	0.679669	3.65268	2.14746	2.70937	7.49241	28.9777	17.8303	4.83452	1.33826	28.2617	26.9995	0.399637	9.64126	2.98089	2.93192	21.0117	40.8288	1.58325	2.12619	4.89567	100	19.7134
Glycine	M000031	C2H5NO2	C00037	56-40-6		A133001-101	5630-82-0	3	0	major 1	31	14880	174:37008 175:7523 248:6441 249:2046 276:1939	5	1302.28	0.0705955	991	14880@1303.20	9.75307	3.59758	9.71035	3.26625	6.28389	25.3675	11.5552	3.80659	27.2429	12.6727	13.8559	6.3752	11.557	10.195	51.4762	29.9489	20.333	3.34111	21.7158	5.35296	14.5134	18.8539	29.5152	14.1814	33.3655	64.907	28.2823	18.8699	64.7922	100	47.5391
Isoleucine	M000017	C6H13NO2	C00407	73-32-5		A132002-101	15985-01-0	2	0	major 1	30	254	90:154 96:110 98:131 105:105 118:126 134:134 146:206 159:956 161:122 170:198 171:107 203:109 218:1465 232:292 233:164 234:117	16	1286.75	0.182298	937	254@1289.10	22.1414	17.9153	27.2724	12.4176	15.0341	20.0651	14.2954	20.7028	20.8673	15.8461	17.7305	20.5783	22.3299	17.7295	21.6367	24.7916	13.9679	24.6729	52.9359	10.7239	22.9562	24.465	25.5973	20.1179	17.4839	28.2333	25.8234	20.2704	14.9723	20.7532	14.2717
Methionine	M000018	C5H11NO2S	C00073	63-68-3		A152001-101	27844-10-6	2	0	major 1	68	14897	176:1221 177:284 202:1124 219:202 250:137 293:133	6	1516.11	-0.0376104	646	14897@1515.54	20.0147	19.1747	8.10668	12.6752	7.61232	16.4642	8.89391	18.1478	6.46511	9.00018	11.7811	13.0389	--	5.69096	14.7544	16.3415	19.634	23.3578	23.9504	4.39687	4.59154	25.3156	25.088	45.2286	10.5937	25.1675	4.04603	12.5588	18.5686	16.1864	11.8008
Phenylalanine	M000011	C9H11NO2	C00079	63-91-2		A164001-101	2899-52-7	2	0	major 1	78	9190	192:2542 193:709 218:3746 266:243	4	1630.03	-0.0816602	954	9190@1628.70	62.4584	44.3198	29.8853	28.9367	31.7726	55.9303	32.8432	42.8704	27.6848	38.899	30.4155	26.4749	17.4466	25.7187	60.8258	76.6068	37.2772	58.2387	63.6205	16.6877	19.2971	76.8586	70.6474	62.7878	36.3772	62.6169	24.6506	42.8309	29.5865	81.9546	32.5503
Proline	M000029	C5H9NO2	C00148	147-85-3		A159001-101		2	0	minor 3	74	821	142:24355 143:3618 144:1255 186:19567 187:2830 188:948 216:4628 288:2075 289:537	9	1584.09	-0.0897218	990	821@1582.67	56.9942	42.5835	17.8714	41.4988	62.9684	37.626	36.8467	55.4769	36.5264	45.3181	51.203	40.5192	23.4946	39.8562	43.9643	70.103	44.361	49.9996	27.7954	12.7685	28.2592	79.2291	57.0093	100	39.0933	45.4453	32.9776	41.8034	78.6319	22.4947	42.5824
Serine	M000015	C3H7NO3	C00065	56-45-1		A138001-101	7364-48-9	3	0	major 1	37	16349	204:44912 205:9678 218:31944 220:3078 278:2696 279:921 306:1337 307:492	8	1352.68	0.0280845	962	16349@1353.06	51.1551	16.3236	25.1587	21.0034	11.6423	100	13.6436	9.7663	23.9235	16.4035	17.4483	16.2514	16.7272	9.41688	32.0065	28.2818	61.1085	15.9809	34.0402	10.4961	11.093	84.9495	14.3223	28.678	24.4435	99.3672	18.1404	14.7019	64.4004	90.1246	20.1385
Threonine	M000016	C4H9NO3	C00188	72-19-5		A140001-101	64569-35-3	3	0	major 1	41	6019	128:3057 202:1290 203:1342 204:581 218:8732 219:9295 220:2333 221:1080 291:2326 292:1602 293:658	11	1377.64	0.0246738	946	6019@1377.98	26.8445	20.7988	13.2153	11.8905	4.56186	31.8912	8.01919	11.4639	8.50573	6.13259	13.8707	13.9587	5.5121	5.04299	10.4266	19.3609	34.0386	25.9634	17.9551	7.19995	8.80201	46.2104	7.90291	27.3515	15.796	52.7371	10.7208	10.874	36.4473	39.4921	14.1181
Tryptophan	M000012	C11H12N2O2	C00078	73-22-3		A223001-101	55429-28-2	3	0	major 1	162	9239	202:2127 230:91 293:83	3	2218.43	-0.191945	978	9239@2214.18	36.045	18.2069	20.8944	17.2824	12.8744	31.2405	17.3774	10.8522	17.7964	11.8739	27.7966	15.3945	15.5685	37.6946	34.6937	29.8118	23.7422	15.5278	26.9389	26.1336	10.7929	38.8545	27.9024	20.5092	13.4643	25.2393	10.6543	23.4925	11.6642	41.9402	13.9803
Valine	M000030	C5H11NO2	C00183	72-18-4		A122001-101	15984-93-7	2	0	major 1	23	151	144:14859 145:2074 146:952 156:505 218:2978 219:711	6	1207.7	0.189258	989	151@1209.99	11.9785	12.1989	22.5559	10.5316	11.1596	9.57259	8.36532	12.4532	15.5289	10.7588	10.706	10.7332	16.1321	12.717	17.0079	14.0507	7.89347	15.8053	32.0482	9.51136	14.153	14.5612	18.1489	14.1967	18.5553	17.9542	12.0186	11.58	9.42429	13.1361	12.8764
Amines
Ethanolamine	M000096	C2H7NO	C00189			A128002-101	5630-81-9	3	0	major 1	28	243	174:152941 175:29307 176:13630 177:1715 262:2701 263:729 264:369	7	1262.44	-0.169006	992	243@1260.31	40.9113	55.7695	63.764	37.1204	26.4904	23.2172	38.6814	35.5692	40.5255	41.5795	47.5997	61.0996	35.3171	34.5834	37.6336	21.7284	38.494	41.5484	65.1707	34.2235	51.0771	32.9005	23.7144	24.6488	37.761	33.8001	46.5144	43.9275	32.7568	21.708	25.6677
Spermidine	M000106	C7H19N3	C00315	124-20-9		A247007-101		5	0	minor 3	195	3884	87:160 88:103 100:523 102:162 112:156 114:141 128:974 130:295 132:104 142:326 146:168 160:139 172:264 174:2191 175:579 176:364 186:148 188:145 200:145 476:162 477:136	21	2468.36	0.0672059	933	3884@2470.02	86.1522	47.1567	23.0336	42.5436	75.0289	21.8724	43.4568	42.3818	36.6153	39.0911	29.1923	16.5597	14.5032	26.1857	55.1376	56.1945	61.8742	48.7749	21.8751	20.008	24.3261	40.0436	100	72.0867	44.576	73.6871	43.4429	20.7581	95.7531	78.1705	39.7022
Organic aicds
Glycolic acid	M000517	C2H4O3	C00160	79-14-1		A106002-101	33581-77-0	2	0	single 1	12	14274	161:380 177:956 205:645	3	1059.43	0.70109	824	14274@1066.91	33.096	33.6326	27.9291	19.2993	21.2189	20.2976	26.7469	26.6945	30.6678	20.3393	27.8029	35.4533	36.8281	19.6266	41.126	18.472	23.8892	25.8824	25.9226	21.6111	17.6108	24.962	21.6413	23.4582	19.8062	19.0248	18.5515	18.8676	20.0542	16.3326	18.5133
Malonic acid	M000427	C3H4O4	C00383	141-82-2		A122003-101	18457-04-0	2	0	major 1	23	12200	133:486 143:539 233:571	3	1197.16	0.35458	603	12200@1201.42	24.1738	15.1577	76.5539	68.5363	34.6309	23.0256	14.9422	16.0804	63.4937	21.2504	23.0162	23.5599	59.4206	39.7492	33.3449	23.3584	20.1297	19.1671	67.602	100	37.2461	21.7532	6.14533	21.9656	56.4243	27.6613	29.1736	11.4905	15.4675	53.4423	41.6266
Malonic acid, 2-amino-	M000430	C3H5NO4	C00872	1068-84-4		A147006-101		3	0	major 1	60	17790	276:945 292:4410 320:7449	3	1464.18	-0.079288	915	17790@1463.02	13.878	5.98778	6.2649	6.83686	9.47353	47.4491	18.7043	4.09004	23.0071	12.994	18.2616	9.47443	6.01305	14.47	52.2829	17.6023	38.4431	4.41006	11.9497	0.682468	3.49661	48.0968	42.9469	13.1601	36.8609	42.3643	8.65521	12.8256	100	27.8747	22.8381
Glyceric acid	M000073	C3H6O4	C00258	473-81-4		A135003-101	38191-87-6	3	0	single 1	33	6752	101:3266 102:11080 103:11925 104:1540 105:866 115:833 116:1255 117:7837 118:886 119:1162 130:3693 131:2645 132:574 133:10217 134:1509 135:1098 175:1313 189:17472 190:3697 191:1971 205:4041 206:890 217:1360 219:489 221:612	25	1320.58	0.125545	962	6752@1322.24	14.3285	14.012	19.4838	17.6125	12.952	10.2378	7.87573	27.9993	9.95339	5.79974	11.5623	15.0213	8.10805	11.6806	25.9285	11.6934	5.90908	6.37746	4.48915	11.6967	4.62446	10.1601	5.17142	9.92859	4.70007	9.15091	4.52808	9.52462	5.83445	9.3126	6.06247
Maleic acid	M000076	C4H4O4	C01384	110-16-7		A133003-101	23508-82-9	2	0	single 1	31	11608	126:2256 157:715 170:2201 171:755 215:804 242:532 245:6918	7	1301.51	0	940	11608@1301.51	73.6474	71.8265	61.3996	71.7954	65.6696	34.9705	32.1705	100	80.5516	64.324	43.5641	74.6499	77.1286	76.8498	67.6214	37.8165	55.1608	60.6199	51.6027	37.3918	58.6285	56.9825	31.2071	54.7838	57.1225	59.0172	48.9654	21.06	50.5151	40.4693	43.5233
Succinic acid	M000074	C4H6O4	C00042	110-15-6		A134001-101	40309-57-7	2	0	single 1	32	363	113:1747 115:2012 128:686 129:9695 130:1756 131:3501 132:621 133:6214 134:898 135:656 150:1693 151:488 163:528 172:8109 173:4514 203:647 214:74 218:1212 247:13739 248:2847 249:1300	21	1310.71	0.0259334	959	363@1311.05	62.0758	78.2083	73.8435	85.3616	51.9854	38.8468	36.762	100	62.8483	60.0927	62.1582	61.9885	69.6762	55.2278	57.4246	38.2088	41.4167	49.691	46.7552	41.3591	52.3777	85.8632	27.402	36.6892	56.9613	51.2608	62.2779	63.7484	39.878	39.4248	41.8424
Malic acid	M000065	C4H6O5	C00149	97-67-6		A149001-101	38166-11-9	3	0	single 1	63	712	115:28880 116:34144 117:150196 118:18502 119:26326 120:3387 121:2400 127:2742 128:2300 129:28623 130:3955 133:287073 134:40702 135:29485 136:2941 137:1399 152:2439 153:1299 155:2335 156:1371 173:14746 174:2282 217:62496 219:8540 237:1654 305:8163 306:14052 307:39661	28	1479.83	0.238646	957	712@1483.37	45.1911	83.5787	100	46.5045	39.1822	37.6808	53.0759	60.6887	74.8859	53.9612	66.499	83.3025	78.1597	40.2022	60.0914	37.0713	43.4402	56.1435	83.1238	46.8423	85.4091	46.4149	47.2713	29.7492	68.8118	38.3201	64.8273	66.5337	37.4783	40.847	39.1218
Erythronic acid	M000454	C4H8O5		15667-21-7		A154001-101		4	0	single 1	69	7739	177:2029 178:373 189:2436 191:963 204:1581 205:9985 206:1976 217:7952 218:1675 219:1152 220:10401 221:3911 222:1452 245:1198 291:1403 292:13204 293:3899 294:1900 319:1040	19	1531.74	-0.128123	927	7739@1529.78	21.6647	21.3504	20.5563	22.5101	33.9137	18.4752	17.5606	13.4299	16.8635	9.32817	18.1941	22.4913	11.1376	14.9235	35.795	21.2653	20.886	12.9306	17.4029	37.169	21.3096	30.6954	23.9108	22.9169	18.79	26.0931	10.2202	17.7986	25.0135	20.5957	22.3309
Threonic acid	M000078	C4H8O5	C01620	7306-96-9		A156001-101	38191-88-7	4	0	single 1	70	9475	102:4723 117:6890 118:717 130:3693 131:1779 133:2939 143:1022 177:684 189:1176 204:654 205:3904 206:765 217:3496 218:762 219:529 220:4052 221:1524 222:536 245:675 291:599 292:5189 293:1525 294:737 319:558	24	1545.94	0.0433206	907	9475@1546.61	77.4902	67.157	66.5868	63.4348	100	51.6459	59.306	51.6596	50.2743	43.0771	61.021	73.8763	41.1526	47.7762	96.3682	60.0796	58.1598	48.2741	56.9853	78.4462	62.4579	94.3492	59.8311	69.7571	49.4924	86.4109	42.2372	49.052	70.6734	61.5695	48.8107
Arabinonic acid		C5H10O6				A179001-101		5	0	single 1	100	1653	143:2350 189:3454 190:776 191:1644 204:2278 205:2830 206:685 207:619 217:9378 218:1951 219:1283 221:1200 257:791 277:1051 292:8589 293:2496 294:1295 305:1623 306:511 307:1566 308:437 331:674 333:1381 334:423	24	1767.97	-0.141605	942	1653@1765.47	43.5454	49.0509	31.6361	39.5985	54.9011	43.0347	40.5044	43.4191	41.3444	30.6796	70.5257	52.2945	41.9737	43.5818	89.0076	63.5954	44.8684	31.356	35.6465	29.3026	33.0019	69.1913	61.8024	67.7869	38.0057	85.6921	34.5967	54.0626	100	93.9649	69.1335
Ribonic acid	M000605	C5H10O6	C01685			A177001-101		5	0	single 1	98	1539	143:1042 157:443 189:1774 190:379 204:855 205:1000 217:3950 218:946 219:612 221:503 277:504 292:3352 293:1094 294:533 305:527 307:566 333:650	17	1751.51	-0.114318	934	1539@1749.51	73.5901	70.3528	50.2568	64.7372	100	41.6124	47.8841	53.5644	51.4285	31.4743	53.9788	52.4638	30.1465	35.9116	70.7923	65.0624	53.2406	50.7413	42.828	63.7735	43.7382	85.3223	67.9974	69.3112	42.9413	77.2882	35.7391	36.4993	56.6117	57.9624	43.6236
Glutaric acid, 2-oxo-	M000571	C5H6O5	C00026	328-50-7		A158004-101	60022-87-9	2	1	major 1	74	801	124:880 125:3603 126:24100 127:5605 133:23601 136:683 138:2173 139:1254 146:1066 152:839 153:1897 154:15388 155:4222 156:85160 158:7507 160:2617 161:1298 162:554 168:665 170:35004 171:5837 172:10497 173:5338 174:3723 182:4600 183:4282 186:34055 187:4959 188:2556 190:1781 197:488 198:109615 199:16493 200:7702 201:8250 202:26762 216:1614 228:1537 229:24540 230:4717 242:546 244:9705 246:1815 260:119…	50	1572.85	-0.0235297	984	801@1572.48	30.4994	10.2787	30.6404	14.3258	24.5598	27.7271	18.1878	22.495	53.5888	51.7613	46.4132	30.0206	100	51.2087	36.7762	51.2098	25.7016	18.1637	41.0101	8.88904	43.512	47.3276	27.8356	40.7659	56.565	23.01	62.9396	52.85	41.1019	63.1988	64.775
Glutaric acid, 2-hydroxy-	M000809	C5H8O5	C03196	13095-48-2		A158010-101	55530-62-6	3	0	single 1	74	798	125:119 129:26712 130:3963 133:4886 134:883 135:758 151:603 161:319 163:872 170:101 185:282 187:288 203:6029 231:2681 232:769 233:627 247:8622 248:2138 249:1228 259:331 278:256 321:733 322:359 333:626 337:91 349:1704 393:685	27	1569.38	-0.0720548	932	798@1568.25	35.9314	23.8117	27.731	19.1119	38.6844	30.5597	34.2396	41.4152	41.2172	39.6618	64.6056	53.9916	59.6354	42.9718	84.4536	58.2709	39.8941	26.2477	46.7711	23.2644	46.2026	44.9987	61.0166	59.4658	48.5164	64.3937	54.6527	75.209	100	70.756	73.5981
Glutaric acid, 3-hydroxy-3-methyl-						A161003-101		3	0	single 1	76	1098	121:369 139:678 151:1324 155:4061 163:5294 164:1170 165:738 170:1935 183:14486 184:2141 185:1067 193:505 197:253 198:2746 199:32950 200:5080 201:2823 203:10117 205:4988 207:1083 208:325 222:662 223:450 229:1597 231:26016 232:5155 233:3128 234:758 235:352 247:34352 248:7411 249:3256 250:770 273:19757 320:418 321:593 322:241 364:2385 365:1317 366:425	40	1598.69	-0.12087	964	1098@1596.76	3.07176	3.74662	3.92736	6.10488	5.95239	1.45133	1.45554	5.76482	2.83385	3.57992	2.47874	2.89007	3.34268	3.39424	1.92581	1.54285	1.85684	3.56571	2.86912	4.13286	3.8495	2.95181	1.09122	3.96868	2.4738	2.3716	2.80985	1.46671	2.84991	3.00794	1.96359
Galactonic acid	M000596	C6H12O7	C00880	576-36-3		A199002-101	55400-16-3	6	0	single 1	121	6890	205:7130 206:1576 207:1072 221:1358 277:1058 278:359 291:559 292:6849 293:2051 294:996 305:3048 306:980 307:996 319:3887 320:1201 321:730 331:562 335:435 345:358 359:789 433:609 435:424	22	1980.49	0.0323048	969	6890@1981.13	71.8011	54.7378	43.9971	60.2909	100	44.6246	58.1407	53.5911	56.9884	46.2646	61.2543	61.4495	50.1851	55.1126	71.3224	77.4312	56.0709	45.9152	41.5023	58.2904	49.2674	66.9501	82.9079	84.8622	50.6368	72.8751	42.8197	50.701	96.4869	99.6944	69.7415
Gluconic acid	M000508	C6H12O7	C00257	526-95-4		A200001-101	34290-52-3	6	0	single 1	121	3030	111:1956 113:2702 115:3307 117:32948 118:3647 119:10782 120:1100 127:1486 130:4540 131:11086 132:4166 133:20316 134:3160 135:2515 141:908 143:8247 145:3528 150:1364 151:1025 153:628 155:2579 159:2065 161:53821 162:6929 163:3816 169:6176 170:1267 171:1500 173:1187 174:3451 175:2438 176:508 177:2137 183:1153 185:734 187:994 189:16801 190:4058 191:10823 192:1889 204:186491 205:42691 206:19444 207:37…	61	1984.78	0.164985	727	3030@1988.06	33.2124	15.2811	14.5371	45.4496	22.5713	12.468	78.1643	16.8551	55.1279	62.0578	21.6273	25.6622	18.7973	14.1317	6.5518	4.76593	4.09927	8.33353	1.41184	24.6238	6.00326	18.5047	4.97288	9.91039	8.60034	3.42965	100	9.63532	5.87124	12.3935	2.59347
Nicotinic acid	M000457	C6H5NO2	C00253	59-67-6		A133004-101	25436-37-7	1	0	single 1	31	8124	106:9030 107:739 136:10422 137:1489 138:494 180:14032 181:2133 182:709	8	1301.8	0.0184326	983	8124@1302.04	52.5434	85.2717	50.355	57.9708	51.5837	36.0772	41.5989	100	50.5979	58.754	64.0192	74.875	46.2091	53.2447	67.8982	42.3103	44.458	64.7691	47.4817	49.3225	53.5141	61.3904	34.6229	45.9468	42.1539	60.557	62.1343	42.3493	38.6881	27.0158	32.4167
Dehydroascorbic acid dimer	M000082	C6H6O6	C05422			A185002-101		0	0	major 1	108	1801	112:863 156:2905 157:68478 158:10174 159:3884 168:705 172:2872 173:91547 174:12661 175:5006 176:4812 182:502 184:985 200:832 214:1663 216:1179 226:485 228:1157 230:1471 234:687 242:518 288:942 316:19039 332:516	24	1840.61	0.0287865	953	1801@1841.14	4.85157	2.91021	2.80094	2.20064	9.53542	2.2776	2.35824	3.46077	2.67841	3.41682	2.73596	2.66079	1.95783	3.26847	4.7346	2.55259	5.43991	3.18977	2.1544	1.11429	2.88317	2.42857	8.2003	15.6755	2.41167	15.2989	3.53068	1.85728	17.0768	29.3347	34.8766
Ascorbic acid	M000001	C6H8O6	C00072	50-81-7		A195002-101	55517-56-1	4	0	major 1	114	2788	150:3264 153:2630 167:1301 178:744 182:552 194:499 195:614 197:2117 207:7632 208:1498 209:1022 210:355 211:542 212:452 213:824 214:1474 215:11380 216:3346 221:9643 222:2371 223:1586 224:549 225:480 227:828 230:1494 241:2189 242:936 244:2488 252:159 254:1031 255:857 256:730 257:4698 258:4542 259:8601 260:6100 261:1883 262:761 269:1897 270:711 271:1360 285:813 286:445 290:579 336:965 337:308 343:44…	66	1939.09	-0.00412582	968	2788@1939.01	16.6127	12.5907	15.2698	13.5958	22.1964	6.37687	12.6964	13.7932	16.1251	15.2582	15.036	15.5706	11.1255	17.2073	11.3899	9.4906	7.70421	11.4033	7.97671	8.60526	10.0946	9.91905	9.79414	11.9607	11.1539	12.0446	12.4918	7.48663	8.86832	13.0731	10.8071
Aconitic acid, cis-	M000113	C6H6O6	C00417	585-84-2		A176002-101	55530-71-7	3	0	single 1	98	1514	211:1314 214:78 229:1943 273:108 285:614 286:159 287:157 375:489 376:170 377:118	10	1742.92	-0.137314	924	1514@1740.53	43.8221	54.0661	58.458	77.9977	67.052	39.529	26.3472	64.9748	79.7477	37.919	40.7507	39.5857	59.8867	40.0002	61.4783	80.8613	27.8818	50.6119	58.9893	77.4053	51.6554	67.4958	32.0203	58.9487	54.7743	63.5855	41.5901	56.855	35.7579	82.0674	72.0983
Citric acid	M000069	C6H8O7	C00158	77-92-9		A182004-101	14330-97-3	4	0	single 1	105	2203	157:20082 158:3529 161:6207 162:2441 164:3570 165:2177 173:8120 175:5007 176:1414 177:4393 178:939 182:790 183:138946 184:21916 185:40482 189:14391 190:14098 191:15311 192:3533 197:883 198:542 199:1677 201:10792 202:2466 207:19539 208:4290 209:2584 210:711 211:181146 212:29106 213:34770 214:5750 215:22325 216:6279 217:43737 219:6954 220:1605 221:64784 222:15509 223:8995 224:1878 225:978 226:488 2…	84	1806.29	0.113916	955	2203@1808.35	53.7331	96.1369	78.2633	75.2046	69.5656	47.8814	41.2351	73.5864	56.5778	42.8397	63.4155	51.4436	38.4146	47.8117	77.4617	56.5965	44.6384	60.2922	36.7963	73.302	34.776	67.7215	41.7138	46.7719	29.2092	62.0634	36.9598	38.5854	39.8177	53.6316	49.9886
Shikimic acid	M000607	C7H10O5	C00493	138-59-0		A181002-101	55520-78-0	4	0	single 1	103	2127	167:260 254:389 255:560 372:249	4	1794.63	0.0033432	812	2127@1794.69	98.859	92.6303	62.6842	100	66.2569	41.6497	44.7528	79.2623	55.012	52.3911	61.2194	52.9362	57.9127	47.3378	52.0947	47.9917	60.1739	72.2813	39.9781	70.9828	55.6383	64.3142	45.2506	57.818	63.8529	44.8078	53.8192	51.3071	60.7732	51.7027	39.2387
Benzoic acid	M000347	C7H6O2	C00180	65-85-0		A128003-101	2078-12-8	1	0	single 1	27	9908	105:7785 135:5217 136:718 179:6757 180:1004 181:321	6	1251.42	0.256647	967	9908@1254.64	94.4087	69.4871	90.6863	64.3099	62.0502	31.1771	70.3388	70.2234	60.3576	95.2258	52.1088	72.9409	68.03	33.7803	62.3073	30.0028	100	53.3814	96.127	46.9824	98.9471	56.7019	36.3062	43.9092	63.939	60.3297	90.8448	56.4276	51.3577	28.0211	33.9299
Benzoic acid, 4-hydroxy-	M000463	C7H6O3	C00156	99-96-7		A164003-101	2078-13-9	2	0	single 1	78	16574	193:713 223:860 224:218 267:851 268:232	5	1633.29	-0.145931	951	16574@1630.91	19.2138	95.6041	20.3819	34.5527	39.0692	26.4103	52.1719	73.157	19.0925	46.3227	54.3561	100	15.0927	15.4565	29.187	29.3915	19.854	63.0285	21.3081	30.3489	64.0716	25.5713	41.8331	46.1122	18.9108	23.7918	51.3338	50.9836	54.3575	9.45101	16.1493
Sinapic acid, cis-	M000648	C11H12O5				A207001-101		2	0	single 1	129	3232	178:549 179:405 196:194 237:233 239:242 240:86 279:1685 280:785 294:240 295:309 310:232 337:280 338:5067 339:1907 340:1085 341:336 353:2400 354:1137 368:3484 369:1415 370:753 371:187	22	2054.86	0.128796	945	3232@2057.51	82.8967	96.9655	25.6353	37.3401	17.7374	15.281	33.7147	62.4449	26.9682	58.2801	53.9174	100	34.9768	49.4837	30.2894	36.8935	59.3011	70.4808	23.3616	24.4306	68.9941	25.5675	23.4281	32.3337	26.1064	25.5536	56.0562	46.1221	34.2384	25.7231	26.8291
Sinapic acid, trans-	M000010	C11H12O5	C00482	530-59-6		A225001-101	27750-80-7	2	0	single 1	166	3414	105:2617 115:2750 117:6868 118:1905 119:4841 120:2166 121:1242 123:457 129:2909 130:2184 131:3473 132:5182 133:4920 134:1155 135:3955 137:930 138:277 143:1026 145:3177 146:1076 150:923 151:763 153:408 159:1243 160:1863 161:3204 163:2470 164:569 165:787 166:549 173:1158 175:5717 176:2321 177:6096 178:2169 179:1518 180:508 181:462 187:761 188:776 189:1627 190:2787 191:3528 192:1413 193:1410 194:586…	95	2250.76	-0.171792	947	3414@2246.90	92.0418	78.1876	55.0483	100	66.3854	44.1424	50.5231	90.7246	75.698	62.5019	61.4742	81.3525	76.4245	82.9459	39.8741	36.565	62.1948	60.2745	47.2113	46.8778	52.4256	76.5752	39.4831	43.7943	57.024	32.6566	43.6622	30.0131	33.0459	36.7053	27.0808
Alcohols
Glycerol	M000053	C3H8O3	C00116	56-81-5		A129003-101	1785-22-0	3	0	single 1	29	10993	117:19583 203:1570 205:15909	3	1262.29	0.230003	878	10993@1265.20	40.9429	53.5328	56.0589	41.0266	72.5037	46.1973	33.1078	53.079	57.2868	41.993	43.1298	52.018	50.4079	28.012	39.9268	37.7477	56.7314	57.1933	100	48.9843	71.513	57.7255	47.4954	40.7815	57.4945	37.3186	54.0186	60.675	46.7968	41.2437	54.2767
Erythritol	M000054	C4H10O4	C00503	149-32-6		A150002-101	25258-02-0	4	0	single 1	64	9566	103:10847 117:9168 129:2936 189:3618 191:2555 192:481 204:3283 205:5851 206:1267 217:9921 218:2038 219:913 293:614	13	1493.27	-0.026124	943	9566@1492.88	26.6123	24.684	25.4708	50.6914	32.5417	15.5777	15.3921	22.7091	20.4367	30.0088	17.3941	16.553	18.5419	20.0009	24.3541	15.8489	21.8683	24.1288	26.6192	58.4156	28.0373	25.6968	15.3193	22.1327	23.9492	22.1442	37.9776	15.822	22.3341	16.5576	16.9547
Inositol, myo-	M000060	C6H12O6	C00137	87-89-8		A209002-101	2582-79-8	6	0	single 1	130	3118	127:4193 128:1061 129:91765 130:11265 131:30837 133:76769 134:11004 139:1027 141:2332 150:3435 151:2103 153:1618 156:2063 157:8934 158:1336 159:2374 162:1311 163:2731 175:3802 176:758 177:9125 178:1576 179:1059 181:1320 187:830 191:147057 192:27362 193:13853 194:1820 195:646 199:526 201:1702 202:504 203:5626 207:8225 208:1758 209:1033 216:1241 217:220429 218:49016 219:22709 220:3361 221:27520 222…	107	2084.88	-0.177784	980	3118@2081.18	44.0138	38.5508	24.4573	50.3531	56.211	25.8896	20.2032	27.6749	21.3283	18.2429	23.4059	17.976	16.976	28.6404	35.7431	30.4698	28.0868	27.3611	15.4615	46.8147	13.7514	46.7539	22.8054	38.8074	16.5582	35.6262	13.5246	14.498	23.2051	25.565	19.1497
Galactinol	M000673	C12H22O11	C01235			A299002-101		9	0	single 1	272	4545	129:1872 135:126 141:117 142:121 150:103 153:109 155:231 156:147 170:153 189:381 190:180 192:356 203:177 208:91 217:2422 219:350 220:111 222:118 229:134 230:260 231:172 232:119 244:137 271:239 272:122 273:89 291:173 304:119 305:485 307:129 317:119 318:202 319:196 320:125 331:137 332:101 343:235 344:143 345:120 361:269 362:184 363:126 433:259 435:114	44	2966.35	-0.0141608	951	4545@2965.93	13.7811	3.74269	3.26031	11.4689	9.9224	3.62121	17.3499	16.3357	19.9741	15.2832	27.5054	34.3913	29.0325	20.5772	22.2444	14.0033	12.3825	3.45048	3.49469	3.80815	--	10.4506	17.1568	12.0551	23.6863	10.9088	3.37304	23.3229	14.8135	22.0292	13.5684
Phosphates
Ethanolaminephosphate						A177014-101		4	0	single 1	100	10693	173:254 175:252 211:281 300:394 301:246 315:327 328:285	7	1774.08	-0.0264996	882	10693@1773.61	11.8861	--	19.6542	18.6597	11.5344	9.93514	--	11.3567	12.8916	--	10.0512	--	--	6.08054	7.09794	18.0205	9.9482	7.9638	25.6204	31.1439	10.2342	21.4216	10.7684	16.9199	15.8701	20.3234	8.10033	--	9.97065	37.2221	17.8627
Glyceric acid-3-phosphate	M000105	C3H7O7P	C00197	820-11-1		A181003-101	31038-13-8	4	0	single 1	103	16811	211:477 227:517 299:622 300:219 387:209	5	1791.68	0.0847647	929	16811@1793.20	10.112	11.3179	11.7684	21.8242	4.78943	8.60277	3.10474	9.25735	11.6794	3.98778	8.85888	8.5609	17.5646	6.86144	6.62812	16.027	6.05323	9.64957	13.5845	16.1714	8.77482	19.1537	4.19283	19.3226	10.5355	5.4186	3.97773	6.58624	3.00442	19.806	16.8924
Glycerol-3-phosphate	M000328	C3H9O6P	C00093	29849-82-9		A177002-101	31038-11-6	4	0	single 1	98	1518	211:506 299:1296 300:360 315:306 357:858 358:259	6	1750.51	-0.0571589	937	1518@1749.51	100	88.7735	60.6494	90.8826	84.0602	53.5704	50.1832	82.4033	59.9707	41.2314	47.6888	56.1582	35.7978	31.6986	53.4973	64.9671	85.0335	70.8948	76.7611	94.368	81.1244	98.573	75.6795	98.9791	71.5207	62.3589	45.9447	42.6854	56.0096	57.3922	58.4014
Glycerophosphoglycerol	M000834	C6H15O8P	C03274			A218002-101	32046-28-9	5	0	single 1	152	12594	208:88 211:476 212:123 225:120 227:262 253:115 283:102 286:97 299:586 315:258 316:118 329:92 341:105 357:697 358:209 370:80 371:93 374:90 387:102 389:89 445:184 503:131 516:108	23	2172.63	0.0335885	874	12594@2173.36	71.8144	47.6255	38.8562	93.6472	55.2425	49.6284	28.0897	25.1027	42.0415	29.1914	21.983	24.7412	29.9125	24.8669	28.3878	58.0871	50.2158	63.9777	26.9195	100	32.8772	75.1335	33.4842	57.4056	44.8211	49.1567	23.854	18.6496	44.0073	68.9717	58.5343
Phosphoenolpyruvic acid	M000745					A159005-101		3	0	major 1	75	16817	211:247 225:139 299:229 369:265 370:123	5	1593.85	-0.0740894	804	16817@1592.67	--	--	--	10.2991	--	--	--	--	--	--	--	--	--	--	--	5.8797	--	--	--	--	--	10.2917	--	8.19474	--	4.806	--	--	--	--	8.60991
Inositol-phosphate	M000724	C6H13O9P	C01177			A243001-101	55568-91-7	7	0	major 1	185	6650	102:83 121:82 127:92 135:87 142:76 150:74 151:75 159:111 161:77 167:96 177:88 182:78 195:83 207:87 215:77 221:103 235:84 244:88 245:81 273:78 299:338 300:131 305:89 315:300 316:121 318:370 319:142 387:148	29	2412.39	0.173799	838	6650@2416.59	34.0736	53.1579	32.5088	23.3172	34.8331	18.8944	20.8712	40.5513	21.7173	27.784	45.6545	64.2888	22.0947	35.6361	22.4586	23.8209	27.5296	18.6702	18.2866	27.7628	11.8964	25.7952	22.9574	28.0234	20.2797	22.2121	8.1814	43.3793	23.5062	26.6441	19.5351
Fructose-6-phosphate	M000510	C6H13O9P	C00085	643-13-0		A232002-101	55530-74-0	6	1	major 1	170	7840	211:599 217:2796 299:2004 300:576 301:316 315:3969 316:1054 317:592 459:303	9	2293.02	-0.0436296	970	7840@2292.02	37.848	32.5992	17.8487	25.4129	25.1705	19.1814	16.6742	24.3166	18.6293	14.1226	17.0214	18.3988	18.8962	10.526	26.9086	28.1056	26.0908	26.7035	18.0337	19.4983	15.6559	29.7889	23.8102	38.9597	14.5799	20.8888	10.9536	13.8053	18.1094	33.2941	18.8068
Galactose-6-phosphate	M000712	C6H13O9P	C01113			A232001-101	55530-75-1	6	1	major 1	170	13796	160:765 387:1260 388:458 389:282	4	2295.68	-0.0601491	942	13796@2294.30	40.8514	35.287	24.674	31.0153	34.326	17.7797	15.8915	29.2632	23.2396	18.1402	17.6596	20.7805	23.5495	15.1753	19.5929	28.7167	33.7435	35.3492	25.6381	23.2476	23.2926	34.7749	26.5245	46.5382	21.7506	24.7713	18.1121	14.6842	24.7864	43.2152	26.4789
Glucose-6-phosphate	M000513	C6H13O9P	C00092	56-73-5		A233002-101	55530-73-9	6	1	major 1	171	3674	105:974 116:1101 133:3054 157:2077 160:4099 161:1063 195:310 211:1426 225:535 227:375 299:5343 300:1465 301:778 315:2263 316:618 317:366 331:673 357:1940 358:584 387:5894 388:2130 389:1291 390:345 471:568	24	2307.34	-0.0368525	944	3674@2306.49	27.8638	21.7736	16.6166	19.1558	19.324	14.3418	12.1171	19.2137	12.9311	11.0196	13.5261	13.4825	12.2829	7.18484	16.4934	16.2543	21.8453	20.1028	14.5002	11.9715	11.4806	21.8368	17.7938	30.2642	10.8697	16.6645	9.95814	10.2447	15.0765	25.3536	16.2606
Sugars
Threose	M000464	C4H8O4	C06463	95-43-2		A147008-101		3	1	major 1	56	7374	115:131 175:86 205:456	3	1445.9	-0.0193689	859	7374@1445.62	26.1104	74.6377	--	26.273	26.6925	35.2722	20.9115	45.1499	36.6429	27.6295	33.642	47.9101	34.4131	32.4304	38.1371	24.4166	30.6278	34.3277	61.3933	--	3.43462	30.6618	15.576	26.7101	26.631	29.927	24.7711	4.23857	30.392	18.0549	26.9663
Arabinose	M000581	C5H10O5	C00216	147-81-9		A167002-101		4	1	major 1	80	12278	133:992 189:928 191:262 205:365 217:2533 218:534 219:251	7	1651.53	-0.0454331	904	12278@1650.78	74.5984	58.9874	49.3258	68.4224	77.8253	29.3415	52.3127	59.2727	51.0181	80.9165	64.6573	58.0701	57.0072	100	64.7047	53.9489	38.8023	48.173	28.8178	41.144	31.4821	56.2746	45.0093	43.3861	38.9942	55.2801	70.3219	51.4148	43.2431	50.8781	39.492
Ribose	M000582	C5H10O5	C08353	50-69-1		A168002-101	56196-08-8	4	1	major 1	82	10454	112:120 145:137 217:2262 242:147	4	1668.16	-0.139269	965	10454@1665.84	60.5563	69.9437	47.3799	45.4719	48.0558	33.3191	72.2017	69.6747	43.0799	66.8441	86.9495	94.6596	69.3163	69.6859	54.6708	52.698	33.4906	50.5646	47.6321	45.3052	41.719	45.3121	51.9675	35.8971	42.034	53.0078	83.3616	72.4645	79.7969	100	66.7902
Ribulose	M000879					A166012-101		4	1	major 1	82	15206	173:1690 205:2162 206:458 263:845	4	1667.1	-0.136952	955	15206@1664.82	77.5404	76.338	55.3526	44.2788	52.5737	42.4208	61.5417	92.1177	56.3777	63.9594	100	88.1278	69.0455	63.2652	46.9369	45.1702	52.5368	62.4774	62.5891	27.2376	61.0133	64.7177	37.9355	37.964	59.3652	54.7592	75.3238	87.2947	54.7179	49.0845	38.1171
Glucose, 1,6-anhydro-	M000248	C6H10O5		498-07-7		A172001-101	7449-14-1	3	0	major 1	94	1216	129:2244 143:745 189:1404 191:1118 204:5368 205:1094 217:4140 218:886 219:430	9	1704.48	-0.251735	953	1216@1700.20	71.999	69.7162	52.5826	39.8322	80.6505	46.4686	100	58.2222	47.5594	66.6245	71.8398	60.61	64.8608	60.9966	95.0014	59.4388	38.6027	39.818	33.1488	32.7172	38.5117	47.7837	62.4341	35.5853	37.9089	77.5274	48.9781	84.5441	53.2036	50.9588	41.6416
Rhamnose	M000590	C6H12O5	C00507	3615-41-6		A172002-101		4	1	major 1	94	1293	117:6120 118:628 160:1073	3	1707.4	-0.0744375	971	1293@1706.13	56.9494	46.8111	45.7497	50.3205	52.1719	33.9369	57.683	76.6428	63.5717	79.6813	100	93.6004	92.2159	85.6157	80.465	70.1962	46.4502	41.1504	53.8531	34.9892	54.4611	54.2212	55.7572	53.7432	63.3599	67.426	94.2053	83.2938	83.1512	82.1776	65.3891
Maltose	M000048	C12H22O11	C00897	69-79-4		A274001-101		8	1	major 1	236	6420	103:1375 117:721 129:1538 130:259 169:1046 191:599 205:724 206:354 210:182 217:1805 218:442 243:386 271:439 319:348 361:2125 362:553 363:262	17	2719.8	-0.0169159	898	6420@2719.34	43.7361	40.7936	23.8098	27.8695	35.4274	28.6528	42.464	100	17.6287	38.0899	34.3126	47.5968	13.7165	26.3319	26.007	18.9361	34.245	47.2241	17.0413	19.0239	15.9102	54.1301	39.311	50.1443	20.6885	23.7871	22.5725	23.6542	22.2435	17.3505	1.91105
Trehalose, alpha,alpha'-	M000671	C12H22O11	C01083	99-20-7		A274002-101		8	0	single 1	238	6329	122:106 126:457 139:1007 155:3932 191:28798 192:5432 193:2951 241:1265 243:7416 263:812 271:7657 306:678 307:405 311:118 318:461 365:786 377:1006 407:146 463:481	19	2729.87	-0.142701	974	6329@2725.98	1.85546	1.18311	0.485266	0.468721	2.65268	0.810801	1.09854	2.08257	2.45391	1.47098	3.82987	2.03634	2.69858	9.1751	3.34699	0.919433	0.280222	1.31473	0.179988	0.474062	0.196621	3.23733	1.5395	1.46554	0.23125	0.665191	0.388037	0.326846	1.23249	1.61949	1.06025
Sedoheptulose, 2,7-anhydro-	M000703					A212013-101		4	0	single 1	113	2331	118:8449 119:11012 127:3226 129:72142 130:9696 131:26850 132:4874 133:51070 134:7550 135:6056 143:17612 144:2555 145:7727 150:3572 151:2373 153:1532 155:6386 157:10145 159:4127 160:15288 161:5393 162:1339 163:3860 169:14900 170:3080 171:3200 173:6415 174:1336 175:4503 177:5306 178:975 179:595 183:2697 185:1539 187:1377 190:9568 207:8118 208:1684 215:2202 217:90944 218:25077 219:11911 220:2457 221…	72	1920.5	0.0260281	932	2331@1921.00	37.7398	31.6519	42.876	47.8396	71.0782	12.0898	27.405	45.5186	59.4816	100	25.3943	36.0241	72.4602	69.5374	18.0789	10.9169	24.8953	29.8236	26.5296	43.6118	34.1612	25.4017	10.8968	31.924	52.3548	31.7988	66.6655	18.1286	52.3478	40.3914	26.3247
Kestose, 1-	M000814	C18H32O16	C03661	470-69-9		A340003-101		11	0	single 1	343	5092	103:73526 104:9890 105:5519 106:824 115:586 116:453 117:18166 118:3159 126:123 134:5677 140:285 141:531 142:1365 143:1412 144:362 145:1167 153:743 155:1099 156:351 157:1475 158:366 161:545 163:373 167:584 169:10351 170:2319 171:1381 173:1062 174:349 181:635 182:408 183:1461 187:501 189:2438 190:824 191:4016 192:1084 193:720 195:176 197:370 198:204 199:986 200:296 201:566 202:366 203:601 205:1756 …	106	3356.14	0.10953	830	5092@3359.82	1.54959	0.722177	4.27741	0.777119	8.72281	3.26889	2.65751	5.48759	5.07955	6.29683	9.57123	7.56239	15.6802	26.9812	5.52254	0.127921	0.0830766	0.134324	0.391796	3.66017	0.307173	11.5017	1.45052	0.259228	0.238451	0.879198	0.275818	0.226316	0.0617115	0.1167	0.40939
Raffinose	M000049	C18H32O16	C00492	512-69-6		A337002-101		11	0	single 1	342	5509	104:492 109:415 116:286 117:1021 129:3909 130:746 131:749 133:1009 143:796 145:293 155:722 157:852 169:2937 170:639 171:495 172:140 173:215 183:324 189:822 191:1333 192:332 203:416 204:3820 205:1183 206:591 216:157 217:4748 218:1298 219:734 220:214 221:339 229:361 230:351 231:444 243:1196 244:404 245:466 246:182 247:186 257:445 271:1275 272:442 273:348 274:142 289:194 305:312 319:567 320:272 331:…	60	3348.83	0.0781751	946	5509@3351.45	1.85448	2.55899	2.23934	2.24757	1.97815	1.77809	1.14074	1.28171	2.08491	1.22273	9.11007	7.44149	4.00431	7.10581	6.66026	0.898892	0.8332	1.59856	1.11199	2.46016	0.620425	2.53332	1.31892	1.58762	1.06034	1.70544	0.843626	0.690012	0.689168	1.18567	0.869799
Non-identified
NA1						A346003-101					351	5885	129:10336 130:3067 141:1171 142:1807 143:3357 144:766 145:1718 150:728 153:1033 155:3371 156:936 157:4419 158:905 159:952 163:992 166:229 169:10705 170:2892 171:1947 172:513 173:1621 174:483 175:885 176:333 181:797 182:523 183:1871 184:536 187:611 188:255 189:3606 190:1271 191:6134 192:1665 193:1061 195:431 197:497 199:1137 200:395 201:678 202:529 203:1973 208:442 209:339 210:171 211:338 213:263 …	124	3463.6	0.00894942	944	5885@3463.91	0.223449	0.236217	0.552489	0.179701	0.547837	0.472885	0.374745	0.482833	0.247653	0.482611	1.66199	0.561841	1.45004	1.90883	0.823321	0.0890154	0.106802	0.195335	0.321154	0.435132	0.131487	0.230181	0.0752573	0.12188	0.174697	0.115138	0.153455	0.124473	0.0406323	0.258472	0.112298
NA2						A343004-101					346	12077	131:166 143:187 157:186 169:311 189:142 205:185 217:1769 218:384 219:214 230:275 271:309 272:135 361:478 362:218	14	3434.09	0.0125199	969	12077@3434.52	--	--	--	--	--	--	--	--	--	--	26.2471	24.6263	53.9315	28.7872	21.663	--	--	--	--	--	--	--	--	--	--	--	--	--	--	--	--
NA3						A426001-101					395	9670	104:115 131:195 143:240 145:109 157:289 170:178 183:123 191:386 215:148 217:2284 229:100 230:405	12	4259.3	0.0478723	958	9670@4261.34	--	--	--	--	--	--	--	--	--	--	--	--	--	0.876479	--	--	--	--	--	--	--	--	--	--	--	--	--	--	--	--	--
NA4						A367002-101					370	8099	103:2045 117:836 129:2349 130:288 131:483 145:154 155:349 157:452 169:1465 170:226 189:542 191:649 204:1879 205:728 217:1768 218:400 231:242 243:617 245:173 271:711 272:178 294:1155 295:325 319:183 331:149 361:2948 362:991	27	3674.53	0.00979621	977	8099@3674.89	--	--	--	--	--	--	--	--	--	--	--	--	--	--	--	--	--	--	--	--	--	--	--	--	--	--	--	--	--	--	--
NA5						not available					288	17089	204:930 206:167 239:189	3	3071.88	manual	manual	17089@3071.88	2.35172	3.48842	--	1.06704	1.2565	0.976263	--	6.98378	--	--	--	6.19686	2.77989	6.44907	7.9178	--	--	--	--	--	--	0.936235	--	1.77504	1.66757	2.14903	--	--	0.965555	2.29574	0.928696
NA6						not available					285	4433	204:446 220:152 234:135 259:107	4	3050.3	manual	manual	4433@3050.30	--	--	--	3.64616	4.52635	2.52725	--	--	--	--	7.15991	9.55355	12.1635	10.7054	--	--	--	--	--	--	--	--	--	2.05341	--	2.70309	--	--	2.79052	5.78904	2.64452
[truncated: 105 more columns]
