# Supplementary material for: Metabolic profiling reveals local and systemic responses of host plants to nematode parasitism
Source: Plant J. 2010 May 11;62(6):1058–71. doi: 10.1111/j.1365-313X.2010.04217.x (PMC2904900; doi:10.1111/j.1365-313X.2010.04217.x)
Supplement: Supplementary file 6 [file tpj0062-1058-SD6.xls]

## Sheet: c_shoots
Table S2. Pearson’s correlation analyses.
		Aconitic acid, cis-	Alanine	Arabinonic acid	Arabinose	Ascorbic acid	Asparagine	Aspartic acid	Benzoic acid	Benzoic acid, 4-hydroxy-	Citric acid	Dehydroascorbic acid dimer	Erythritol	Erythronic acid	Ethanolamine	Ethanolaminephosphate	Fructose-6-phosphate	Galactinol	Galactonic acid	Galactose-6-phosphate	Gluconic acid	Glucose, 1,6-anhydro-	Glucose-6-phosphate	Glutamic acid	Glutamine	Glutaric acid, 2-hydroxy-	Glutaric acid, 2-oxo-	Glutaric acid, 3-hydroxy-3-methyl-	Glyceric acid	Glyceric acid-3-phosphate	Glycerol	Glycerol-3-phosphate	Glycerophosphoglycerol	Glycine	Glycolic acid	Inositol, myo-	Inositol-phosphate	Isoleucine	Kestose, 1-	Maleic acid	Malic acid	Malonic acid	Malonic acid, 2-amino-	Maltose	Methionine	Nicotinic acid	Phenylalanine	Phosphoenolpyruvic acid	Proline
Aconitic acid, cis-	correlation coefficient	1	-0.444234	0.207362	-0.151072	0.136332	-0.0957787	0.00894395	-0.458054	-0.412965	0.549798	0.251481	0.0981767	0.455208	-0.213826	0.792923	0.221676	0.194584	0.152265	0.175411	-0.152866	-0.145553	0.0828819	0.675642	0.600923	-0.0123274	0.273082	0.170651	0.659419	0.773902	0.00502569	0.097532	0.540521	0.251706	-0.259808	0.355605	0.183712	-0.0949406	0.231801	-0.0722512	-0.0697895	0.613557	-0.33283	-0.278998	-0.138992	-0.0658782	0.100625	0.629551	-0.284756
	p-value		0.0740261	0.424528	0.562737	0.601851	0.714613	0.972823	0.0644547	0.0994541	0.0222324	0.330218	0.707759	0.0663467	0.4099	0.000248228	0.392502	0.470204	0.55962	0.500693	0.558055	0.577253	0.751816	0.00291261	0.0107362	0.962547	0.288913	0.512565	0.00398076	0.000266903	0.984727	0.7096	0.0250811	0.329772	0.31391	0.161272	0.480304	0.717013	0.370668	0.78288	0.790119	0.00880439	0.191769	0.278172	0.594711	0.801655	0.700783	0.255084	0.267955
	N	17	17	17	17	17	17	17	17	17	17	17	17	17	17	16	17	16	17	17	17	17	17	17	17	17	17	17	17	17	17	17	17	17	17	17	17	17	17	17	17	17	17	17	17	17	17	5	17
Alanine	correlation coefficient	-0.444234	1	0.243442	0.196882	0.0236345	0.396053	0.563598	-0.183272	0.365497	0.126865	-0.0830726	-0.252212	0.0282537	-0.253322	-0.44575	0.471292	-0.144955	0.293114	0.381155	-0.181173	0.109693	0.486674	-0.571874	-0.461016	0.0467604	-0.322034	0.0682225	0.0153241	-0.177947	-0.252567	0.340311	0.0626617	-0.227531	0.568577	0.367515	0.1399	0.0176846	0.377832	0.2352	-0.39865	-0.6843	0.461422	0.818158	0.698157	0.217951	0.427231	0.0811183	0.868159
	p-value	0.0740261		0.346421	0.448814	0.928258	0.115547	0.0184674	0.481376	0.149112	0.627532	0.751262	0.328768	0.914281	0.326572	0.0835488	0.0561749	0.592215	0.253541	0.131171	0.486498	0.675148	0.0475802	0.0164614	0.0625284	0.858559	0.207469	0.794736	0.953451	0.49442	0.328065	0.181363	0.811171	0.379792	0.0172388	0.146711	0.592283	0.94629	0.134847	0.363493	0.112964	0.00244635	0.0622679	5.98242e-05	0.00182807	0.400709	0.0871797	0.89683	6.25196e-06
	N	17	17	17	17	17	17	17	17	17	17	17	17	17	17	16	17	16	17	17	17	17	17	17	17	17	17	17	17	17	17	17	17	17	17	17	17	17	17	17	17	17	17	17	17	17	17	5	17
Arabinonic acid	correlation coefficient	0.207362	0.243442	1	0.0981441	0.161224	0.495245	0.56886	-0.57362	-0.226954	0.181452	0.648139	-0.538837	0.322818	-0.622024	0.273853	0.392416	0.479896	0.884578	0.319519	-0.297028	0.393672	0.412302	0.376516	0.405749	0.799263	0.283113	-0.272019	0.328685	0.193947	-0.466075	-0.223848	0.106568	0.794277	-0.342419	0.215404	0.298084	-0.213328	0.0400735	-0.0779247	-0.632665	-0.312391	0.67342	-0.00747304	0.328372	-0.413225	0.36229	-0.605386	0.435457
	p-value	0.424528	0.346421		0.707852	0.53646	0.0432427	0.017171	0.0160609	0.381034	0.485816	0.00489554	0.0256272	0.206302	0.00767302	0.304729	0.119234	0.0599435	2.42285e-06	0.211243	0.246962	0.117952	0.100053	0.136322	0.106112	0.000118408	0.270847	0.290869	0.197702	0.45574	0.0593376	0.387762	0.683947	0.000140129	0.1785	0.40637	0.245206	0.411016	0.878633	0.76626	0.00641952	0.22218	0.00304326	0.977291	0.198155	0.0992198	0.152984	0.279285	0.0806202
	N	17	17	17	17	17	17	17	17	17	17	17	17	17	17	16	17	16	17	17	17	17	17	17	17	17	17	17	17	17	17	17	17	17	17	17	17	17	17	17	17	17	17	17	17	17	17	5	17
Arabinose	correlation coefficient	-0.151072	0.196882	0.0981441	1	0.571868	0.279011	0.0216315	-0.104692	0.0955285	0.157418	0.11871	0.180155	-0.338911	-0.168514	-0.170021	-0.0194057	-0.340689	0.0357205	-0.0217888	0.683234	0.529213	0.0695654	-0.106316	0.050205	0.0115683	0.019444	0.123788	0.0445211	-0.417946	-0.532165	-0.353028	-0.014867	0.143198	-0.08888	0.122276	-0.0188069	0.0357846	0.278219	-0.144183	-0.298055	-0.368699	0.0559428	0.279426	0.0624233	0.289907	0.29002	-0.614607	0.141459
	p-value	0.562737	0.448814	0.707852		0.0164628	0.278148	0.934325	0.689246	0.715329	0.546246	0.649985	0.488992	0.183281	0.517939	0.529004	0.941071	0.196613	0.891739	0.933849	0.00250018	0.0289271	0.790779	0.684655	0.848249	0.964852	0.940955	0.63597	0.865273	0.095036	0.027882	0.164547	0.954838	0.583495	0.734444	0.640129	0.942887	0.891546	0.279573	0.580881	0.245253	0.145314	0.831128	0.277404	0.811877	0.259014	0.25882	0.269982	0.588122
	N	17	17	17	17	17	17	17	17	17	17	17	17	17	17	16	17	16	17	17	17	17	17	17	17	17	17	17	17	17	17	17	17	17	17	17	17	17	17	17	17	17	17	17	17	17	17	5	17
Ascorbic acid	correlation coefficient	0.136332	0.0236345	0.161224	0.571868	1	0.284122	0.109041	-0.256989	-0.0346003	0.0590573	0.487777	0.0238986	-0.361514	-0.318766	0.0108224	0.269988	-0.179623	0.24206	0.386116	0.372995	0.0572062	0.3506	0.324502	0.358644	-0.0215597	0.163499	0.40455	-0.121332	-0.0537342	-0.507305	-0.139847	0.147829	0.369706	-0.234523	0.0400369	-0.406876	0.0608532	-0.0486347	0.265012	-0.27628	-0.0889495	-0.118558	0.102963	0.185202	0.0723264	0.36427	-0.881642	0.0821896
	p-value	0.601851	0.928258	0.53646	0.0164628		0.269069	0.676978	0.319377	0.895117	0.821864	0.0470047	0.927458	0.153931	0.212382	0.96827	0.294629	0.505632	0.34925	0.125814	0.140323	0.827367	0.167673	0.203809	0.157468	0.934543	0.530648	0.107248	0.642734	0.83771	0.0376538	0.592423	0.571249	0.144133	0.364915	0.878743	0.105052	0.816533	0.852946	0.303962	0.283077	0.734243	0.650407	0.694142	0.47669	0.782659	0.150585	0.0480029	0.753828
	N	17	17	17	17	17	17	17	17	17	17	17	17	17	17	16	17	16	17	17	17	17	17	17	17	17	17	17	17	17	17	17	17	17	17	17	17	17	17	17	17	17	17	17	17	17	17	5	17
Asparagine	correlation coefficient	-0.0957787	0.396053	0.495245	0.279011	0.284122	1	0.632727	-0.346337	-0.182337	0.324532	0.284978	-0.193829	0.274089	-0.433625	0.0648176	0.367424	-0.0533276	0.517165	0.249755	-0.248118	0.497294	0.393639	0.206298	0.184806	0.149642	-0.426642	-0.131599	0.155038	-0.208885	-0.493675	0.142011	0.118089	0.321234	0.103479	0.431032	0.134133	0.165987	0.204879	-0.00164656	-0.546318	-0.323628	0.380595	0.336397	0.564942	-0.0255252	0.597833	-0.8624	0.33942
	p-value	0.714613	0.115547	0.0432427	0.278148	0.269069		0.00641278	0.173258	0.483653	0.203765	0.267565	0.456018	0.287067	0.0820489	0.811502	0.146818	0.844496	0.0335081	0.33366	0.336942	0.0422516	0.117985	0.426963	0.47765	0.566484	0.0876637	0.614637	0.552407	0.421058	0.0440139	0.586652	0.651706	0.208665	0.692681	0.0841022	0.607778	0.524324	0.43022	0.994996	0.0232697	0.205101	0.131786	0.18676	0.0181292	0.922534	0.0112564	0.0599914	0.182582
	N	17	17	17	17	17	17	17	17	17	17	17	17	17	17	16	17	16	17	17	17	17	17	17	17	17	17	17	17	17	17	17	17	17	17	17	17	17	17	17	17	17	17	17	17	17	17	5	17
Aspartic acid	correlation coefficient	0.00894395	0.563598	0.56886	0.0216315	0.109041	0.632727	1	-0.21087	-0.386893	0.31732	0.3037	-0.435505	0.173841	-0.281119	0.111632	0.600345	-0.0664721	0.465518	0.53827	-0.455491	0.0900158	0.634499	0.211109	0.257092	0.14761	-0.170378	-0.0903376	0.132447	0.110724	-0.145279	0.277253	0.211169	0.336246	0.433546	0.429091	0.109205	0.299115	0.33639	0.376152	-0.495315	-0.301013	0.535768	0.425932	0.737215	-0.00108892	0.734842	-0.438979	0.535635
	p-value	0.972823	0.0184674	0.017171	0.934325	0.676978	0.00641278		0.416555	0.124989	0.214579	0.235995	0.0805835	0.504595	0.274382	0.680634	0.0108321	0.806774	0.0596826	0.0258132	0.0661569	0.731167	0.00622123	0.416015	0.319175	0.571826	0.51325	0.73024	0.612339	0.672252	0.577977	0.281315	0.415881	0.18697	0.0821109	0.0856637	0.676517	0.243497	0.186769	0.136732	0.0432087	0.240373	0.0266461	0.088249	0.000733617	0.996691	0.000778847	0.459584	0.026691
	N	17	17	17	17	17	17	17	17	17	17	17	17	17	17	16	17	16	17	17	17	17	17	17	17	17	17	17	17	17	17	17	17	17	17	17	17	17	17	17	17	17	17	17	17	17	17	5	17
Benzoic acid	correlation coefficient	-0.458054	-0.183272	-0.57362	-0.104692	-0.256989	-0.346337	-0.21087	1	0.179126	-0.434914	-0.543393	0.245017	-0.372004	0.818803	-0.355563	-0.426231	-0.379757	-0.690167	-0.301351	0.261948	-0.211522	-0.340322	-0.359817	-0.36125	-0.354421	-0.0793689	0.119812	-0.510762	-0.355069	0.582366	0.0685609	-0.475394	-0.39462	0.208854	-0.36413	-0.404354	0.401462	-0.107672	0.401733	0.638301	0.014958	-0.202713	-0.0694856	-0.233063	0.454227	-0.330465	-0.116474	-0.259905
	p-value	0.0644547	0.481376	0.0160609	0.689246	0.319377	0.173258	0.416555		0.491517	0.0810419	0.0241705	0.343211	0.141463	5.8367e-05	0.176519	0.0880022	0.146829	0.00216653	0.23982	0.309796	0.415082	0.181348	0.156015	0.154253	0.162771	0.762044	0.646934	0.0361584	0.16195	0.0141689	0.793739	0.0537779	0.11699	0.421129	0.150754	0.107434	0.110214	0.680833	0.109951	0.00582568	0.954562	0.435216	0.791014	0.367994	0.0670079	0.19514	0.852037	0.313722
	N	17	17	17	17	17	17	17	17	17	17	17	17	17	17	16	17	16	17	17	17	17	17	17	17	17	17	17	17	17	17	17	17	17	17	17	17	17	17	17	17	17	17	17	17	17	17	5	17
Benzoic acid, 4-hydroxy-	correlation coefficient	-0.412965	0.365497	-0.226954	0.0955285	-0.0346003	-0.182337	-0.386893	0.179126	1	-0.20282	-0.342324	0.10879	-0.248225	0.287505	-0.488675	-0.151218	-0.137164	-0.163616	-0.113144	0.222128	0.0950466	-0.14358	-0.745289	-0.669826	0.0265825	-0.171532	0.266229	-0.213691	-0.278159	0.091628	-0.0812374	-0.318319	-0.425844	0.0728109	-0.199925	-0.128312	-0.0317915	-0.163953	0.00662137	0.279774	-0.43047	-0.162829	0.312819	-0.047251	0.365586	-0.285598	0.404744	0.221527
	p-value	0.0994541	0.149112	0.381034	0.715329	0.895117	0.483653	0.124989	0.491517		0.434967	0.178628	0.677684	0.336727	0.263161	0.0547637	0.562356	0.612468	0.53035	0.665476	0.391512	0.716709	0.582481	0.000595722	0.00326467	0.919335	0.510358	0.301664	0.410202	0.279681	0.726524	0.756599	0.21306	0.0883222	0.781236	0.441692	0.62358	0.903592	0.529491	0.979879	0.276782	0.0845522	0.532357	0.221512	0.857089	0.149006	0.266482	0.499102	0.39283
	N	17	17	17	17	17	17	17	17	17	17	17	17	17	17	16	17	16	17	17	17	17	17	17	17	17	17	17	17	17	17	17	17	17	17	17	17	17	17	17	17	17	17	17	17	17	17	5	17
Citric acid	correlation coefficient	0.549798	0.126865	0.181452	0.157418	0.0590573	0.324532	0.31732	-0.434914	-0.20282	1	0.07346	0.317109	0.620727	-0.37899	0.451861	0.446525	-0.265733	0.208046	0.327087	-0.085196	-0.0409296	0.319835	0.273736	0.264582	-0.315148	-0.426533	0.229053	0.728836	0.422898	-0.331312	0.381492	0.833171	-0.0143988	0.219736	0.852934	0.220021	-0.233251	0.547158	0.0644755	-0.497459	0.252731	-0.0868618	0.277085	0.124076	0.30605	0.207797	-0.0570353	0.00948701
	p-value	0.0222324	0.627532	0.485816	0.546246	0.821864	0.203765	0.214579	0.0810419	0.434967		0.779331	0.2149	0.0078383	0.133558	0.0789003	0.0723714	0.319861	0.422967	0.200021	0.7451	0.876059	0.210766	0.287713	0.304776	0.217907	0.0877532	0.376526	0.000903702	0.0907851	0.193929	0.130802	3.28332e-05	0.95626	0.396764	1.35484e-05	0.396138	0.367597	0.0230159	0.805802	0.0421726	0.32774	0.740276	0.281619	0.635178	0.232206	0.423535	0.92742	0.971173
	N	17	17	17	17	17	17	17	17	17	17	17	17	17	17	16	17	16	17	17	17	17	17	17	17	17	17	17	17	17	17	17	17	17	17	17	17	17	17	17	17	17	17	17	17	17	17	5	17
Dehydroascorbic acid dimer	correlation coefficient	0.251481	-0.0830726	0.648139	0.11871	0.487777	0.284978	0.3037	-0.543393	-0.342324	0.07346	1	-0.337517	-0.0200298	-0.566385	0.240492	0.321165	0.137651	0.668793	0.39837	-0.169443	0.12052	0.437927	0.532859	0.4886	0.529021	0.301724	0.00422086	-0.00302375	0.123704	-0.441965	-0.277193	0.193299	0.708289	-0.372472	-0.0119728	0.0220614	-0.179444	-0.206053	-0.116936	-0.59497	-0.0780897	0.242006	-0.304715	0.189471	-0.601321	0.260204	-0.430253	0.124367
	p-value	0.330218	0.751262	0.00489554	0.649985	0.0470047	0.267565	0.235995	0.0241705	0.178628	0.779331		0.185205	0.939179	0.0177716	0.369608	0.208769	0.611193	0.00333065	0.113241	0.5156	0.644976	0.0787229	0.0276405	0.0465783	0.0289959	0.23921	0.987173	0.990811	0.6362	0.0756913	0.281423	0.457275	0.00146249	0.140925	0.963624	0.933023	0.490738	0.427525	0.654908	0.0117562	0.765778	0.349362	0.234353	0.466404	0.0106706	0.313146	0.46959	0.634379
	N	17	17	17	17	17	17	17	17	17	17	17	17	17	17	16	17	16	17	17	17	17	17	17	17	17	17	17	17	17	17	17	17	17	17	17	17	17	17	17	17	17	17	17	17	17	17	5	17
Erythritol	correlation coefficient	0.0981767	-0.252212	-0.538837	0.180155	0.0238986	-0.193829	-0.435505	0.245017	0.10879	0.317109	-0.337517	1	0.221226	0.280418	0.152185	-0.236441	-0.632922	-0.357707	-0.175006	0.499938	-0.339642	-0.277889	-0.0937393	-0.0834009	-0.586465	-0.441088	0.64539	0.097194	-0.0747533	0.0195198	0.312066	0.425092	-0.404269	0.168107	0.342942	-0.218858	-0.0388244	0.265589	0.0274346	0.120776	0.601622	-0.357421	-0.0533725	-0.355263	0.369484	-0.395637	-0.285547	-0.370781
	p-value	0.707759	0.328768	0.0256272	0.488992	0.927458	0.456018	0.0805835	0.343211	0.677684	0.2149	0.185205		0.39349	0.27563	0.573669	0.360893	0.00849992	0.158634	0.501698	0.040998	0.182278	0.280166	0.720458	0.750308	0.0133448	0.0763422	0.00514239	0.710565	0.775539	0.940725	0.222686	0.0889462	0.107515	0.518964	0.177794	0.3987	0.882391	0.30287	0.916758	0.644268	0.0106213	0.158991	0.838789	0.161704	0.144393	0.115964	0.641433	0.14288
	N	17	17	17	17	17	17	17	17	17	17	17	17	17	17	16	17	16	17	17	17	17	17	17	17	17	17	17	17	17	17	17	17	17	17	17	17	17	17	17	17	17	17	17	17	17	17	5	17
Erythronic acid	correlation coefficient	0.455208	0.0282537	0.322818	-0.338911	-0.361514	0.274089	0.173841	-0.372004	-0.248225	0.620727	-0.0200298	0.221226	1	-0.408487	0.485684	0.247179	0.204164	0.401345	0.0854384	-0.359983	-0.121504	0.0821061	0.240415	0.1205	0.0237824	-0.254771	-0.00626495	0.665262	0.487217	-0.174565	0.524906	0.624479	0.036189	-0.0208959	0.710597	0.326974	-0.413812	0.476517	-0.0690974	-0.357178	0.364884	0.221608	0.0273928	-0.0141237	-0.0799685	-0.112988	0.585741	0.0803382
	p-value	0.0663467	0.914281	0.206302	0.183281	0.153931	0.287067	0.504595	0.141463	0.336727	0.0078383	0.939179	0.39349		0.10355	0.0564898	0.338833	0.448179	0.110327	0.744397	0.15581	0.642259	0.754071	0.352636	0.645032	0.92781	0.323718	0.980961	0.00356457	0.047296	0.502794	0.0305055	0.00736777	0.890327	0.936554	0.00138826	0.200185	0.0986927	0.0531351	0.792158	0.159294	0.149846	0.392652	0.916884	0.957094	0.760295	0.665914	0.299377	0.759218
	N	17	17	17	17	17	17	17	17	17	17	17	17	17	17	16	17	16	17	17	17	17	17	17	17	17	17	17	17	17	17	17	17	17	17	17	17	17	17	17	17	17	17	17	17	17	17	5	17
Ethanolamine	correlation coefficient	-0.213826	-0.253322	-0.622024	-0.168514	-0.318766	-0.433625	-0.281119	0.818803	0.287505	-0.37899	-0.566385	0.280418	-0.408487	1	-0.123808	-0.521286	-0.384366	-0.769322	-0.384492	0.175784	-0.147775	-0.465988	-0.312209	-0.301857	-0.320934	-0.0597182	0.195126	-0.464801	-0.22955	0.820268	-0.068578	-0.482382	-0.42984	0.289122	-0.448367	-0.289771	0.628328	-0.115843	0.189112	0.836999	0.179193	-0.371486	-0.14929	-0.271018	0.424161	-0.237702	0.249912	-0.39098
	p-value	0.4099	0.326572	0.00767302	0.517939	0.212382	0.0820489	0.274382	5.8367e-05	0.263161	0.133558	0.0177716	0.27563	0.10355		0.647798	0.0318829	0.141585	0.000305766	0.127551	0.499767	0.57139	0.0593915	0.222462	0.238993	0.209115	0.819901	0.452952	0.0601293	0.375462	5.5168e-05	0.793688	0.0498715	0.0850592	0.260364	0.0710609	0.259247	0.00690888	0.657949	0.467266	2.79133e-05	0.491352	0.142063	0.567407	0.292718	0.0897236	0.358261	0.685147	0.120712
	N	17	17	17	17	17	17	17	17	17	17	17	17	17	17	16	17	16	17	17	17	17	17	17	17	17	17	17	17	17	17	17	17	17	17	17	17	17	17	17	17	17	17	17	17	17	17	5	17
Ethanolaminephosphate	correlation coefficient	0.792923	-0.44575	0.273853	-0.170021	0.0108224	0.0648176	0.111632	-0.355563	-0.488675	0.451861	0.240492	0.152185	0.485684	-0.123808	1	0.340063	0.260481	0.31555	0.355297	-0.164875	-0.128709	0.246841	0.649665	0.69179	0.036617	0.13832	0.154833	0.531025	0.703992	0.109115	0.180306	0.522528	0.376223	-0.117521	0.374708	0.484051	0.0421368	0.209232	-0.335563	-0.0719694	0.649149	-0.222544	-0.179346	-0.0705024	-0.316691	0.268981	0.624854	-0.371576
	p-value	0.000248228	0.0835488	0.304729	0.529004	0.96827	0.811502	0.680634	0.176519	0.0547637	0.0789003	0.369608	0.573669	0.0564898	0.647798		0.19749	0.348426	0.233836	0.176866	0.541729	0.634745	0.356714	0.00645222	0.00298835	0.892904	0.609445	0.56694	0.0342993	0.00233574	0.687492	0.503986	0.037844	0.150938	0.66468	0.152724	0.0574489	0.876867	0.436743	0.20387	0.791111	0.00650882	0.407427	0.506299	0.795284	0.232058	0.313755	0.259742	0.15646
	N	16	16	16	16	16	16	16	16	16	16	16	16	16	16	16	16	15	16	16	16	16	16	16	16	16	16	16	16	16	16	16	16	16	16	16	16	16	16	16	16	16	16	16	16	16	16	5	16
Fructose-6-phosphate	correlation coefficient	0.221676	0.471292	0.392416	-0.0194057	0.269988	0.367424	0.600345	-0.426231	-0.151218	0.446525	0.321165	-0.236441	0.247179	-0.521286	0.340063	1	0.0628385	0.570948	0.946352	-0.309493	-0.205779	0.963645	0.0814293	0.25219	-0.0681743	-0.154671	0.23888	0.42204	0.499269	-0.312547	0.552845	0.516142	0.116366	0.363235	0.618742	0.295095	-0.0871495	0.239909	0.178972	-0.586668	-0.158458	0.0192795	0.629614	0.720127	-0.13749	0.63964	0.213118	0.489851
	p-value	0.392502	0.0561749	0.119234	0.941071	0.294629	0.146818	0.0108321	0.0880022	0.562356	0.0723714	0.208769	0.360893	0.338833	0.0318829	0.19749		0.817165	0.0166769	9.30007e-09	0.226727	0.428152	5.28426e-10	0.756041	0.328812	0.794878	0.553358	0.355813	0.0915121	0.0413125	0.221935	0.0213536	0.033921	0.656493	0.151836	0.0080969	0.250198	0.739443	0.353682	0.491896	0.013305	0.543563	0.941454	0.00676069	0.00111379	0.598737	0.00569138	0.730718	0.0459359
	N	17	17	17	17	17	17	17	17	17	17	17	17	17	17	16	17	16	17	17	17	17	17	17	17	17	17	17	17	17	17	17	17	17	17	17	17	17	17	17	17	17	17	17	17	17	17	5	17
Galactinol	correlation coefficient	0.194584	-0.144955	0.479896	-0.340689	-0.179623	-0.0533276	-0.0664721	-0.379757	-0.137164	-0.265733	0.137651	-0.632922	0.204164	-0.384366	0.260481	0.0628385	1	0.405283	-0.00555194	-0.393809	0.232372	-0.00588837	0.239305	0.184525	0.572704	0.531029	-0.597961	0.192424	0.33996	-0.0677992	-0.225083	-0.184916	0.421876	-0.546954	-0.23057	0.453187	-0.419995	-0.20725	-0.278084	0.0141803	-0.142899	0.254093	-0.162752	-0.152717	-0.533142	-0.0260445	0.659703	0.0350626
	p-value	0.470204	0.592215	0.0599435	0.196613	0.505632	0.844496	0.806774	0.146829	0.612468	0.319861	0.611193	0.00849992	0.448179	0.141585	0.348426	0.817165		0.11939	0.983719	0.131242	0.386472	0.982733	0.372048	0.493887	0.0204132	0.0342976	0.0144228	0.475243	0.197635	0.802986	0.401955	0.492957	0.103598	0.0283376	0.390268	0.0779168	0.10531	0.441198	0.297014	0.958431	0.597533	0.342296	0.547016	0.572314	0.0334564	0.923725	0.225739	0.897427
	N	16	16	16	16	16	16	16	16	16	16	16	16	16	16	15	16	16	16	16	16	16	16	16	16	16	16	16	16	16	16	16	16	16	16	16	16	16	16	16	16	16	16	16	16	16	16	5	16
Galactonic acid	correlation coefficient	0.152265	0.293114	0.884578	0.0357205	0.24206	0.517165	0.465518	-0.690167	-0.163616	0.208046	0.668793	-0.357707	0.401345	-0.769322	0.31555	0.570948	0.405283	1	0.510134	-0.288376	0.19019	0.56743	0.310426	0.40212	0.627805	0.103016	-0.0686802	0.31291	0.223648	-0.578976	0.0142428	0.294336	0.687748	-0.268519	0.331324	0.283017	-0.326555	0.0229999	-0.16235	-0.723917	-0.202542	0.568439	0.102587	0.379374	-0.567387	0.369633	-0.174285	0.429417
	p-value	0.55962	0.253541	2.42285e-06	0.891739	0.34925	0.0335081	0.0596826	0.00216653	0.53035	0.422967	0.00333065	0.158634	0.110327	0.000305766	0.233836	0.0166769	0.11939		0.0364266	0.261653	0.464683	0.017516	0.225256	0.109577	0.00696987	0.693992	0.793387	0.22137	0.388197	0.0148801	0.956733	0.251476	0.0022785	0.297367	0.193911	0.271017	0.200796	0.93018	0.533578	0.00101791	0.435611	0.0172719	0.695209	0.133133	0.0175265	0.144219	0.779221	0.0854
	N	17	17	17	17	17	17	17	17	17	17	17	17	17	17	16	17	16	17	17	17	17	17	17	17	17	17	17	17	17	17	17	17	17	17	17	17	17	17	17	17	17	17	17	17	17	17	5	17
Galactose-6-phosphate	correlation coefficient	0.175411	0.381155	0.319519	-0.0217888	0.386116	0.249755	0.53827	-0.301351	-0.113144	0.327087	0.39837	-0.175006	0.0854384	-0.384492	0.355297	0.946352	-0.00555194	0.510134	1	-0.224062	-0.333445	0.964261	0.0993855	0.262197	-0.0896771	-0.0827836	0.378168	0.198849	0.474074	-0.204137	0.501877	0.480172	0.161558	0.35873	0.479259	0.123323	-0.0290525	0.148358	0.285968	-0.479025	-0.103134	-0.0372969	0.550162	0.626774	-0.160054	0.585097	0.28984	0.386812
	p-value	0.500693	0.131171	0.211243	0.933849	0.125814	0.33366	0.0258132	0.23982	0.665476	0.200021	0.113241	0.501698	0.744397	0.127551	0.176866	9.30007e-09	0.983719	0.0364266		0.387295	0.1909	4.65674e-10	0.704312	0.309319	0.732144	0.752102	0.134471	0.444203	0.0545407	0.431928	0.0400969	0.0510835	0.535604	0.15736	0.05159	0.637248	0.911866	0.569855	0.265835	0.0517207	0.693657	0.88699	0.0221259	0.00709135	0.53946	0.0136156	0.636199	0.125075
	N	17	17	17	17	17	17	17	17	17	17	17	17	17	17	16	17	16	17	17	17	17	17	17	17	17	17	17	17	17	17	17	17	17	17	17	17	17	17	17	17	17	17	17	17	17	17	5	17
Gluconic acid	correlation coefficient	-0.152866	-0.181173	-0.297028	0.683234	0.372995	-0.248118	-0.455491	0.261948	0.222128	-0.085196	-0.169443	0.499938	-0.359983	0.175784	-0.164875	-0.309493	-0.393809	-0.288376	-0.224062	1	0.00653308	-0.251184	-0.245995	-0.132549	-0.140497	0.216664	0.205572	-0.158815	-0.223814	-0.114063	-0.275492	-0.137033	-0.103577	-0.153183	-0.12357	-0.405635	0.0358024	0.0817468	-0.0553064	0.123403	0.0190104	-0.247383	0.00737852	-0.345824	0.36541	-0.230921	0.270655	-0.169173
	p-value	0.558055	0.486498	0.246962	0.00250018	0.140323	0.336942	0.0661569	0.309796	0.391512	0.7451	0.5156	0.040998	0.15581	0.499767	0.541729	0.226727	0.131242	0.261653	0.387295		0.980147	0.33081	0.341227	0.612062	0.590687	0.403564	0.428628	0.542644	0.387836	0.662909	0.284508	0.599966	0.692403	0.557228	0.636567	0.106219	0.891493	0.755117	0.833024	0.637028	0.94227	0.338422	0.977578	0.173939	0.149216	0.372538	0.659646	0.516277
	N	17	17	17	17	17	17	17	17	17	17	17	17	17	17	16	17	16	17	17	17	17	17	17	17	17	17	17	17	17	17	17	17	17	17	17	17	17	17	17	17	17	17	17	17	17	17	5	17
Glucose, 1,6-anhydro-	correlation coefficient	-0.145553	0.109693	0.393672	0.529213	0.0572062	0.497294	0.0900158	-0.211522	0.0950466	-0.0409296	0.12052	-0.339642	-0.121504	-0.147775	-0.128709	-0.205779	0.232372	0.19019	-0.333445	0.00653308	1	-0.15702	0.012715	0.0623152	0.459177	0.00251256	-0.423321	0.131583	-0.483095	-0.368035	-0.578079	-0.387179	0.321758	-0.336877	-0.129175	0.430922	0.0597645	-0.012861	-0.485479	-0.158673	-0.531007	0.272595	0.00521546	0.0683078	-0.0524441	0.27834	-0.801699	0.0914013
	p-value	0.577253	0.675148	0.117952	0.0289271	0.827367	0.0422516	0.731167	0.415082	0.716709	0.876059	0.644976	0.182278	0.642259	0.57139	0.634745	0.428152	0.386472	0.464683	0.1909	0.980147		0.547275	0.961371	0.812198	0.0637194	0.992364	0.0904285	0.614679	0.0494854	0.146096	0.0150729	0.124687	0.207881	0.186092	0.621226	0.0841908	0.819764	0.960927	0.0482101	0.54301	0.0282884	0.289809	0.98415	0.794485	0.84156	0.279354	0.102792	0.727177
	N	17	17	17	17	17	17	17	17	17	17	17	17	17	17	16	17	16	17	17	17	17	17	17	17	17	17	17	17	17	17	17	17	17	17	17	17	17	17	17	17	17	17	17	17	17	17	5	17
Glucose-6-phosphate	correlation coefficient	0.0828819	0.486674	0.412302	0.0695654	0.3506	0.393639	0.634499	-0.340322	-0.14358	0.319835	0.437927	-0.277889	0.0821061	-0.465988	0.246841	0.963645	-0.00588837	0.56743	0.964261	-0.251184	-0.15702	1	0.046004	0.21203	0.00141556	-0.116744	0.245446	0.241067	0.362329	-0.309768	0.45628	0.401043	0.172957	0.37554	0.505526	0.236829	-0.0192364	0.165647	0.203036	-0.606595	-0.267036	0.0649949	0.606468	0.758119	-0.180885	0.663765	0.0466162	0.521963
	p-value	0.751816	0.0475802	0.100053	0.790779	0.167673	0.117985	0.00622123	0.181348	0.582481	0.210766	0.0787229	0.280166	0.754071	0.0593915	0.356714	5.28426e-10	0.982733	0.017516	4.65674e-10	0.33081	0.547275		0.860825	0.413938	0.995698	0.655442	0.342341	0.351292	0.152936	0.226293	0.0656294	0.11062	0.506796	0.137423	0.0384416	0.360083	0.941584	0.525187	0.434469	0.00983113	0.300144	0.804266	0.00985064	0.000421156	0.487203	0.00366766	0.940668	0.0316215
	N	17	17	17	17	17	17	17	17	17	17	17	17	17	17	16	17	16	17	17	17	17	17	17	17	17	17	17	17	17	17	17	17	17	17	17	17	17	17	17	17	17	17	17	17	17	17	5	17
Glutamic acid	correlation coefficient	0.675642	-0.571874	0.376516	-0.106316	0.324502	0.206298	0.211109	-0.359817	-0.745289	0.273736	0.532859	-0.0937393	0.240415	-0.312209	0.649665	0.0814293	0.239305	0.310426	0.0993855	-0.245995	0.012715	0.046004	1	0.889479	0.137726	0.218029	-0.0553365	0.26154	0.342357	-0.197473	-0.166766	0.350656	0.698206	-0.46245	0.0922847	-0.0255554	-0.0263854	-0.100896	0.0271868	-0.197294	0.538626	0.0352358	-0.549885	-0.152696	-0.342815	0.188281	-0.590881	-0.433636
	p-value	0.00291261	0.0164614	0.136322	0.684655	0.203809	0.426963	0.416015	0.156015	0.000595722	0.287713	0.0276405	0.720458	0.352636	0.222462	0.00645222	0.756041	0.372048	0.225256	0.704312	0.341227	0.961371	0.860825		1.7758e-06	0.598103	0.400535	0.832934	0.310577	0.178583	0.447426	0.522352	0.1676	0.00182613	0.0616117	0.724636	0.922443	0.919932	0.700012	0.917507	0.447846	0.0256963	0.893201	0.0222068	0.558498	0.177965	0.46926	0.294085	0.0820402
	N	17	17	17	17	17	17	17	17	17	17	17	17	17	17	16	17	16	17	17	17	17	17	17	17	17	17	17	17	17	17	17	17	17	17	17	17	17	17	17	17	17	17	17	17	17	17	5	17
Glutamine	correlation coefficient	0.600923	-0.461016	0.405749	0.050205	0.358644	0.184806	0.257092	-0.36125	-0.669826	0.264582	0.4886	-0.0834009	0.1205	-0.301857	0.69179	0.25219	0.184525	0.40212	0.262197	-0.132549	0.0623152	0.21203	0.889479	1	0.121264	0.193969	0.045471	0.309676	0.297592	-0.228723	-0.179591	0.336674	0.735983	-0.385878	0.111327	0.0821507	0.0765867	-0.0677023	-0.0959831	-0.215726	0.456726	0.0319951	-0.374972	-0.046697	-0.384591	0.395325	-0.769633	-0.400645
	p-value	0.0107362	0.0625284	0.106112	0.848249	0.157468	0.47765	0.319175	0.154253	0.00326467	0.304776	0.0465783	0.750308	0.645032	0.238993	0.00298835	0.328812	0.493887	0.109577	0.309319	0.612062	0.812198	0.413938	1.7758e-06		0.642921	0.455689	0.862423	0.226438	0.246022	0.377233	0.490375	0.186375	0.000756822	0.126068	0.670563	0.753942	0.770171	0.79627	0.714028	0.405651	0.0653327	0.902977	0.138067	0.858749	0.127445	0.116278	0.128044	0.111008
	N	17	17	17	17	17	17	17	17	17	17	17	17	17	17	16	17	16	17	17	17	17	17	17	17	17	17	17	17	17	17	17	17	17	17	17	17	17	17	17	17	17	17	17	17	17	17	5	17
Glutaric acid, 2-hydroxy-	correlation coefficient	-0.0123274	0.0467604	0.799263	0.0115683	-0.0215597	0.149642	0.14761	-0.354421	0.0265825	-0.315148	0.529021	-0.586465	0.0237824	-0.320934	0.036617	-0.0681743	0.572704	0.627805	-0.0896771	-0.140497	0.459177	0.00141556	0.137726	0.121264	1	0.547021	-0.441163	0.000279019	-0.0135096	-0.200163	-0.567743	-0.376841	0.674617	-0.532071	-0.308134	0.219267	-0.161358	-0.285066	-0.288064	-0.26515	-0.376071	0.586643	-0.296871	0.0495652	-0.513203	0.00979831	0.00408421	0.313881
	p-value	0.962547	0.858559	0.000118408	0.964852	0.934543	0.566484	0.571826	0.162771	0.919335	0.217907	0.0289959	0.0133448	0.92781	0.209115	0.892904	0.794878	0.0204132	0.00696987	0.732144	0.590687	0.0637194	0.995698	0.598103	0.642921		0.0230571	0.076287	0.999152	0.958958	0.441137	0.01744	0.135956	0.00297227	0.0279147	0.228879	0.397798	0.536117	0.267413	0.262191	0.303701	0.136824	0.0133099	0.247224	0.850162	0.0351297	0.970228	0.9948	0.219863
	N	17	17	17	17	17	17	17	17	17	17	17	17	17	17	16	17	16	17	17	17	17	17	17	17	17	17	17	17	17	17	17	17	17	17	17	17	17	17	17	17	17	17	17	17	17	17	5	17
Glutaric acid, 2-oxo-	correlation coefficient	0.273082	-0.322034	0.283113	0.019444	0.163499	-0.426642	-0.170378	-0.0793689	-0.171532	-0.426533	0.301724	-0.441088	-0.254771	-0.0597182	0.13832	-0.154671	0.531029	0.103016	-0.0827836	0.216664	0.00251256	-0.116744	0.218029	0.193969	0.547021	1	-0.318131	-0.112176	0.33735	0.160139	-0.457863	-0.350985	0.412068	-0.537236	-0.497415	-0.109376	-0.0570685	-0.119309	-0.100271	0.200637	-0.0472406	0.0369473	-0.371697	-0.272678	-0.317267	-0.0671979	0.787724	-0.0200406
	p-value	0.288913	0.207469	0.270847	0.940955	0.530648	0.0876637	0.51325	0.762044	0.510358	0.0877532	0.23921	0.0763422	0.323718	0.819901	0.609445	0.553358	0.0342976	0.693992	0.752102	0.403564	0.992364	0.655442	0.400535	0.455689	0.0230571		0.213344	0.668184	0.185436	0.53924	0.0645808	0.167175	0.100265	0.0261551	0.0421935	0.676037	0.827777	0.648326	0.70179	0.440033	0.85712	0.888043	0.141818	0.289655	0.214659	0.797759	0.113592	0.939146
	N	17	17	17	17	17	17	17	17	17	17	17	17	17	17	16	17	16	17	17	17	17	17	17	17	17	17	17	17	17	17	17	17	17	17	17	17	17	17	17	17	17	17	17	17	17	17	5	17
Glutaric acid, 3-hydroxy-3-methyl-	correlation coefficient	0.170651	0.0682225	-0.272019	0.123788	0.40455	-0.131599	-0.0903376	0.119812	0.266229	0.229053	0.00422086	0.64539	-0.00626495	0.195126	0.154833	0.23888	-0.597961	-0.0686802	0.378168	0.205572	-0.423321	0.245446	-0.0553365	0.045471	-0.441163	-0.318131	1	0.0336204	0.0710263	-0.0310429	0.416872	0.441677	-0.224961	0.246705	0.33206	-0.244438	0.101386	0.176036	0.356734	0.0163174	0.346017	-0.326474	0.185881	0.098535	0.294217	-0.00454384	-0.253287	-0.000526863
	p-value	0.512565	0.794736	0.290869	0.63597	0.107248	0.614637	0.73024	0.646934	0.301664	0.376526	0.987173	0.00514239	0.980961	0.452952	0.56694	0.355813	0.0144228	0.793387	0.134471	0.428628	0.0904285	0.342341	0.832934	0.862423	0.076287	0.213344		0.898072	0.78648	0.905852	0.0959766	0.075905	0.385344	0.339791	0.192863	0.34439	0.698619	0.499143	0.159851	0.950437	0.173682	0.200916	0.475046	0.706737	0.251677	0.986191	0.680987	0.998399
	N	17	17	17	17	17	17	17	17	17	17	17	17	17	17	16	17	16	17	17	17	17	17	17	17	17	17	17	17	17	17	17	17	17	17	17	17	17	17	17	17	17	17	17	17	17	17	5	17
Glyceric acid	correlation coefficient	0.659419	0.0153241	0.328685	0.0445211	-0.121332	0.155038	0.132447	-0.510762	-0.213691	0.728836	-0.00302375	0.097194	0.665262	-0.464801	0.531025	0.42204	0.192424	0.31291	0.198849	-0.158815	0.131583	0.241067	0.26154	0.309676	0.000279019	-0.112176	0.0336204	1	0.537949	-0.378685	0.25472	0.591223	0.0465069	-0.0730543	0.721593	0.596055	-0.374714	0.365032	-0.195727	-0.451104	0.222097	-0.0636796	0.174635	0.156534	0.084592	0.120675	0.1459	0.131104
	p-value	0.00398076	0.953451	0.197702	0.865273	0.642734	0.552407	0.612339	0.0361584	0.410202	0.000903702	0.990811	0.710565	0.00356457	0.0601293	0.0342993	0.0915121	0.475243	0.22137	0.444203	0.542644	0.614679	0.351292	0.310577	0.226438	0.999152	0.668184	0.898072		0.0259189	0.133897	0.323818	0.0124364	0.859318	0.780521	0.00107585	0.0115648	0.13836	0.149669	0.451534	0.0691464	0.39158	0.808157	0.502619	0.548532	0.746851	0.644547	0.814896	0.61598
	N	17	17	17	17	17	17	17	17	17	17	17	17	17	17	16	17	16	17	17	17	17	17	17	17	17	17	17	17	17	17	17	17	17	17	17	17	17	17	17	17	17	17	17	17	17	17	5	17
Glyceric acid-3-phosphate	correlation coefficient	0.773902	-0.177947	0.193947	-0.417946	-0.0537342	-0.208885	0.110724	-0.355069	-0.278159	0.422898	0.123704	-0.0747533	0.487217	-0.22955	0.703992	0.499269	0.33996	0.223648	0.474074	-0.223814	-0.483095	0.362329	0.342357	0.297592	-0.0135096	0.33735	0.0710263	0.537949	1	0.1981	0.400708	0.497234	0.0644585	0.0237336	0.38451	0.159867	-0.170175	0.235992	0.0869849	-0.070484	0.433032	-0.283171	0.0440603	0.0502053	-0.115132	0.0974663	0.94847	-0.0103743
	p-value	0.000266903	0.49442	0.45574	0.095036	0.83771	0.421058	0.672252	0.16195	0.279681	0.0907851	0.6362	0.775539	0.047296	0.375462	0.00233574	0.0413125	0.197635	0.388197	0.0545407	0.387836	0.0494854	0.152936	0.178583	0.246022	0.958958	0.185436	0.78648	0.0259189		0.445955	0.110947	0.0422802	0.805852	0.927958	0.127531	0.539941	0.513759	0.361833	0.73992	0.788075	0.0825151	0.270744	0.866655	0.848248	0.659928	0.709787	0.0139326	0.968478
	N	17	17	17	17	17	17	17	17	17	17	17	17	17	17	16	17	16	17	17	17	17	17	17	17	17	17	17	17	17	17	17	17	17	17	17	17	17	17	17	17	17	17	17	17	17	17	5	17
Glycerol	correlation coefficient	0.00502569	-0.252567	-0.466075	-0.532165	-0.507305	-0.493675	-0.145279	0.582366	0.091628	-0.331312	-0.441965	0.0195198	-0.174565	0.820268	0.109115	-0.312547	-0.0677992	-0.578976	-0.204137	-0.114063	-0.368035	-0.309768	-0.197473	-0.228723	-0.200163	0.160139	-0.0310429	-0.378685	0.1981	1	0.0990324	-0.370588	-0.367255	0.32803	-0.414909	-0.195178	0.562728	-0.0291573	0.103925	0.809404	0.266208	-0.338941	-0.169606	-0.221194	0.127252	-0.142787	0.908123	-0.337471
	p-value	0.984727	0.328065	0.0593376	0.027882	0.0376538	0.0440139	0.577977	0.0141689	0.726524	0.193929	0.0756913	0.940725	0.502794	5.5168e-05	0.687492	0.221935	0.802986	0.0148801	0.431928	0.662909	0.146096	0.226293	0.447426	0.377233	0.441137	0.53924	0.905852	0.133897	0.445955		0.705318	0.143105	0.147018	0.198651	0.0977128	0.452828	0.0186887	0.91155	0.691416	8.28395e-05	0.301704	0.18324	0.51519	0.39356	0.626474	0.584587	0.0329662	0.185268
	N	17	17	17	17	17	17	17	17	17	17	17	17	17	17	16	17	16	17	17	17	17	17	17	17	17	17	17	17	17	17	17	17	17	17	17	17	17	17	17	17	17	17	17	17	17	17	5	17
Glycerol-3-phosphate	correlation coefficient	0.097532	0.340311	-0.223848	-0.353028	-0.139847	0.142011	0.277253	0.0685609	-0.0812374	0.381492	-0.277193	0.312066	0.524906	-0.068578	0.180306	0.552845	-0.225083	0.0142428	0.501877	-0.275492	-0.578079	0.45628	-0.166766	-0.179591	-0.567743	-0.457863	0.416872	0.25472	0.400708	0.0990324	1	0.541847	-0.492726	0.598964	0.672768	0.0291886	-0.0208127	0.50667	0.371222	-0.125862	0.234695	-0.145425	0.531325	0.395986	0.196872	0.149435	0.390303	0.275857
	p-value	0.7096	0.181363	0.387762	0.164547	0.592423	0.586652	0.281315	0.793739	0.756599	0.130802	0.281423	0.222686	0.0305055	0.793688	0.503986	0.0213536	0.401955	0.956733	0.0400969	0.284508	0.0150729	0.0656294	0.522352	0.490375	0.01744	0.0645808	0.0959766	0.323818	0.110947	0.705318		0.0246576	0.0444854	0.0110637	0.0030825	0.911455	0.936806	0.0379338	0.142368	0.630277	0.364553	0.577592	0.0281765	0.115614	0.448837	0.567028	0.515973	0.283843
	N	17	17	17	17	17	17	17	17	17	17	17	17	17	17	16	17	16	17	17	17	17	17	17	17	17	17	17	17	17	17	17	17	17	17	17	17	17	17	17	17	17	17	17	17	17	17	5	17
Glycerophosphoglycerol	correlation coefficient	0.540521	0.0626617	0.106568	-0.014867	0.147829	0.118089	0.211169	-0.475394	-0.318319	0.833171	0.193299	0.425092	0.624479	-0.482382	0.522528	0.516142	-0.184916	0.294336	0.480172	-0.137033	-0.387179	0.401043	0.350656	0.336674	-0.376841	-0.350985	0.441677	0.591223	0.497234	-0.370588	0.541847	1	0.0118085	0.194523	0.82031	0.16013	-0.432116	0.471955	0.140085	-0.528543	0.464909	-0.0467546	0.191954	0.0653908	0.0270244	0.0892566	0.411399	-0.00250088
	p-value	0.0250811	0.811171	0.683947	0.954838	0.571249	0.651706	0.415881	0.0537779	0.21306	3.28332e-05	0.457275	0.0889462	0.00736777	0.0498715	0.037844	0.033921	0.492957	0.251476	0.0510835	0.599966	0.124687	0.11062	0.1676	0.186375	0.135956	0.167175	0.075905	0.0124364	0.0422802	0.143105	0.0246576		0.964123	0.454375	5.50797e-05	0.539264	0.0832394	0.0557825	0.591788	0.0291683	0.0600617	0.858576	0.460473	0.803095	0.917999	0.733357	0.491366	0.9924
	N	17	17	17	17	17	17	17	17	17	17	17	17	17	17	16	17	16	17	17	17	17	17	17	17	17	17	17	17	17	17	17	17	17	17	17	17	17	17	17	17	17	17	17	17	17	17	5	17
Glycine	correlation coefficient	0.251706	-0.227531	0.794277	0.143198	0.369706	0.321234	0.336246	-0.39462	-0.425844	-0.0143988	0.708289	-0.404269	0.036189	-0.42984	0.376223	0.116366	0.421876	0.687748	0.161558	-0.103577	0.321758	0.172957	0.698206	0.735983	0.674617	0.412068	-0.224961	0.0465069	0.0644585	-0.367255	-0.492726	0.0118085	1	-0.594266	-0.117854	0.0140882	-0.0827731	-0.220135	-0.0794369	-0.365493	-0.0106225	0.497401	-0.396956	-0.0345842	-0.511689	0.271944	-0.542595	-0.0792544
	p-value	0.329772	0.379792	0.000140129	0.583495	0.144133	0.208665	0.18697	0.11699	0.0883222	0.95626	0.00146249	0.107515	0.890327	0.0850592	0.150938	0.656493	0.103598	0.0022785	0.535604	0.692403	0.207881	0.506796	0.00182613	0.000756822	0.00297227	0.100265	0.385344	0.859318	0.805852	0.147018	0.0444854	0.964123		0.0118817	0.65236	0.957202	0.752132	0.395887	0.761845	0.149117	0.967725	0.0422002	0.114645	0.895165	0.0357649	0.291007	0.344727	0.762378
	N	17	17	17	17	17	17	17	17	17	17	17	17	17	17	16	17	16	17	17	17	17	17	17	17	17	17	17	17	17	17	17	17	17	17	17	17	17	17	17	17	17	17	17	17	17	17	5	17
Glycolic acid	correlation coefficient	-0.259808	0.568577	-0.342419	-0.08888	-0.234523	0.103479	0.433546	0.208854	0.0728109	0.219736	-0.372472	0.168107	-0.0208959	0.289122	-0.117521	0.363235	-0.546954	-0.268519	0.35873	-0.153183	-0.336877	0.37554	-0.46245	-0.385878	-0.532071	-0.537236	0.246705	-0.0730543	0.0237336	0.32803	0.598964	0.194523	-0.594266	1	0.380991	0.0662079	0.398547	0.366521	0.290534	-0.0170136	-0.0832565	-0.0722623	0.669905	0.559954	0.350701	0.352215	0.296787	0.350166
	p-value	0.31391	0.0172388	0.1785	0.734444	0.364915	0.692681	0.0821109	0.421129	0.781236	0.396764	0.140925	0.518964	0.936554	0.260364	0.66468	0.151836	0.0283376	0.297367	0.15736	0.557228	0.186092	0.137423	0.0616117	0.126068	0.0279147	0.0261551	0.339791	0.780521	0.927958	0.198651	0.0110637	0.454375	0.0118817		0.131351	0.800681	0.113066	0.14789	0.257938	0.948326	0.750728	0.782847	0.00325967	0.0194089	0.167542	0.165589	0.627743	0.168236
	N	17	17	17	17	17	17	17	17	17	17	17	17	17	17	16	17	16	17	17	17	17	17	17	17	17	17	17	17	17	17	17	17	17	17	17	17	17	17	17	17	17	17	17	17	17	17	5	17
Inositol, myo-	correlation coefficient	0.355605	0.367515	0.215404	0.122276	0.0400369	0.431032	0.429091	-0.36413	-0.199925	0.852934	-0.0119728	0.342942	0.710597	-0.448367	0.374708	0.618742	-0.23057	0.331324	0.479259	-0.12357	-0.129175	0.505526	0.0922847	0.111327	-0.308134	-0.497415	0.33206	0.721593	0.38451	-0.414909	0.672768	0.82031	-0.117854	0.380991	1	0.312911	-0.264988	0.636735	0.170233	-0.614321	0.164122	0.0819711	0.524277	0.399678	0.255353	0.266823	-0.0533369	0.332852
	p-value	0.161272	0.146711	0.40637	0.640129	0.878743	0.0841022	0.0856637	0.150754	0.441692	1.35484e-05	0.963624	0.177794	0.00138826	0.0710609	0.152724	0.0080969	0.390268	0.193911	0.05159	0.636567	0.621226	0.0384416	0.724636	0.670563	0.228879	0.0421935	0.192863	0.00107585	0.127531	0.0977128	0.0030825	5.50797e-05	0.65236	0.131351		0.221369	0.304007	0.00598609	0.513614	0.00869715	0.529061	0.754464	0.0307414	0.111953	0.322575	0.300545	0.932122	0.191739
	N	17	17	17	17	17	17	17	17	17	17	17	17	17	17	16	17	16	17	17	17	17	17	17	17	17	17	17	17	17	17	17	17	17	17	17	17	17	17	17	17	17	17	17	17	17	17	5	17
Inositol-phosphate	correlation coefficient	0.183712	0.1399	0.298084	-0.0188069	-0.406876	0.134133	0.109205	-0.404354	-0.128312	0.220021	0.0220614	-0.218858	0.326974	-0.289771	0.484051	0.295095	0.453187	0.283017	0.123323	-0.405635	0.430922	0.236829	-0.0255554	0.0821507	0.219267	-0.109376	-0.244438	0.596055	0.159867	-0.195178	0.0291886	0.16013	0.0140882	0.0662079	0.312911	1	-0.287258	0.131077	-0.576162	-0.323483	-0.131035	0.100061	0.212982	0.24809	-0.355729	0.228266	0.330054	0.190262
	p-value	0.480304	0.592283	0.245206	0.942887	0.105052	0.607778	0.676517	0.107434	0.62358	0.396138	0.933023	0.3987	0.200185	0.259247	0.0574489	0.250198	0.0779168	0.271017	0.637248	0.106219	0.0841908	0.360083	0.922443	0.753942	0.397798	0.676037	0.34439	0.0115648	0.539941	0.452828	0.911455	0.539264	0.957202	0.800681	0.221369		0.263589	0.616054	0.0154915	0.205315	0.616167	0.702387	0.411794	0.336999	0.161116	0.378213	0.587522	0.464511
	N	17	17	17	17	17	17	17	17	17	17	17	17	17	17	16	17	16	17	17	17	17	17	17	17	17	17	17	17	17	17	17	17	17	17	17	17	17	17	17	17	17	17	17	17	17	17	5	17
Isoleucine	correlation coefficient	-0.0949406	0.0176846	-0.213328	0.0357846	0.0608532	0.165987	0.299115	0.401462	-0.0317915	-0.233251	-0.179444	-0.0388244	-0.413812	0.628328	0.0421368	-0.0871495	-0.419995	-0.326555	-0.0290525	0.0358024	0.0597645	-0.0192364	-0.0263854	0.0765867	-0.161358	-0.0570685	0.101386	-0.374714	-0.170175	0.562728	-0.0208127	-0.432116	-0.0827731	0.398547	-0.264988	-0.287258	1	0.0232966	0.135262	0.462172	0.0150465	-0.18507	0.060861	0.301649	0.235121	0.484531	-0.663086	-0.0944139
	p-value	0.717013	0.94629	0.411016	0.891546	0.816533	0.524324	0.243497	0.110214	0.903592	0.367597	0.490738	0.882391	0.0986927	0.00690888	0.876867	0.739443	0.10531	0.200796	0.911866	0.891493	0.819764	0.941584	0.919932	0.770171	0.536117	0.827777	0.698619	0.13836	0.513759	0.0186887	0.936806	0.0832394	0.752132	0.113066	0.304007	0.263589		0.929281	0.60473	0.0617884	0.954294	0.47701	0.816509	0.239332	0.363659	0.0487144	0.222508	0.718523
	N	17	17	17	17	17	17	17	17	17	17	17	17	17	17	16	17	16	17	17	17	17	17	17	17	17	17	17	17	17	17	17	17	17	17	17	17	17	17	17	17	17	17	17	17	17	17	5	17
Kestose, 1-	correlation coefficient	0.231801	0.377832	0.0400735	0.278219	-0.0486347	0.204879	0.33639	-0.107672	-0.163953	0.547158	-0.206053	0.265589	0.476517	-0.115843	0.209232	0.239909	-0.20725	0.0229999	0.148358	0.0817468	-0.012861	0.165647	-0.100896	-0.0677023	-0.285066	-0.119309	0.176036	0.365032	0.235992	-0.0291573	0.50667	0.471955	-0.220135	0.366521	0.636735	0.131077	0.0232966	1	0.0738344	-0.14978	0.0203254	0.128794	0.466378	0.123813	0.321256	0.311015	0.288771	0.257647
	p-value	0.370668	0.134847	0.878633	0.279573	0.852946	0.43022	0.186769	0.680833	0.529491	0.0230159	0.427525	0.30287	0.0531351	0.657949	0.436743	0.353682	0.441198	0.93018	0.569855	0.755117	0.960927	0.525187	0.700012	0.79627	0.267413	0.648326	0.499143	0.149669	0.361833	0.91155	0.0379338	0.0557825	0.395887	0.14789	0.00598609	0.616054	0.929281		0.778233	0.566122	0.938283	0.622266	0.0591504	0.6359	0.208632	0.224332	0.637502	0.318096
	N	17	17	17	17	17	17	17	17	17	17	17	17	17	17	16	17	16	17	17	17	17	17	17	17	17	17	17	17	17	17	17	17	17	17	17	17	17	17	17	17	17	17	17	17	17	17	5	17
Maleic acid	correlation coefficient	-0.0722512	0.2352	-0.0779247	-0.144183	0.265012	-0.00164656	0.376152	0.401733	0.00662137	0.0644755	-0.116936	0.0274346	-0.0690974	0.189112	-0.335563	0.178972	-0.278084	-0.16235	0.285968	-0.0553064	-0.485479	0.203036	0.0271868	-0.0959831	-0.288064	-0.100271	0.356734	-0.195727	0.0869849	0.103925	0.371222	0.140085	-0.0794369	0.290534	0.170233	-0.576162	0.135262	0.0738344	1	0.0449988	0.000211477	0.107216	0.222919	0.217766	0.551073	-0.0147396	-0.370241	0.238705
	p-value	0.78288	0.363493	0.76626	0.580881	0.303962	0.994996	0.136732	0.109951	0.979879	0.805802	0.654908	0.916758	0.792158	0.467266	0.20387	0.491896	0.297014	0.533578	0.265835	0.833024	0.0482101	0.434469	0.917507	0.714028	0.262191	0.70179	0.159851	0.451534	0.73992	0.691416	0.142368	0.591788	0.761845	0.257938	0.513614	0.0154915	0.60473	0.778233		0.86384	0.999357	0.682119	0.389785	0.401117	0.0218613	0.955225	0.539598	0.356176
	N	17	17	17	17	17	17	17	17	17	17	17	17	17	17	16	17	16	17	17	17	17	17	17	17	17	17	17	17	17	17	17	17	17	17	17	17	17	17	17	17	17	17	17	17	17	17	5	17
Malic acid	correlation coefficient	-0.0697895	-0.39865	-0.632665	-0.298055	-0.27628	-0.546318	-0.495315	0.638301	0.279774	-0.497459	-0.59497	0.120776	-0.357178	0.836999	-0.0719694	-0.586668	0.0141803	-0.723917	-0.479025	0.123403	-0.158673	-0.606595	-0.197294	-0.215726	-0.26515	0.200637	0.0163174	-0.451104	-0.070484	0.809404	-0.125862	-0.528543	-0.365493	-0.0170136	-0.614321	-0.323483	0.462172	-0.14978	0.0449988	1	0.233289	-0.448253	-0.269238	-0.494833	0.247882	-0.293291	0.710474	-0.522579
	p-value	0.790119	0.112964	0.00641952	0.245253	0.283077	0.0232697	0.0432087	0.00582568	0.276782	0.0421726	0.0117562	0.644268	0.159294	2.79133e-05	0.791111	0.013305	0.958431	0.00101791	0.0517207	0.637028	0.54301	0.00983113	0.447846	0.405651	0.303701	0.440033	0.950437	0.0691464	0.788075	8.28395e-05	0.630277	0.0291683	0.149117	0.948326	0.00869715	0.205315	0.0617884	0.566122	0.86384		0.367518	0.0711418	0.296024	0.043444	0.337416	0.253242	0.178666	0.0313855
	N	17	17	17	17	17	17	17	17	17	17	17	17	17	17	16	17	16	17	17	17	17	17	17	17	17	17	17	17	17	17	17	17	17	17	17	17	17	17	17	17	17	17	17	17	17	17	5	17
Malonic acid	correlation coefficient	0.613557	-0.6843	-0.312391	-0.368699	-0.0889495	-0.323628	-0.301013	0.014958	-0.43047	0.252731	-0.0780897	0.601622	0.364884	0.179193	0.649149	-0.158458	-0.142899	-0.202542	-0.103134	0.0190104	-0.531007	-0.267036	0.538626	0.456726	-0.376071	-0.0472406	0.346017	0.222097	0.433032	0.266208	0.234695	0.464909	-0.0106225	-0.0832565	0.164122	-0.131035	0.0150465	0.0203254	0.000211477	0.233289	1	-0.379101	-0.500733	-0.425684	-0.0782156	-0.294023	0.401345	-0.643871
	p-value	0.00880439	0.00244635	0.22218	0.145314	0.734243	0.205101	0.240373	0.954562	0.0845522	0.32774	0.765778	0.0106213	0.149846	0.491352	0.00650882	0.543563	0.597533	0.435611	0.693657	0.94227	0.0282884	0.300144	0.0256963	0.0653327	0.136824	0.85712	0.173682	0.39158	0.0825151	0.301704	0.364553	0.0600617	0.967725	0.750728	0.529061	0.616167	0.954294	0.938283	0.999357	0.367518		0.133435	0.0406267	0.0884549	0.76541	0.252005	0.503063	0.00528309
	N	17	17	17	17	17	17	17	17	17	17	17	17	17	17	16	17	16	17	17	17	17	17	17	17	17	17	17	17	17	17	17	17	17	17	17	17	17	17	17	17	17	17	17	17	17	17	5	17
Malonic acid, 2-amino-	correlation coefficient	-0.33283	0.461422	0.67342	0.0559428	-0.118558	0.380595	0.535768	-0.202713	-0.162829	-0.0868618	0.242006	-0.357421	0.221608	-0.371486	-0.222544	0.0192795	0.254093	0.568439	-0.0372969	-0.247383	0.272595	0.0649949	0.0352358	0.0319951	0.586643	0.0369473	-0.326474	-0.0636796	-0.283171	-0.338941	-0.145425	-0.0467546	0.497401	-0.0722623	0.0819711	0.100061	-0.18507	0.128794	0.107216	-0.448253	-0.379101	1	0.0481162	0.209041	-0.252266	0.117829	-0.291274	0.49861
	p-value	0.191769	0.0622679	0.00304326	0.831128	0.650407	0.131786	0.0266461	0.435216	0.532357	0.740276	0.349362	0.158991	0.392652	0.142063	0.407427	0.941454	0.342296	0.0172719	0.88699	0.338422	0.289809	0.804266	0.893201	0.902977	0.0133099	0.888043	0.200916	0.808157	0.270744	0.18324	0.577592	0.858576	0.0422002	0.782847	0.754464	0.702387	0.47701	0.622266	0.682119	0.0711418	0.133435		0.854498	0.420704	0.328661	0.652427	0.634451	0.0416238
	N	17	17	17	17	17	17	17	17	17	17	17	17	17	17	16	17	16	17	17	17	17	17	17	17	17	17	17	17	17	17	17	17	17	17	17	17	17	17	17	17	17	17	17	17	17	17	5	17
Maltose	correlation coefficient	-0.278998	0.818158	-0.00747304	0.279426	0.102963	0.336397	0.425932	-0.0694856	0.312819	0.277085	-0.304715	-0.0533725	0.0273928	-0.14929	-0.179346	0.629614	-0.162752	0.102587	0.550162	0.00737852	0.00521546	0.606468	-0.549885	-0.374972	-0.296871	-0.371697	0.185881	0.174635	0.0440603	-0.169606	0.531325	0.191954	-0.396956	0.669905	0.524277	0.212982	0.060861	0.466378	0.222919	-0.269238	-0.500733	0.0481162	1	0.65783	0.378286	0.51476	0.216276	0.645286
	p-value	0.278172	5.98242e-05	0.977291	0.277404	0.694142	0.18676	0.088249	0.791014	0.221512	0.281619	0.234353	0.838789	0.916884	0.567407	0.506299	0.00676069	0.547016	0.695209	0.0221259	0.977578	0.98415	0.00985064	0.0222068	0.138067	0.247224	0.141818	0.475046	0.502619	0.866655	0.51519	0.0281765	0.460473	0.114645	0.00325967	0.0307414	0.411794	0.816509	0.0591504	0.389785	0.296024	0.0406267	0.854498		0.00410047	0.13434	0.0344853	0.72679	0.00515196
	N	17	17	17	17	17	17	17	17	17	17	17	17	17	17	16	17	16	17	17	17	17	17	17	17	17	17	17	17	17	17	17	17	17	17	17	17	17	17	17	17	17	17	17	17	17	17	5	17
Methionine	correlation coefficient	-0.138992	0.698157	0.328372	0.0624233	0.185202	0.564942	0.737215	-0.233063	-0.047251	0.124076	0.189471	-0.355263	-0.0141237	-0.271018	-0.0705024	0.720127	-0.152717	0.379374	0.626774	-0.345824	0.0683078	0.758119	-0.152696	-0.046697	0.0495652	-0.272678	0.098535	0.156534	0.0502053	-0.221194	0.395986	0.0653908	-0.0345842	0.559954	0.399678	0.24809	0.301649	0.123813	0.217766	-0.494833	-0.425684	0.209041	0.65783	1	0.00966556	0.707646	-0.37896	0.755365
	p-value	0.594711	0.00182807	0.198155	0.811877	0.47669	0.0181292	0.000733617	0.367994	0.857089	0.635178	0.466404	0.161704	0.957094	0.292718	0.795284	0.00111379	0.572314	0.133133	0.00709135	0.173939	0.794485	0.000421156	0.558498	0.858749	0.850162	0.289655	0.706737	0.548532	0.848248	0.39356	0.115614	0.803095	0.895165	0.0194089	0.111953	0.336999	0.239332	0.6359	0.401117	0.043444	0.0884549	0.420704	0.00410047		0.970631	0.00148375	0.529305	0.000454487
	N	17	17	17	17	17	17	17	17	17	17	17	17	17	17	16	17	16	17	17	17	17	17	17	17	17	17	17	17	17	17	17	17	17	17	17	17	17	17	17	17	17	17	17	17	17	17	5	17
Nicotinic acid	correlation coefficient	-0.0658782	0.217951	-0.413225	0.289907	0.0723264	-0.0255252	-0.00108892	0.454227	0.365586	0.30605	-0.601321	0.369484	-0.0799685	0.424161	-0.316691	-0.13749	-0.533142	-0.567387	-0.160054	0.36541	-0.0524441	-0.180885	-0.342815	-0.384591	-0.513203	-0.317267	0.294217	0.084592	-0.115132	0.127252	0.196872	0.0270244	-0.511689	0.350701	0.255353	-0.355729	0.235121	0.321256	0.551073	0.247882	-0.0782156	-0.252266	0.378286	0.00966556	1	-0.106391	-0.215135	0.071217
	p-value	0.801655	0.400709	0.0992198	0.259014	0.782659	0.922534	0.996691	0.0670079	0.149006	0.232206	0.0106706	0.144393	0.760295	0.0897236	0.232058	0.598737	0.0334564	0.0175265	0.53946	0.149216	0.84156	0.487203	0.177965	0.127445	0.0351297	0.214659	0.251677	0.746851	0.659928	0.626474	0.448837	0.917999	0.0357649	0.167542	0.322575	0.161116	0.363659	0.208632	0.0218613	0.337416	0.76541	0.328661	0.13434	0.970631		0.684446	0.72821	0.785919
	N	17	17	17	17	17	17	17	17	17	17	17	17	17	17	16	17	16	17	17	17	17	17	17	17	17	17	17	17	17	17	17	17	17	17	17	17	17	17	17	17	17	17	17	17	17	17	5	17
Phenylalanine	correlation coefficient	0.100625	0.427231	0.36229	0.29002	0.36427	0.597833	0.734842	-0.330465	-0.285598	0.207797	0.260204	-0.395637	-0.112988	-0.237702	0.268981	0.63964	-0.0260445	0.369633	0.585097	-0.230921	0.27834	0.663765	0.188281	0.395325	0.00979831	-0.0671979	-0.00454384	0.120675	0.0974663	-0.142787	0.149435	0.0892566	0.271944	0.352215	0.266823	0.228266	0.484531	0.311015	-0.0147396	-0.293291	-0.294023	0.117829	0.51476	0.707646	-0.106391	1	-0.353699	0.328257
	p-value	0.700783	0.0871797	0.152984	0.25882	0.150585	0.0112564	0.000778847	0.19514	0.266482	0.423535	0.313146	0.115964	0.665914	0.358261	0.313755	0.00569138	0.923725	0.144219	0.0136156	0.372538	0.279354	0.00366766	0.46926	0.116278	0.970228	0.797759	0.986191	0.644547	0.709787	0.584587	0.567028	0.733357	0.291007	0.165589	0.300545	0.378213	0.0487144	0.224332	0.955225	0.253242	0.252005	0.652427	0.0344853	0.00148375	0.684446		0.559231	0.198322
	N	17	17	17	17	17	17	17	17	17	17	17	17	17	17	16	17	16	17	17	17	17	17	17	17	17	17	17	17	17	17	17	17	17	17	17	17	17	17	17	17	17	17	17	17	17	17	5	17
Phosphoenolpyruvic acid	correlation coefficient	0.629551	0.0811183	-0.605386	-0.614607	-0.881642	-0.8624	-0.438979	-0.116474	0.404744	-0.0570353	-0.430253	-0.285547	0.585741	0.249912	0.624854	0.213118	0.659703	-0.174285	0.28984	0.270655	-0.801699	0.0466162	-0.590881	-0.769633	0.00408421	0.787724	-0.253287	0.1459	0.94847	0.908123	0.390303	0.411399	-0.542595	0.296787	-0.0533369	0.330054	-0.663086	0.288771	-0.370241	0.710474	0.401345	-0.291274	0.216276	-0.37896	-0.215135	-0.353699	1	0.0126546
	p-value	0.255084	0.89683	0.279285	0.269982	0.0480029	0.0599914	0.459584	0.852037	0.499102	0.92742	0.46959	0.641433	0.299377	0.685147	0.259742	0.730718	0.225739	0.779221	0.636199	0.659646	0.102792	0.940668	0.294085	0.128044	0.9948	0.113592	0.680987	0.814896	0.0139326	0.0329662	0.515973	0.491366	0.344727	0.627743	0.932122	0.587522	0.222508	0.637502	0.539598	0.178666	0.503063	0.634451	0.72679	0.529305	0.72821	0.559231		0.983888
	N	5	5	5	5	5	5	5	5	5	5	5	5	5	5	5	5	5	5	5	5	5	5	5	5	5	5	5	5	5	5	5	5	5	5	5	5	5	5	5	5	5	5	5	5	5	5	5	5
Proline	correlation coefficient	-0.284756	0.868159	0.435457	0.141459	0.0821896	0.33942	0.535635	-0.259905	0.221527	0.00948701	0.124367	-0.370781	0.0803382	-0.39098	-0.371576	0.489851	0.0350626	0.429417	0.386812	-0.169173	0.0914013	0.521963	-0.433636	-0.400645	0.313881	-0.0200406	-0.000526863	0.131104	-0.0103743	-0.337471	0.275857	-0.00250088	-0.0792544	0.350166	0.332852	0.190262	-0.0944139	0.257647	0.238705	-0.522579	-0.643871	0.49861	0.645286	0.755365	0.071217	0.328257	0.0126546	1
	p-value	0.267955	6.25196e-06	0.0806202	0.588122	0.753828	0.182582	0.026691	0.313722	0.39283	0.971173	0.634379	0.14288	0.759218	0.120712	0.15646	0.0459359	0.897427	0.0854	0.125075	0.516277	0.727177	0.0316215	0.0820402	0.111008	0.219863	0.939146	0.998399	0.61598	0.968478	0.185268	0.283843	0.9924	0.762378	0.168236	0.191739	0.464511	0.718523	0.318096	0.356176	0.0313855	0.00528309	0.0416238	0.00515196	0.000454487	0.785919	0.198322	0.983888
	N	17	17	17	17	17	17	17	17	17	17	17	17	17	17	16	17	16	17	17	17	17	17	17	17	17	17	17	17	17	17	17	17	17	17	17	17	17	17	17	17	17	17	17	17	17	17	5	17
Raffinose	correlation coefficient	0.478975	0.231044	0.00494785	0.0822464	0.0037736	0.294345	0.321923	-0.34729	-0.274179	0.8103	-0.239804	0.335909	0.620744	-0.319546	0.318101	0.379352	-0.264793	0.0620886	0.187669	-0.053774	-0.159384	0.193387	0.170923	0.168515	-0.446705	-0.386394	0.184431	0.708102	0.403881	-0.246306	0.565076	0.704865	-0.220981	0.339496	0.834598	0.12748	-0.0681418	0.65472	0.154339	-0.336433	0.316356	-0.0486409	0.38449	0.247557	0.405195	0.252343	0.0355482	0.15703
	p-value	0.0517484	0.372277	0.984964	0.753663	0.988532	0.251461	0.207636	0.171999	0.286903	8.01845e-05	0.353899	0.187441	0.00783611	0.211202	0.22987	0.133157	0.321638	0.812869	0.470731	0.837592	0.541182	0.457067	0.511884	0.517936	0.0722426	0.125518	0.478558	0.00146866	0.107886	0.340597	0.0180957	0.00157861	0.394027	0.182477	3.09191e-05	0.625851	0.794974	0.00434328	0.55422	0.18671	0.216052	0.852928	0.127553	0.338071	0.106636	0.328508	0.954748	0.547248
	N	17	17	17	17	17	17	17	17	17	17	17	17	17	17	16	17	16	17	17	17	17	17	17	17	17	17	17	17	17	17	17	17	17	17	17	17	17	17	17	17	17	17	17	17	17	17	5	17
Rhamnose	correlation coefficient	-0.0517925	-0.205074	0.46239	0.461224	0.266365	-0.0733906	-0.161261	-0.068814	0.0742334	-0.424218	0.330955	-0.303149	-0.375617	-0.0412553	-6.13782e-05	-0.318082	0.353733	0.253393	-0.254998	0.434523	0.520811	-0.210601	0.106226	0.189502	0.748201	0.688961	-0.28581	-0.158476	-0.200337	-0.159455	-0.805109	-0.514156	0.612703	-0.630033	-0.500762	-0.00522539	-0.00191941	-0.261984	-0.292441	0.0190296	-0.297028	0.285882	-0.328742	-0.241869	-0.240113	-0.0262487	-0.221688	-0.003798
	p-value	0.843505	0.429772	0.0616494	0.0623948	0.301407	0.779534	0.536365	0.792993	0.777062	0.0896755	0.194438	0.236889	0.137335	0.87508	0.99982	0.213419	0.178915	0.326432	0.323271	0.0813463	0.0320669	0.417165	0.68491	0.466329	0.000551601	0.00222179	0.266111	0.543517	0.44073	0.540999	9.66102e-05	0.0347341	0.00892547	0.00671307	0.0406131	0.98412	0.994167	0.309727	0.254685	0.942212	0.246963	0.265985	0.197619	0.349642	0.353261	0.920345	0.720067	0.988458
	N	17	17	17	17	17	17	17	17	17	17	17	17	17	17	16	17	16	17	17	17	17	17	17	17	17	17	17	17	17	17	17	17	17	17	17	17	17	17	17	17	17	17	17	17	17	17	5	17
Ribonic acid	correlation coefficient	0.164102	0.547095	0.459047	0.187401	0.170454	0.766848	0.680551	-0.392791	-0.198299	0.662633	0.11837	0.0347241	0.622138	-0.520866	0.256101	0.643663	-0.0983597	0.541812	0.495283	-0.236195	0.123436	0.574325	0.118927	0.150846	-0.0713419	-0.431962	0.152651	0.509805	0.194903	-0.468253	0.575695	0.562969	0.114622	0.300784	0.854576	0.216575	-0.0607847	0.634781	0.185621	-0.629387	-0.130255	0.346384	0.580325	0.574916	0.145615	0.540871	-0.289559	0.491511
	p-value	0.529111	0.0230349	0.0638041	0.471377	0.51306	0.000328651	0.00264013	0.11885	0.445489	0.00374718	0.650929	0.894743	0.00765865	0.0320457	0.338363	0.00530261	0.71705	0.0246687	0.0432241	0.361406	0.636937	0.0159015	0.649383	0.56333	0.785552	0.0833619	0.558615	0.0365677	0.453479	0.0580013	0.015595	0.0186273	0.661351	0.240749	1.25169e-05	0.403762	0.816736	0.00619109	0.475676	0.0067867	0.618287	0.173196	0.0145938	0.0157688	0.577091	0.0249687	0.636541	0.045094
	N	17	17	17	17	17	17	17	17	17	17	17	17	17	17	16	17	16	17	17	17	17	17	17	17	17	17	17	17	17	17	17	17	17	17	17	17	17	17	17	17	17	17	17	17	17	17	5	17
Ribose	correlation coefficient	0.0789591	-0.212346	0.406317	0.550787	0.394866	-0.0266188	-0.108817	-0.299311	-0.000493416	-0.117867	0.533131	-0.0793433	-0.352605	-0.147469	0.18292	-0.155095	0.0598816	0.344079	-0.0610499	0.394867	0.436468	-0.0563442	0.253299	0.445327	0.521401	0.416088	-0.00748151	-0.10461	-0.211772	-0.270235	-0.747045	-0.143183	0.653402	-0.502314	-0.332394	0.0194576	0.0146025	-0.170698	-0.443259	-0.140273	-0.104034	0.175232	-0.337244	-0.250462	-0.363448	0.146529	-0.33715	-0.192583
	p-value	0.763239	0.413224	0.105576	0.021944	0.116741	0.919225	0.67761	0.243174	0.9985	0.652324	0.0275464	0.762119	0.165089	0.572197	0.497719	0.552259	0.825643	0.176266	0.815949	0.116741	0.0798402	0.829933	0.326618	0.0732328	0.0318383	0.0966675	0.977265	0.689478	0.414518	0.294171	0.000568782	0.583534	0.00444964	0.0398957	0.192389	0.940914	0.955641	0.512446	0.0747383	0.591284	0.691107	0.501137	0.185583	0.332248	0.151578	0.574675	0.579005	0.458976
	N	17	17	17	17	17	17	17	17	17	17	17	17	17	17	16	17	16	17	17	17	17	17	17	17	17	17	17	17	17	17	17	17	17	17	17	17	17	17	17	17	17	17	17	17	17	17	5	17
Ribulose	correlation coefficient	-0.326916	0.0622951	-0.230783	0.487437	0.0625086	-0.219302	-0.134809	0.478037	0.311976	-0.409606	-0.280931	-0.0674447	-0.662721	0.585497	-0.35205	-0.393707	-0.122706	-0.469659	-0.303659	0.341676	0.450057	-0.274384	-0.348143	-0.215173	0.0206728	0.200653	0.0307866	-0.362159	-0.490951	0.269472	-0.456079	-0.568491	-0.113558	0.043696	-0.459558	0.0225113	0.40416	0.0456132	-0.0342518	0.477018	-0.390741	-0.0629138	0.0964614	-0.118035	0.315299	0.107968	-0.251631	-0.0455415
	p-value	0.20027	0.812257	0.372831	0.0471813	0.811625	0.397721	0.605952	0.0522745	0.222826	0.102515	0.274716	0.79703	0.00374095	0.013536	0.181138	0.117916	0.650746	0.0571512	0.236062	0.179506	0.069874	0.286528	0.170877	0.406886	0.93723	0.439996	0.906627	0.153144	0.0453765	0.295588	0.0657633	0.0172595	0.664319	0.867749	0.063471	0.93166	0.107619	0.861997	0.896168	0.0528506	0.120959	0.810424	0.712659	0.651857	0.217674	0.68	0.683027	0.862212
	N	17	17	17	17	17	17	17	17	17	17	17	17	17	17	16	17	16	17	17	17	17	17	17	17	17	17	17	17	17	17	17	17	17	17	17	17	17	17	17	17	17	17	17	17	17	17	5	17
Sedoheptulose, 2,7-anhydro-	correlation coefficient	-0.127913	-0.18918	-0.12925	0.456711	0.5064	-0.219988	-0.312538	0.202591	0.110902	-0.201633	0.0963457	0.552294	-0.30521	0.152117	-0.0704035	-0.288565	-0.332005	-0.0649939	-0.0861477	0.646487	-0.145718	-0.185159	0.0433255	0.0901389	-0.0309994	0.103244	0.556236	-0.313317	-0.30903	-0.202098	-0.225022	0.0501635	0.17686	-0.201607	-0.122902	-0.416153	-0.0561081	-0.0882061	0.208093	0.0327454	0.231648	0.0570614	-0.183909	-0.30464	0.111824	-0.275784	-0.84006	-0.149687
	p-value	0.62467	0.467102	0.621022	0.0653428	0.0380531	0.396208	0.221949	0.435498	0.671754	0.437717	0.71299	0.0215106	0.233557	0.560007	0.795565	0.261325	0.209006	0.804269	0.742343	0.0050427	0.576818	0.476793	0.868861	0.730813	0.905984	0.693345	0.0204081	0.220738	0.227458	0.43664	0.38521	0.848373	0.497105	0.437778	0.638406	0.0966094	0.830636	0.736389	0.42286	0.900713	0.370993	0.827799	0.479826	0.234475	0.669169	0.283976	0.0749148	0.566366
	N	17	17	17	17	17	17	17	17	17	17	17	17	17	17	16	17	16	17	17	17	17	17	17	17	17	17	17	17	17	17	17	17	17	17	17	17	17	17	17	17	17	17	17	17	17	17	5	17
Serine	correlation coefficient	0.11783	0.200003	0.654107	0.324137	0.263774	0.542376	0.748439	-0.0930937	-0.469295	0.319835	0.373773	-0.213575	0.172949	-0.265692	0.28447	0.385773	0.0238474	0.491406	0.373678	-0.146739	0.30707	0.442787	0.441161	0.538135	0.247378	-0.0216716	0.0156247	0.227431	-0.0166505	-0.345193	0.000579994	0.235778	0.637429	-0.0142097	0.384948	0.145034	0.101169	0.322537	0.278401	-0.47551	-0.159348	0.553458	0.152037	0.342117	-0.0133741	0.54368	-0.537637	0.218264
	p-value	0.652424	0.441509	0.00439253	0.204348	0.306311	0.0244901	0.000548115	0.722311	0.0573701	0.210766	0.139432	0.410462	0.506817	0.302676	0.285593	0.12618	0.930144	0.0451467	0.139541	0.574119	0.230575	0.0750852	0.076288	0.0258576	0.338432	0.934204	0.952539	0.380008	0.949427	0.174778	0.998237	0.362281	0.00591458	0.956833	0.127061	0.578627	0.699237	0.20672	0.279246	0.0537115	0.541275	0.0211803	0.560217	0.178908	0.95937	0.0240811	0.35004	0.400015
	N	17	17	17	17	17	17	17	17	17	17	17	17	17	17	16	17	16	17	17	17	17	17	17	17	17	17	17	17	17	17	17	17	17	17	17	17	17	17	17	17	17	17	17	17	17	17	5	17
Shikimic acid	correlation coefficient	-0.0861987	0.336773	-0.313298	0.134155	0.015994	-0.25344	-0.145338	0.00878612	0.301425	0.320585	-0.416869	0.487523	0.141192	-0.0501438	-0.134249	0.1726	-0.200712	-0.139678	0.182795	0.138967	-0.32062	0.0852475	-0.328478	-0.224449	-0.503854	-0.40888	0.519607	0.214769	-0.00621173	-0.223361	0.393804	0.528461	-0.406992	0.324208	0.447186	0.0841523	-0.427219	0.304415	0.272639	-0.0919619	0.0939883	-0.0154843	0.468937	-0.062033	0.373319	-0.188893	0.429441	0.131051
	p-value	0.742195	0.186237	0.220768	0.607718	0.951419	0.326339	0.577822	0.973302	0.239699	0.209638	0.0959792	0.0471368	0.588832	0.848432	0.620112	0.507688	0.456055	0.592876	0.482537	0.594777	0.209585	0.744951	0.198002	0.386455	0.0391935	0.103185	0.0325374	0.407788	0.981123	0.388822	0.117817	0.0291979	0.104943	0.204243	0.0718989	0.748127	0.0871889	0.234838	0.289728	0.725564	0.719743	0.952965	0.0575866	0.813034	0.139952	0.467789	0.470524	0.616125
	N	17	17	17	17	17	17	17	17	17	17	17	17	17	17	16	17	16	17	17	17	17	17	17	17	17	17	17	17	17	17	17	17	17	17	17	17	17	17	17	17	17	17	17	17	17	17	5	17
Sinapic acid, cis-	correlation coefficient	-0.503525	0.109163	-0.486981	0.183975	0.0822501	-0.371559	-0.357451	0.540828	0.639574	-0.242134	-0.256191	0.116807	-0.578919	0.424966	-0.568529	-0.155919	-0.343404	-0.469825	-0.0177877	0.270651	-0.0419817	-0.0642176	-0.550384	-0.456695	-0.32274	-0.177031	0.295281	-0.421078	-0.430095	0.122869	-0.11724	-0.263759	-0.402548	0.104568	-0.324442	-0.244465	-0.029952	-0.244065	0.224975	0.326856	-0.370476	-0.328164	0.182162	-0.187949	0.392299	-0.272164	-0.113668	-0.0960765
	p-value	0.039343	0.676636	0.0474193	0.479666	0.753653	0.141978	0.158954	0.0249827	0.00569787	0.349098	0.320934	0.655267	0.0148924	0.0890512	0.0215649	0.550121	0.19284	0.057051	0.945978	0.293399	0.872897	0.806565	0.0220611	0.0653534	0.206419	0.496681	0.249885	0.0923313	0.0848536	0.638496	0.654065	0.30634	0.109163	0.689597	0.203898	0.344334	0.909148	0.345149	0.385312	0.200358	0.143234	0.198456	0.484081	0.470059	0.119354	0.290602	0.855586	0.71376
	N	17	17	17	17	17	17	17	17	17	17	17	17	17	17	16	17	16	17	17	17	17	17	17	17	17	17	17	17	17	17	17	17	17	17	17	17	17	17	17	17	17	17	17	17	17	17	5	17
Sinapic acid, trans-	correlation coefficient	-0.12046	0.344659	-0.433135	-0.0541834	-0.0901024	-0.179642	0.187394	0.393362	0.0178709	0.1938	-0.568182	0.22502	0.0655352	0.242764	-0.106269	0.25579	-0.215383	-0.376101	0.288073	0.0426274	-0.487573	0.198181	-0.320659	-0.262715	-0.674487	-0.217318	0.2759	-0.0405142	0.177825	0.280881	0.655326	0.293546	-0.512314	0.603077	0.345092	-0.165615	0.0648966	0.570357	0.543645	0.224893	0.0276487	-0.105896	0.592076	0.0862678	0.503613	0.118749	0.551449	0.11907
	p-value	0.645141	0.17549	0.0824341	0.836371	0.730918	0.49025	0.471394	0.118267	0.945725	0.456088	0.017334	0.385215	0.802669	0.347808	0.695274	0.321719	0.423065	0.13679	0.262176	0.870957	0.0471107	0.445767	0.209527	0.30833	0.00297994	0.402111	0.283767	0.877308	0.494722	0.274805	0.00429507	0.252811	0.0355016	0.0103849	0.174912	0.525268	0.804556	0.0168157	0.024092	0.38549	0.91611	0.685841	0.0122789	0.741995	0.0393029	0.649878	0.33529	0.648987
	N	17	17	17	17	17	17	17	17	17	17	17	17	17	17	16	17	16	17	17	17	17	17	17	17	17	17	17	17	17	17	17	17	17	17	17	17	17	17	17	17	17	17	17	17	17	17	5	17
Spermidine	correlation coefficient	-0.42668	0.51102	0.615147	0.282007	0.388312	0.678165	0.514804	-0.378859	-0.0111857	-0.0616704	0.48589	-0.351622	-0.0459559	-0.578451	-0.197987	0.418298	0.10538	0.747299	0.406405	-0.10601	0.296982	0.510418	0.0289828	0.147793	0.419981	-0.161841	-0.109547	-0.153478	-0.330429	-0.619529	-0.0791101	-0.00731442	0.520536	-0.0310908	0.120169	0.0222416	-0.0953339	-0.137374	0.0090891	-0.645884	-0.514029	0.636375	0.305248	0.508538	-0.355455	0.449512	-0.839597	0.490434
	p-value	0.0876317	0.0360485	0.00858231	0.272804	0.123492	0.00276985	0.0344674	0.133703	0.966014	0.814109	0.047993	0.166352	0.86097	0.0149927	0.46232	0.0947297	0.697712	0.000564963	0.105494	0.685519	0.247038	0.036305	0.912077	0.571343	0.093272	0.534881	0.675557	0.556459	0.195191	0.00799352	0.762799	0.977773	0.0321738	0.905708	0.645947	0.932477	0.715886	0.599049	0.972382	0.0050973	0.0347868	0.00602345	0.233496	0.0371151	0.161461	0.0702552	0.0752342	0.0456388
	N	17	17	17	17	17	17	17	17	17	17	17	17	17	17	16	17	16	17	17	17	17	17	17	17	17	17	17	17	17	17	17	17	17	17	17	17	17	17	17	17	17	17	17	17	17	17	5	17
Succinic acid	correlation coefficient	0.179109	0.0710377	-0.160786	0.370693	-0.0207554	-0.246507	-0.019978	0.285279	0.0428536	0.118917	-0.420875	0.0942415	-0.0537297	0.327905	-0.0249226	-0.23083	-0.0372724	-0.443251	-0.2457	0.318431	0.159964	-0.257321	-0.158982	-0.1753	-0.158779	0.293598	0.0342147	0.149998	0.0755586	0.220149	-0.0292033	-0.0531178	-0.226656	0.071984	0.0776489	0.00429435	0.118598	0.61357	0.205609	0.334142	-0.0928303	-0.0622524	0.198873	-0.202036	0.584227	0.014439	0.289781	0.0490901
	p-value	0.49156	0.786447	0.537581	0.142982	0.93698	0.34019	0.939336	0.267039	0.870278	0.64941	0.0925045	0.719017	0.837724	0.198832	0.927002	0.372732	0.890997	0.0747441	0.341824	0.212889	0.53969	0.318729	0.542216	0.500968	0.542737	0.252723	0.896279	0.565552	0.77318	0.395856	0.91141	0.839549	0.381678	0.783665	0.767065	0.986949	0.650296	0.00880257	0.428543	0.189917	0.723068	0.812384	0.444146	0.436784	0.0137898	0.956138	0.63627	0.851584
	N	17	17	17	17	17	17	17	17	17	17	17	17	17	17	16	17	16	17	17	17	17	17	17	17	17	17	17	17	17	17	17	17	17	17	17	17	17	17	17	17	17	17	17	17	17	17	5	17
Threonic acid	correlation coefficient	0.345195	0.306152	0.445742	-0.0366552	-0.0987238	0.522604	0.515876	-0.198635	-0.161936	0.651066	-0.037693	0.151986	0.811482	-0.277374	0.405078	0.413404	0.00169407	0.422237	0.275029	-0.265431	0.0488561	0.30372	0.172361	0.145521	0.0126818	-0.314997	0.180769	0.612309	0.339772	-0.213583	0.55008	0.525583	0.112171	0.149798	0.804722	0.219133	-0.089292	0.641284	0.235563	-0.38477	0.0993502	0.327779	0.327081	0.295006	0.232019	0.23441	-0.0637251	0.315226
	p-value	0.174775	0.232043	0.072934	0.888923	0.706198	0.0313761	0.0340294	0.444703	0.534638	0.00464336	0.885797	0.560348	7.67948e-05	0.281096	0.119595	0.0990587	0.995032	0.0913442	0.285351	0.303171	0.852284	0.235962	0.508286	0.577338	0.961472	0.218139	0.487488	0.0089818	0.1821	0.410446	0.0221499	0.0302533	0.668198	0.566074	9.79379e-05	0.398094	0.733255	0.00552984	0.362731	0.127252	0.704413	0.199015	0.200029	0.250347	0.370205	0.365154	0.918918	0.217786
	N	17	17	17	17	17	17	17	17	17	17	17	17	17	17	16	17	16	17	17	17	17	17	17	17	17	17	17	17	17	17	17	17	17	17	17	17	17	17	17	17	17	17	17	17	17	17	5	17
Threonine	correlation coefficient	0.0715613	0.404902	0.609543	0.312541	0.287075	0.534224	0.820796	-0.115869	-0.326557	0.391577	0.316241	-0.251124	0.128425	-0.282615	0.123091	0.491801	-0.0646597	0.440022	0.463227	-0.208482	0.243504	0.540606	0.300148	0.376142	0.167223	-0.131453	0.0919087	0.270877	-0.00692202	-0.388519	0.0879199	0.287041	0.477804	0.154474	0.47504	0.141507	0.06735	0.309786	0.445146	-0.546404	-0.278309	0.531241	0.334361	0.509884	0.159352	0.55046	-0.580504	0.412854
	p-value	0.784907	0.106913	0.00938531	0.221945	0.263907	0.0271706	5.40527e-05	0.657877	0.200794	0.120096	0.216228	0.330929	0.623271	0.271727	0.649714	0.0449482	0.811953	0.0771395	0.0611184	0.421974	0.346294	0.0250537	0.241795	0.136743	0.521197	0.615034	0.725717	0.292979	0.978965	0.123275	0.737216	0.263966	0.0524057	0.553869	0.0539819	0.587994	0.79731	0.226264	0.0733644	0.0232438	0.27941	0.028206	0.189609	0.0365338	0.541263	0.0220389	0.304794	0.0995541
	N	17	17	17	17	17	17	17	17	17	17	17	17	17	17	16	17	16	17	17	17	17	17	17	17	17	17	17	17	17	17	17	17	17	17	17	17	17	17	17	17	17	17	17	17	17	17	5	17
Threose	correlation coefficient	0.201985	-0.0137362	0.0149218	-0.39275	-0.26911	-0.0516281	0.418559	0.137522	-0.268549	0.235454	-0.143063	0.054053	0.199067	0.270255	0.356777	0.134616	-0.211593	-0.0976521	0.174528	-0.128117	-0.497315	0.112999	0.13101	0.0512745	-0.100955	-0.0413651	-0.0615557	0.0222137	0.4446	0.486069	0.25296	0.186337	-0.0264873	0.494337	0.207587	-0.184921	0.36332	0.027932	0.417365	0.0622161	0.473124	0.0485177	0.0430697	0.199099	0.193421	0.0684115	0.642215	0.00875997
	p-value	0.453142	0.959732	0.956259	0.132375	0.313515	0.849398	0.10663	0.611531	0.314563	0.380023	0.597109	0.842406	0.459833	0.31138	0.191763	0.619148	0.449027	0.719008	0.517974	0.636317	0.0499966	0.67692	0.628653	0.850419	0.70988	0.879106	0.820841	0.93492	0.0844449	0.0562656	0.344526	0.48958	0.922432	0.0516038	0.440439	0.492944	0.1666	0.918214	0.107736	0.818948	0.0641786	0.858384	0.87416	0.459759	0.472913	0.80124	0.24264	0.974314
	N	16	16	16	16	16	16	16	16	16	16	16	16	16	16	15	16	15	16	16	16	16	16	16	16	16	16	16	16	16	16	16	16	16	16	16	16	16	16	16	16	16	16	16	16	16	16	5	16
Trehalose, alpha,alpha'-	correlation coefficient	0.111961	0.674505	0.431713	0.411177	0.336	0.419437	0.606084	-0.497712	-0.0733749	0.448964	0.296628	-0.144288	0.202255	-0.498336	0.0941828	0.611359	-0.111707	0.494238	0.548286	-0.0388018	0.101837	0.604153	-0.0547551	0.0916808	0.0481995	-0.0196485	0.175449	0.254579	0.174493	-0.367517	0.305599	0.431242	0.131797	0.303009	0.536743	0.140902	-0.00590596	0.714823	0.0442026	-0.524637	-0.347917	0.328806	0.602682	0.503235	0.00398133	0.662263	0.176911	0.584627
	p-value	0.668786	0.00297889	0.0835599	0.101075	0.187314	0.0937412	0.00991008	0.0420515	0.779581	0.0706399	0.24763	0.580604	0.436276	0.0417541	0.728633	0.00911874	0.680431	0.0437361	0.0226786	0.882459	0.697339	0.010213	0.834666	0.726372	0.854249	0.940335	0.500598	0.324095	0.502973	0.146709	0.232931	0.0839347	0.614099	0.237116	0.0263193	0.589607	0.982052	0.00126039	0.866228	0.0306063	0.171173	0.197528	0.0104487	0.0394746	0.987901	0.00377351	0.775931	0.0137096
	N	17	17	17	17	17	17	17	17	17	17	17	17	17	17	16	17	16	17	17	17	17	17	17	17	17	17	17	17	17	17	17	17	17	17	17	17	17	17	17	17	17	17	17	17	17	17	5	17
Tryptophan	correlation coefficient	0.435699	0.0491745	0.347058	0.104862	-0.0226734	0.398451	0.502946	-0.331707	-0.511054	0.509582	0.101496	-0.108462	0.393583	-0.277891	0.69496	0.571851	0.156305	0.374632	0.455336	-0.21021	0.165033	0.487476	0.3678	0.580721	-0.0689138	-0.0597486	-0.0836155	0.528254	0.420016	-0.0689118	0.287331	0.398625	0.28168	0.166719	0.510276	0.471988	0.172553	0.515801	-0.258368	-0.262752	0.132193	0.0285516	0.292486	0.293138	-0.195407	0.70578	0.255255	-0.0386587
	p-value	0.0804333	0.851331	0.172304	0.688765	0.931169	0.113161	0.0396065	0.193366	0.036034	0.0366636	0.698306	0.678608	0.118042	0.280164	0.00280618	0.0164667	0.563213	0.138453	0.0662605	0.418049	0.526745	0.0471611	0.146374	0.0145105	0.792699	0.819811	0.749685	0.0292731	0.0932423	0.792704	0.263463	0.112989	0.273384	0.522471	0.0363657	0.0557625	0.507805	0.0340598	0.316695	0.308259	0.613027	0.91338	0.254607	0.253501	0.452288	0.00154688	0.678564	0.88289
	N	17	17	17	17	17	17	17	17	17	17	17	17	17	17	16	17	16	17	17	17	17	17	17	17	17	17	17	17	17	17	17	17	17	17	17	17	17	17	17	17	17	17	17	17	17	17	5	17
Valine	correlation coefficient	0.025173	-0.0338712	-0.224645	-0.17338	0.0767195	0.194496	0.305559	0.224613	-0.195859	-0.25227	-0.122665	-0.0859923	-0.292986	0.492461	0.111287	-0.0817987	-0.266627	-0.284143	-0.0314989	-0.18292	-0.0608951	-0.0461391	0.150997	0.136582	-0.188448	-0.0502441	0.0585789	-0.373102	-0.054267	0.537117	0.0802943	-0.318567	-0.0707647	0.378297	-0.245627	-0.273319	0.904322	-0.0152107	0.161077	0.439188	0.17779	-0.160412	-0.0237857	0.311523	0.0771305	0.466265	-0.890638	-0.103237
	p-value	0.9236	0.897316	0.386029	0.505743	0.769782	0.454441	0.232995	0.386099	0.451222	0.328653	0.639059	0.742793	0.25376	0.0446173	0.681573	0.754966	0.318172	0.269033	0.904475	0.482234	0.816408	0.860421	0.562935	0.601176	0.46886	0.848132	0.823286	0.140201	0.836121	0.0261946	0.759346	0.212683	0.787249	0.134328	0.341973	0.288478	6.2945e-07	0.953795	0.536837	0.0777674	0.494809	0.538541	0.9278	0.223535	0.768581	0.0592197	0.0426948	0.693365
	N	17	17	17	17	17	17	17	17	17	17	17	17	17	17	16	17	16	17	17	17	17	17	17	17	17	17	17	17	17	17	17	17	17	17	17	17	17	17	17	17	17	17	17	17	17	17	5	17
NA1	correlation coefficient	0.574045	-0.400372	-0.402718	-0.0894735	-0.0625117	-0.224328	-0.143785	0.00836231	-0.301048	0.471126	-0.246177	0.672869	0.284266	0.261166	0.668357	0.0627482	-0.36603	-0.277759	0.087575	0.121587	-0.411306	-0.0533586	0.306115	0.393711	-0.599647	-0.236156	0.481003	0.333137	0.411163	0.295448	0.36291	0.554233	-0.207905	0.264764	0.371846	0.0327637	0.218047	0.338218	-0.07557	0.219412	0.83027	-0.497665	-0.0818556	-0.213823	0.136249	0.0514412	0.642353	-0.533076
	p-value	0.0159647	0.111274	0.109	0.732731	0.811616	0.386717	0.581937	0.97459	0.240317	0.0562739	0.340859	0.00307638	0.268816	0.311296	0.00465193	0.810915	0.163225	0.280401	0.738213	0.64203	0.100957	0.838831	0.232103	0.117912	0.0109486	0.361488	0.0506252	0.191336	0.101088	0.249605	0.15223	0.0209624	0.42329	0.304432	0.141646	0.900657	0.400495	0.184235	0.773146	0.397479	3.70329e-05	0.0420739	0.7548	0.409908	0.602074	0.844555	0.242506	0.0275656
	N	17	17	17	17	17	17	17	17	17	17	17	17	17	17	16	17	16	17	17	17	17	17	17	17	17	17	17	17	17	17	17	17	17	17	17	17	17	17	17	17	17	17	17	17	17	17	5	17
NA2	correlation coefficient	.(a)	.(a)	.(a)	.(a)	.(a)	.(a)	.(a)	.(a)	.(a)	.(a)	.(a)	.(a)	.(a)	.(a)	.(a)	.(a)	.(a)	.(a)	.(a)	.(a)	.(a)	.(a)	.(a)	.(a)	.(a)	.(a)	.(a)	.(a)	.(a)	.(a)	.(a)	.(a)	.(a)	.(a)	.(a)	.(a)	.(a)	.(a)	.(a)	.(a)	.(a)	.(a)	.(a)	.(a)	.(a)	.(a)	.(a)	.(a)
	p-value	.	.	.	.	.	.	.	.	.	.	.	.	.	.	.	.	.	.	.	.	.	.	.	.	.	.	.	.	.	.	.	.	.	.	.	.	.	.	.	.	.	.	.	.	.	.	.	.
	N	0	0	0	0	0	0	0	0	0	0	0	0	0	0	0	0	0	0	0	0	0	0	0	0	0	0	0	0	0	0	0	0	0	0	0	0	0	0	0	0	0	0	0	0	0	0	0	0
NA3	correlation coefficient	.(a)	.(a)	.(a)	.(a)	.(a)	.(a)	.(a)	.(a)	.(a)	.(a)	.(a)	.(a)	.(a)	.(a)	.(a)	.(a)	.(a)	.(a)	.(a)	.(a)	.(a)	.(a)	.(a)	.(a)	.(a)	.(a)	.(a)	.(a)	.(a)	.(a)	.(a)	.(a)	.(a)	.(a)	.(a)	.(a)	.(a)	.(a)	.(a)	.(a)	.(a)	.(a)	.(a)	.(a)	.(a)	.(a)	.(a)	.(a)
	p-value	.	.	.	.	.	.	.	.	.	.	.	.	.	.	.	.	.	.	.	.	.	.	.	.	.	.	.	.	.	.	.	.	.	.	.	.	.	.	.	.	.	.	.	.	.	.	.	.
	N	0	0	0	0	0	0	0	0	0	0	0	0	0	0	0	0	0	0	0	0	0	0	0	0	0	0	0	0	0	0	0	0	0	0	0	0	0	0	0	0	0	0	0	0	0	0	0	0
NA4	correlation coefficient	.(a)	.(a)	.(a)	.(a)	.(a)	.(a)	.(a)	.(a)	.(a)	.(a)	.(a)	.(a)	.(a)	.(a)	.(a)	.(a)	.(a)	.(a)	.(a)	.(a)	.(a)	.(a)	.(a)	.(a)	.(a)	.(a)	.(a)	.(a)	.(a)	.(a)	.(a)	.(a)	.(a)	.(a)	.(a)	.(a)	.(a)	.(a)	.(a)	.(a)	.(a)	.(a)	.(a)	.(a)	.(a)	.(a)	.(a)	.(a)
	p-value	.	.	.	.	.	.	.	.	.	.	.	.	.	.	.	.	.	.	.	.	.	.	.	.	.	.	.	.	.	.	.	.	.	.	.	.	.	.	.	.	.	.	.	.	.	.	.	.
	N	0	0	0	0	0	0	0	0	0	0	0	0	0	0	0	0	0	0	0	0	0	0	0	0	0	0	0	0	0	0	0	0	0	0	0	0	0	0	0	0	0	0	0	0	0	0	0	0
NA5	correlation coefficient	0.380927	-0.457508	0.102134	0.249278	0.715408	0.415904	0.0236217	-0.109405	-0.333049	0.038638	0.0955682	-0.191367	-0.412407	-0.231562	0.569862	0.324726	0.355778	0.200791	0.313996	-0.0187148	0.343887	0.286793	0.615317	0.704273	-0.189609	-0.197866	0.186893	0.305144	0.0515097	-0.698321	-0.131839	-0.0271123	0.44782	-0.4256	0.0249071	0.283705	0.4942	-0.416417	-0.00666823	-0.026129	0.399597	-0.431122	-0.0346653	0.187483	-0.0683127	0.486012	-0.865714	-0.423739
	p-value	0.351847	0.254359	0.809825	0.551605	0.0460251	0.30544	0.955726	0.796496	0.420175	0.927626	0.821898	0.649851	0.309941	0.581092	0.140296	0.432587	0.387071	0.633514	0.44881	0.964918	0.404242	0.491022	0.104414	0.0511643	0.652913	0.638571	0.657649	0.462378	0.90359	0.0540463	0.755651	0.949189	0.265843	0.293127	0.953318	0.495907	0.213196	0.304783	0.987497	0.95103	0.326693	0.286225	0.935055	0.656619	0.872312	0.222058	0.134286	0.295472
	N	8	8	8	8	8	8	8	8	8	8	8	8	8	8	8	8	8	8	8	8	8	8	8	8	8	8	8	8	8	8	8	8	8	8	8	8	8	8	8	8	8	8	8	8	8	8	4	8
NA6	correlation coefficient	0.584105	-0.618985	0.413743	0.27173	0.33637	-0.183336	-0.00586568	-0.557162	-0.612329	0.232811	0.276927	-0.553314	-0.484091	-0.507973	0.788745	0.213165	0.906511	0.433561	0.255631	0.518333	0.0771141	0.134183	0.708389	0.936964	0.00883011	0.518107	-0.0570426	0.214545	0.340873	-0.141886	-0.463113	0.618156	0.789651	-0.783788	-0.317887	0.24978	0.0735707	-0.345552	-0.664659	0.392865	0.747103	-0.0816253	-0.333128	-0.4603	-0.531621	0.521912	-0.484271	-0.729713
	p-value	0.223485	0.190102	0.414799	0.602437	0.514474	0.728078	0.991202	0.250737	0.196302	0.657092	0.595228	0.254729	0.330585	0.303578	0.062229	0.685096	0.0127017	0.390407	0.624906	0.292131	0.884558	0.799933	0.115157	0.00583512	0.986755	0.292379	0.914529	0.68312	0.508494	0.7886	0.354993	0.19087	0.0617163	0.0650677	0.539232	0.633121	0.889843	0.502302	0.149825	0.441021	0.0878478	0.877834	0.518792	0.358313	0.277692	0.288214	0.678169	0.09971
	N	6	6	6	6	6	6	6	6	6	6	6	6	6	6	6	6	6	6	6	6	6	6	6	6	6	6	6	6	6	6	6	6	6	6	6	6	6	6	6	6	6	6	6	6	6	6	3	6
**	Die Korrelation ist auf dem Niveau von 0,05 (2-seitig) signifikant.
*	Die Korrelation ist auf dem Niveau von 0,01 (2-seitig) signifikant.
a	Kann nicht berechnet werden, da mindestens eine der Variablen konstant ist.
[truncated: 24 more columns]

## Sheet: i_shoots
		Aconitic acid, cis-	Alanine	Arabinonic acid	Arabinose	Ascorbic acid	Asparagine	Aspartic acid	Benzoic acid	Benzoic acid, 4-hydroxy-	Citric acid	Dehydroascorbic acid dimer	Erythritol	Erythronic acid	Ethanolamine	Ethanolaminephosphate	Fructose-6-phosphate	Galactinol	Galactonic acid	Galactose-6-phosphate	Gluconic acid	Glucose, 1,6-anhydro-	Glucose-6-phosphate	Glutamic acid	Glutamine	Glutaric acid, 2-hydroxy-	Glutaric acid, 2-oxo-	Glutaric acid, 3-hydroxy-3-methyl-	Glyceric acid	Glyceric acid-3-phosphate	Glycerol	Glycerol-3-phosphate	Glycerophosphoglycerol	Glycine	Glycolic acid	Inositol, myo-	Inositol-phosphate	Isoleucine	Kestose, 1-	Maleic acid	Malic acid	Malonic acid	Malonic acid, 2-amino-	Maltose	Methionine	Nicotinic acid	Phenylalanine	Phosphoenolpyruvic acid	Proline
Aconitic acid, cis-	correlation coefficient	1	0.011397	0.154007	-0.109101	0.0174237	0.495127	0.349616	-0.17366	-0.243106	0.441168	0.131033	0.395772	0.277506	-0.258978	0.593554	0.366022	-0.164122	0.33394	0.470544	-0.264448	-0.403562	0.282807	0.721293	0.536655	0.0361849	0.0976221	0.398994	0.347034	0.64895	0.389217	0.399426	0.472882	0.206941	-0.062974	0.395825	-0.257884	0.231109	-0.249623	0.328263	0.0171796	0.509827	-0.118745	-0.174656	0.0574845	0.0683282	0.140821	-1	0.216952
	p-value		0.966586	0.569035	0.687532	0.948934	0.0605759	0.184383	0.52009	0.364268	0.0871606	0.628592	0.129159	0.298062	0.332773	0.0542174	0.163234	0.5436	0.206202	0.0658486	0.322294	0.121118	0.288542	0.00161285	0.0320929	0.894161	0.719091	0.12579	0.187869	0.00653074	0.136204	0.125343	0.0643336	0.441894	0.816777	0.129103	0.334892	0.389131	0.351143	0.214497	0.949649	0.0436495	0.661382	0.51766	0.838753	0.801477	0.602926	.	0.419611
	N	16	16	16	16	16	15	16	16	16	16	16	16	16	16	11	16	16	16	16	16	16	16	16	16	16	16	16	16	16	16	16	16	16	16	16	16	16	16	16	16	16	16	16	15	16	16	2	16
Alanine	correlation coefficient	0.011397	1	0.0788786	-0.0179244	-0.00797042	0.203897	0.25007	0.15174	0.547047	0.452106	0.236881	0.112974	0.0523316	-0.0809848	-0.138485	0.507871	-0.285929	0.133345	0.457969	-0.102296	0.139359	0.570122	-0.221009	-0.336259	-0.181385	-0.566914	0.353668	0.502252	-0.188743	0.163888	0.609385	0.0574717	-0.254541	-0.0246489	0.31798	0.317021	-0.161891	-0.391882	0.257705	-0.163581	-0.616785	-0.142633	0.86735	0.673566	0.697571	0.374123	-1	0.535127
	p-value	0.966586		0.771531	0.947468	0.976629	0.466066	0.350253	0.574805	0.0283052	0.0787183	0.377057	0.676987	0.847369	0.765587	0.684689	0.0445996	0.283022	0.622491	0.0744445	0.706185	0.606733	0.0211197	0.410753	0.202875	0.501394	0.0220236	0.179002	0.0474156	0.483887	0.544184	0.0122133	0.832566	0.341416	0.927802	0.230058	0.231544	0.549167	0.133309	0.335241	0.544947	0.0109302	0.598223	1.35489e-05	0.00590764	0.00266298	0.153418	.	0.0326805
	N	16	16	16	16	16	15	16	16	16	16	16	16	16	16	11	16	16	16	16	16	16	16	16	16	16	16	16	16	16	16	16	16	16	16	16	16	16	16	16	16	16	16	16	15	16	16	2	16
Arabinonic acid	correlation coefficient	0.154007	0.0788786	1	0.0226154	-0.13137	0.0811784	0.223602	-0.38274	0.0946969	0.285132	0.25708	-0.202749	0.655101	-0.158857	-0.417966	0.277525	0.340906	0.531725	-0.0680202	-0.480894	0.472551	0.0812582	0.263475	0.146764	0.790821	0.00899311	-0.320925	0.35359	-0.103706	-0.0918989	-0.0351662	-0.163018	0.637248	0.364879	0.202297	0.107521	0.112318	-0.0221061	-0.182095	-0.12855	-0.289166	0.527775	-0.104104	0.252936	0.176462	0.413899	-1	0.425172
	p-value	0.569035	0.771531		0.933746	0.627701	0.773652	0.405142	0.14342	0.727205	0.284424	0.336454	0.451399	0.00587964	0.556778	0.200827	0.298027	0.19631	0.0340188	0.802356	0.0593372	0.064547	0.764817	0.324145	0.587552	0.000264818	0.973631	0.225531	0.179103	0.702307	0.734991	0.897126	0.546352	0.00792736	0.164653	0.45243	0.691848	0.67877	0.935235	0.499693	0.635166	0.277365	0.0356241	0.701213	0.363061	0.513272	0.110994	.	0.100645
	N	16	16	16	16	16	15	16	16	16	16	16	16	16	16	11	16	16	16	16	16	16	16	16	16	16	16	16	16	16	16	16	16	16	16	16	16	16	16	16	16	16	16	16	15	16	16	2	16
Arabinose	correlation coefficient	-0.109101	-0.0179244	0.0226154	1	0.666559	-0.102553	-0.448717	0.1355	-0.0939684	-0.0409479	0.422774	0.369367	0.0234901	-0.0267713	-0.364349	-0.0807664	0.217351	0.310245	0.0808055	0.0665299	0.211454	-0.07898	0.0518971	-0.213	0.0757784	0.0991279	0.392376	-0.0297604	-0.217408	-0.239096	-0.0350384	-0.0233139	-0.255946	-0.173248	0.32598	0.200528	-0.380919	0.570827	0.387882	-0.30102	-0.0344325	-0.321723	0.0482512	-0.312023	0.167874	-0.199594	1	0.282293
	p-value	0.687532	0.947468	0.933746		0.00480524	0.716091	0.0812679	0.616828	0.729229	0.880317	0.102788	0.159131	0.931189	0.921602	0.270629	0.766203	0.418737	0.242221	0.766093	0.806609	0.431775	0.771245	0.848622	0.428337	0.780301	0.714925	0.132777	0.912879	0.418612	0.372478	0.897498	0.931703	0.338667	0.521095	0.217892	0.456477	0.145495	0.0209249	0.137671	0.257241	0.899262	0.224313	0.859154	0.257559	0.534296	0.458621	.	0.289457
	N	16	16	16	16	16	15	16	16	16	16	16	16	16	16	11	16	16	16	16	16	16	16	16	16	16	16	16	16	16	16	16	16	16	16	16	16	16	16	16	16	16	16	16	15	16	16	2	16
Ascorbic acid	correlation coefficient	0.0174237	-0.00797042	-0.13137	0.666559	1	-0.290427	-0.435471	0.379537	0.040273	0.109187	0.66116	0.338821	0.201966	0.245454	-0.0848253	-0.0584431	0.118162	0.456878	0.264632	0.219208	0.148151	0.103608	0.135384	-0.164547	-0.135507	-0.109711	0.559891	0.00133546	-0.313082	0.39506	0.211949	-0.00361853	-0.4395	-0.0570096	0.352474	0.365727	-0.27211	0.316186	0.418609	0.0456225	0.155948	-0.487012	0.137528	-0.512595	0.161166	-0.447298	1	0.181527
	p-value	0.948934	0.976629	0.627701	0.00480524		0.293678	0.0918054	0.147083	0.882277	0.687296	0.00528987	0.199238	0.453186	0.359508	0.804158	0.829774	0.662954	0.0752266	0.321945	0.414673	0.583988	0.702577	0.617131	0.542543	0.61681	0.685866	0.024107	0.996084	0.237713	0.129911	0.430672	0.989389	0.0885022	0.833894	0.180576	0.1636	0.30794	0.232844	0.106584	0.866762	0.564116	0.0557183	0.611516	0.0507257	0.550981	0.0823532	.	0.501055
	N	16	16	16	16	16	15	16	16	16	16	16	16	16	16	11	16	16	16	16	16	16	16	16	16	16	16	16	16	16	16	16	16	16	16	16	16	16	16	16	16	16	16	16	15	16	16	2	16
Asparagine	correlation coefficient	0.495127	0.203897	0.0811784	-0.102553	-0.290427	1	0.606286	-0.159793	-0.103329	0.363746	0.0513229	0.622151	0.372554	-0.389837	0.492918	0.608754	-0.447772	0.325181	0.557357	-0.112476	-0.190657	0.545787	0.629381	0.416363	-0.297356	-0.501507	0.295049	0.191597	0.683829	-0.0523243	0.645639	0.864375	-0.033166	-0.272366	0.720419	-0.30258	-0.234921	-0.523845	-0.11519	-0.41817	0.136943	-0.0272869	-0.116669	0.443994	-0.106426	0.391477	1	0.32447
	p-value	0.0605759	0.466066	0.773652	0.716091	0.293678		0.0165749	0.56945	0.714024	0.182607	0.85586	0.0132634	0.171449	0.150883	0.123431	0.0160218	0.094181	0.236948	0.0308829	0.689822	0.496102	0.0353248	0.0119363	0.122647	0.281779	0.0568295	0.285709	0.493941	0.00493608	0.853075	0.0093288	3.23022e-05	0.906592	0.326055	0.00244933	0.273003	0.399339	0.0450399	0.682692	0.120865	0.626494	0.923099	0.678819	0.097332	0.705801	0.149021	.	0.238036
	N	15	15	15	15	15	15	15	15	15	15	15	15	15	15	11	15	15	15	15	15	15	15	15	15	15	15	15	15	15	15	15	15	15	15	15	15	15	15	15	15	15	15	15	15	15	15	2	15
Aspartic acid	correlation coefficient	0.349616	0.25007	0.223602	-0.448717	-0.435471	0.606286	1	-0.254317	-0.149564	0.325173	0.0843479	0.0502976	0.403277	-0.323258	0.435586	0.61687	-0.613722	0.253609	0.434405	-0.402776	-0.194706	0.5597	0.425204	0.434798	-0.121269	-0.363838	-0.19508	0.235434	0.246462	0.0382784	0.503516	0.575321	0.361258	-0.216324	0.406152	-0.233179	0.372236	-0.662699	-0.382365	-0.322709	-0.127009	0.363523	-0.0800986	0.611607	-0.196396	0.837624	-1	0.411052
	p-value	0.184383	0.350253	0.405142	0.0812679	0.0918054	0.0165749		0.341856	0.580365	0.219101	0.756122	0.85324	0.121405	0.221985	0.18053	0.0109162	0.0114477	0.343246	0.0926936	0.121913	0.469921	0.0241656	0.100617	0.0923653	0.654596	0.165952	0.46905	0.380064	0.357476	0.888072	0.0467706	0.0197156	0.1692	0.420992	0.118523	0.384777	0.155667	0.00514793	0.143846	0.222815	0.639262	0.166346	0.768087	0.0154005	0.465998	5.13559e-05	.	0.113721
	N	16	16	16	16	16	15	16	16	16	16	16	16	16	16	11	16	16	16	16	16	16	16	16	16	16	16	16	16	16	16	16	16	16	16	16	16	16	16	16	16	16	16	16	15	16	16	2	16
Benzoic acid	correlation coefficient	-0.17366	0.15174	-0.38274	0.1355	0.379537	-0.159793	-0.254317	1	0.186266	0.115025	0.131424	0.338611	-0.0888626	0.599895	0.298952	0.189867	-0.031259	-0.149605	0.314056	0.423168	0.182638	0.375032	-0.241804	-0.0896352	-0.22669	-0.126585	0.321927	0.124498	-0.129994	0.253193	0.279626	0.00483101	-0.360572	0.388515	-0.0174782	0.196456	0.0290564	-0.275511	0.367421	0.479481	0.111192	-0.415325	0.277295	0.0265103	0.275958	-0.208115	1	-0.247977
	p-value	0.52009	0.574805	0.14342	0.616828	0.147083	0.56945	0.341856		0.489749	0.671428	0.627559	0.199534	0.743467	0.0140283	0.371839	0.48124	0.908508	0.58026	0.236179	0.102434	0.498394	0.15234	0.366924	0.741308	0.398514	0.640391	0.224003	0.645953	0.631341	0.344067	0.294233	0.985833	0.170071	0.136974	0.948774	0.46586	0.914932	0.301692	0.161509	0.0601972	0.681832	0.109645	0.298443	0.925282	0.300877	0.43925	.	0.354432
	N	16	16	16	16	16	15	16	16	16	16	16	16	16	16	11	16	16	16	16	16	16	16	16	16	16	16	16	16	16	16	16	16	16	16	16	16	16	16	16	16	16	16	16	15	16	16	2	16
Benzoic acid, 4-hydroxy-	correlation coefficient	-0.243106	0.547047	0.0946969	-0.0939684	0.040273	-0.103329	-0.149564	0.186266	1	0.336929	-0.0606977	-0.0908819	0.0208784	0.471077	-0.0654877	0.119179	0.141727	-0.0282308	0.0872929	0.0318749	0.145277	0.137699	-0.36937	-0.448208	-0.0768397	-0.484005	0.142351	0.185638	-0.209778	0.210556	0.235308	-0.253458	-0.393071	0.208993	-0.0828383	0.785448	-0.250633	-0.254291	0.134638	0.327966	-0.56445	-0.299932	0.599677	0.341334	0.727381	-0.0831832	1	0.172038
	p-value	0.364268	0.0283052	0.727205	0.729229	0.882277	0.714024	0.580365	0.489749		0.201919	0.823301	0.737827	0.938825	0.065501	0.848291	0.660214	0.600572	0.917342	0.747861	0.906713	0.591383	0.611066	0.159127	0.0816562	0.777296	0.0574762	0.598953	0.491239	0.43552	0.433779	0.380326	0.343545	0.132031	0.437278	0.760367	0.000311424	0.349133	0.341906	0.619091	0.214937	0.0227381	0.259049	0.0140722	0.213091	0.00140683	0.759397	.	0.524054
	N	16	16	16	16	16	15	16	16	16	16	16	16	16	16	11	16	16	16	16	16	16	16	16	16	16	16	16	16	16	16	16	16	16	16	16	16	16	16	16	16	16	16	16	15	16	16	2	16
Citric acid	correlation coefficient	0.441168	0.452106	0.285132	-0.0409479	0.109187	0.363746	0.325173	0.115025	0.336929	1	0.227182	0.422009	0.513378	0.335583	0.360426	0.510075	-0.449415	0.173912	0.498997	-0.390152	-0.0433537	0.555243	0.413927	0.423174	-0.165833	-0.570707	0.442631	0.664101	0.199967	0.38084	0.607732	0.26167	-0.0514944	0.176013	0.545306	0.328243	0.0496561	-0.374746	0.269474	0.313009	0.0998944	-0.108567	0.209493	0.329488	0.577546	0.152318	1	0.110704
	p-value	0.0871606	0.0787183	0.284424	0.880317	0.687296	0.182607	0.219101	0.671428	0.201919		0.397463	0.103478	0.0419636	0.20384	0.276209	0.0435302	0.0807383	0.519474	0.0491061	0.135183	0.873337	0.0255668	0.110967	0.102428	0.539348	0.0209579	0.0859954	0.00502122	0.457763	0.145585	0.0125153	0.327591	0.849784	0.51436	0.0289147	0.214527	0.855093	0.152679	0.312836	0.237829	0.712808	0.688989	0.436157	0.230433	0.0191374	0.573331	.	0.683161
	N	16	16	16	16	16	15	16	16	16	16	16	16	16	16	11	16	16	16	16	16	16	16	16	16	16	16	16	16	16	16	16	16	16	16	16	16	16	16	16	16	16	16	16	15	16	16	2	16
Dehydroascorbic acid dimer	correlation coefficient	0.131033	0.236881	0.25708	0.422774	0.66116	0.0513229	0.0843479	0.131424	-0.0606977	0.227182	1	0.283847	0.633413	-0.244401	-0.262732	0.308199	-0.169389	0.787102	0.415628	-0.12786	0.404679	0.36592	0.380376	-0.0640464	0.0658397	-0.218138	0.405698	0.166594	-0.424571	0.502741	0.367457	0.14558	-0.0202456	-0.0512992	0.661263	0.0825593	-0.187464	0.061487	0.157728	-0.324697	-0.129334	-0.000910068	0.124806	-0.123457	0.0458574	0.100978	-1	0.493055
	p-value	0.628592	0.377057	0.336454	0.102788	0.00528987	0.85586	0.756122	0.627559	0.823301	0.397463		0.286696	0.00843327	0.36164	0.435078	0.245504	0.530559	0.000296402	0.10936	0.636999	0.119994	0.163361	0.146117	0.813708	0.808581	0.417013	0.118976	0.537463	0.101179	0.0471652	0.161465	0.590603	0.940676	0.850348	0.00528031	0.761152	0.486911	0.821038	0.559622	0.219815	0.633089	0.997331	0.645133	0.661132	0.866082	0.709817	.	0.052307
	N	16	16	16	16	16	15	16	16	16	16	16	16	16	16	11	16	16	16	16	16	16	16	16	16	16	16	16	16	16	16	16	16	16	16	16	16	16	16	16	16	16	16	16	15	16	16	2	16
Erythritol	correlation coefficient	0.395772	0.112974	-0.202749	0.369367	0.338821	0.622151	0.0502976	0.338611	-0.0908819	0.422009	0.283847	1	0.252314	0.0065214	0.401387	0.279442	-0.337692	0.185163	0.463193	0.200474	-0.243839	0.395407	0.581209	0.414943	-0.432237	-0.339371	0.745894	0.243058	0.362772	0.157404	0.532778	0.678115	-0.30171	-0.251764	0.683807	-0.117362	-0.465787	-0.217436	0.326443	-0.15164	0.411822	-0.287619	0.000431478	-0.050542	0.129028	-0.139835	1	0.0659824
	p-value	0.129159	0.676987	0.451399	0.159131	0.199238	0.0132634	0.85324	0.199534	0.737827	0.103478	0.286696		0.345801	0.980877	0.221119	0.294563	0.200835	0.49237	0.0707796	0.4566	0.362778	0.129545	0.018214	0.110006	0.0945195	0.198463	0.000907845	0.364367	0.167289	0.560437	0.0336002	0.00388698	0.256098	0.346889	0.00348977	0.66511	0.0690102	0.418551	0.217201	0.575059	0.112979	0.28006	0.998735	0.858033	0.6339	0.605494	.	0.808173
	N	16	16	16	16	16	15	16	16	16	16	16	16	16	16	11	16	16	16	16	16	16	16	16	16	16	16	16	16	16	16	16	16	16	16	16	16	16	16	16	16	16	16	16	15	16	16	2	16
Erythronic acid	correlation coefficient	0.277506	0.0523316	0.655101	0.0234901	0.201966	0.372554	0.403277	-0.0888626	0.0208784	0.513378	0.633413	0.252314	1	-0.0564677	-0.0791526	0.477537	-0.136985	0.730156	0.31034	-0.325274	0.378262	0.423135	0.672238	0.448912	0.246535	-0.427794	0.0611955	0.434909	-0.104239	0.281662	0.401409	0.297457	0.372995	0.230854	0.66856	0.060218	-0.0107803	-0.258873	-0.0993528	-0.132664	0.00828224	0.368218	-0.145838	0.110194	0.0242792	0.317682	1	0.309432
	p-value	0.298062	0.847369	0.00587964	0.931189	0.453186	0.171449	0.121405	0.743467	0.938825	0.0419636	0.00843327	0.345801		0.835453	0.817057	0.061395	0.612935	0.00132032	0.242069	0.218948	0.148558	0.102463	0.00433441	0.0811196	0.357329	0.0983401	0.821874	0.0922732	0.700844	0.290582	0.123304	0.263193	0.154759	0.389668	0.00463488	0.824677	0.968393	0.332977	0.714304	0.624286	0.975715	0.160532	0.589938	0.695836	0.928882	0.230519	.	0.243521
	N	16	16	16	16	16	15	16	16	16	16	16	16	16	16	11	16	16	16	16	16	16	16	16	16	16	16	16	16	16	16	16	16	16	16	16	16	16	16	16	16	16	16	16	15	16	16	2	16
Ethanolamine	correlation coefficient	-0.258978	-0.0809848	-0.158857	-0.0267713	0.245454	-0.389837	-0.323258	0.599895	0.471077	0.335583	-0.244401	0.0065214	-0.0564677	1	0.261731	-0.0774833	0.128568	-0.370575	-0.00809119	0.0813595	-0.0178816	0.0665288	-0.303236	0.032346	-0.124466	-0.195921	0.0734191	0.165663	-0.0363544	0.171536	0.0254556	-0.265422	-0.336253	0.489904	-0.270413	0.637167	0.187088	-0.0722326	0.239409	0.848863	0.166842	-0.365708	0.103342	-0.0661391	0.41619	-0.395534	1	-0.490802
	p-value	0.332773	0.765587	0.556778	0.921602	0.359508	0.150883	0.221985	0.0140283	0.065501	0.20384	0.36164	0.980877	0.835453		0.436896	0.775475	0.63512	0.157666	0.976275	0.764531	0.947594	0.806612	0.253582	0.90534	0.646038	0.4671	0.786992	0.53977	0.893668	0.525285	0.925445	0.320448	0.202883	0.0540659	0.311087	0.00793779	0.4878	0.790363	0.371835	3.20779e-05	0.536849	0.163623	0.703307	0.814839	0.108833	0.12941	.	0.0535605
	N	16	16	16	16	16	15	16	16	16	16	16	16	16	16	11	16	16	16	16	16	16	16	16	16	16	16	16	16	16	16	16	16	16	16	16	16	16	16	16	16	16	16	16	15	16	16	2	16
Ethanolaminephosphate	correlation coefficient	0.593554	-0.138485	-0.417966	-0.364349	-0.0848253	0.492918	0.435586	0.298952	-0.0654877	0.360426	-0.262732	0.401387	-0.0791526	0.261731	1	0.228689	-0.529001	-0.0661582	0.442378	0.230915	-0.538146	0.318985	0.434652	0.546798	-0.484222	-0.259866	0.257115	-0.00481673	0.782103	0.227831	0.443214	0.578447	-0.281063	-0.305033	0.111554	-0.214446	0.241049	-0.625092	-0.151413	0.310841	0.544078	-0.498555	-0.17116	0.0232987	-0.216391	0.0128942	1	-0.112571
	p-value	0.0542174	0.684689	0.200827	0.270629	0.804158	0.123431	0.18053	0.371839	0.848291	0.276209	0.435078	0.221119	0.817057	0.436896		0.498801	0.0942839	0.846754	0.173055	0.494514	0.0876937	0.339012	0.181573	0.0817455	0.131225	0.440287	0.445317	0.988786	0.00444888	0.500457	0.172149	0.0622871	0.402463	0.361708	0.744015	0.526602	0.475208	0.0397344	0.656748	0.352168	0.0835855	0.11854	0.614828	0.94579	0.522767	0.969985	.	0.74175
	N	11	11	11	11	11	11	11	11	11	11	11	11	11	11	11	11	11	11	11	11	11	11	11	11	11	11	11	11	11	11	11	11	11	11	11	11	11	11	11	11	11	11	11	11	11	11	2	11
Fructose-6-phosphate	correlation coefficient	0.366022	0.507871	0.277525	-0.0807664	-0.0584431	0.608754	0.61687	0.189867	0.119179	0.510075	0.308199	0.279442	0.477537	-0.0774833	0.228689	1	-0.333201	0.472855	0.868113	-0.256373	0.122288	0.932558	0.269617	0.0860008	-0.0766797	-0.366285	0.145216	0.370065	0.292099	0.180661	0.841341	0.60905	0.0463663	0.2817	0.655233	0.0914848	0.159274	-0.604747	0.145039	-0.120627	-0.201705	-0.0219256	0.173265	0.768782	0.240576	0.620511	-1	0.487653
	p-value	0.163234	0.0445996	0.298027	0.766203	0.829774	0.0160218	0.0109162	0.48124	0.660214	0.0435302	0.245504	0.294563	0.061395	0.775475	0.498801		0.207269	0.064351	1.304e-05	0.337833	0.651865	1.42197e-07	0.312569	0.751482	0.777749	0.162909	0.59154	0.158284	0.2723	0.503133	4.41274e-05	0.0122741	0.864608	0.290515	0.00586625	0.736145	0.555729	0.0130757	0.591999	0.656321	0.453783	0.935762	0.521052	0.000810052	0.369437	0.0103258	.	0.0553492
	N	16	16	16	16	16	15	16	16	16	16	16	16	16	16	11	16	16	16	16	16	16	16	16	16	16	16	16	16	16	16	16	16	16	16	16	16	16	16	16	16	16	16	16	15	16	16	2	16
Galactinol	correlation coefficient	-0.164122	-0.285929	0.340906	0.217351	0.118162	-0.447772	-0.613722	-0.031259	0.141727	-0.449415	-0.169389	-0.337692	-0.136985	0.128568	-0.529001	-0.333201	1	0.0538233	-0.406659	0.076328	0.214468	-0.43411	-0.325377	-0.349359	0.69457	0.528271	-0.211734	-0.0777694	-0.0450279	-0.196373	-0.483448	-0.516022	0.113576	0.435218	-0.456774	0.256679	-0.000926344	0.461119	0.206171	0.169142	-0.0604343	-0.0202984	0.000563901	-0.187058	0.148576	-0.350211	-1	-0.0324122
	p-value	0.5436	0.283022	0.19631	0.418737	0.662954	0.094181	0.0114477	0.908508	0.600572	0.0807383	0.530559	0.200835	0.612935	0.63512	0.0942839	0.207269		0.843067	0.11802	0.778745	0.425085	0.0929409	0.218795	0.184728	0.00282809	0.0354194	0.431152	0.774666	0.868484	0.466052	0.0578062	0.0407405	0.675353	0.0920157	0.0753014	0.337237	0.997283	0.0722183	0.443632	0.531168	0.824057	0.940522	0.998346	0.504418	0.582895	0.183586	.	0.905147
	N	16	16	16	16	16	15	16	16	16	16	16	16	16	16	11	16	16	16	16	16	16	16	16	16	16	16	16	16	16	16	16	16	16	16	16	16	16	16	16	16	16	16	16	15	16	16	2	16
Galactonic acid	correlation coefficient	0.33394	0.133345	0.531725	0.310245	0.456878	0.325181	0.253609	-0.149605	-0.0282308	0.173912	0.787102	0.185163	0.730156	-0.370575	-0.0661582	0.472855	0.0538233	1	0.462639	-0.153869	0.407789	0.387484	0.539495	0.010823	0.265697	-0.164118	0.173805	0.107475	-0.109939	0.270887	0.419051	0.323118	0.132314	-0.0420803	0.678615	0.0578419	-0.153545	-0.0981216	-0.054617	-0.439937	-0.174166	0.0200131	-0.0403423	0.0299734	-0.0622456	0.287688	-1	0.719404
	p-value	0.206202	0.622491	0.0340188	0.242221	0.0752266	0.236948	0.343246	0.58026	0.917342	0.519474	0.000296402	0.49237	0.00132032	0.157666	0.846754	0.064351	0.843067		0.0711622	0.569386	0.116903	0.138109	0.0310214	0.968268	0.319928	0.54361	0.519735	0.691973	0.685244	0.310205	0.106176	0.222197	0.625209	0.87703	0.00385072	0.831501	0.570208	0.717709	0.840781	0.0881495	0.518854	0.941356	0.882076	0.915552	0.818864	0.279939	.	0.00168153
	N	16	16	16	16	16	15	16	16	16	16	16	16	16	16	11	16	16	16	16	16	16	16	16	16	16	16	16	16	16	16	16	16	16	16	16	16	16	16	16	16	16	16	16	15	16	16	2	16
Galactose-6-phosphate	correlation coefficient	0.470544	0.457969	-0.0680202	0.0808055	0.264632	0.557357	0.434405	0.314056	0.0872929	0.498997	0.415628	0.463193	0.31034	-0.00809119	0.442378	0.868113	-0.406659	0.462639	1	-0.173115	-0.110259	0.90675	0.303178	0.0283305	-0.353323	-0.315591	0.510284	0.270557	0.378366	0.427412	0.907385	0.683092	-0.331789	0.076254	0.71423	0.17955	0.0867805	-0.45048	0.353439	-0.0453025	0.0259195	-0.422378	0.210324	0.522385	0.239874	0.301806	1	0.422493
	p-value	0.0658486	0.0744445	0.802356	0.766093	0.321945	0.0308829	0.0926936	0.236179	0.747861	0.0491061	0.10936	0.0707796	0.242069	0.976275	0.173055	1.304e-05	0.11802	0.0711622		0.52142	0.684373	1.28094e-06	0.253677	0.917051	0.179455	0.233772	0.04343	0.310819	0.148437	0.0986741	1.22328e-06	0.00353777	0.20932	0.778954	0.00188194	0.505806	0.749296	0.0799339	0.179302	0.867689	0.92409	0.103145	0.434297	0.0457496	0.370878	0.25594	.	0.103041
	N	16	16	16	16	16	15	16	16	16	16	16	16	16	16	11	16	16	16	16	16	16	16	16	16	16	16	16	16	16	16	16	16	16	16	16	16	16	16	16	16	16	16	16	15	16	16	2	16
Gluconic acid	correlation coefficient	-0.264448	-0.102296	-0.480894	0.0665299	0.219208	-0.112476	-0.402776	0.423168	0.0318749	-0.390152	-0.12786	0.200474	-0.325274	0.0813595	0.230915	-0.256373	0.076328	-0.153869	-0.173115	1	0.158458	-0.177874	-0.166363	-0.211121	-0.35693	-0.110264	-0.000708038	-0.456928	-0.226436	-0.148026	-0.0469771	0.0509766	-0.226873	-0.139033	-0.18689	-0.249014	-0.558813	-0.200422	-0.106938	-0.0494397	0.00573882	-0.157661	0.0370642	-0.399118	-0.206805	-0.335554	1	-0.152588
	p-value	0.322294	0.706185	0.0593372	0.806609	0.414673	0.689822	0.121913	0.102434	0.906713	0.135183	0.636999	0.4566	0.218948	0.764531	0.494514	0.337833	0.778745	0.569386	0.52142		0.557782	0.509851	0.538033	0.432518	0.174745	0.684358	0.997924	0.0751903	0.399056	0.584307	0.86284	0.851279	0.398124	0.607584	0.488268	0.352358	0.0244399	0.456719	0.693442	0.855719	0.983171	0.559789	0.891603	0.140552	0.442201	0.203882	.	0.572643
	N	16	16	16	16	16	15	16	16	16	16	16	16	16	16	11	16	16	16	16	16	16	16	16	16	16	16	16	16	16	16	16	16	16	16	16	16	16	16	16	16	16	16	16	15	16	16	2	16
Glucose, 1,6-anhydro-	correlation coefficient	-0.403562	0.139359	0.472551	0.211454	0.148151	-0.190657	-0.194706	0.182638	0.145277	-0.0433537	0.404679	-0.243839	0.378262	-0.0178816	-0.538146	0.122288	0.214468	0.407789	-0.110259	0.158458	1	0.0314338	-0.155821	-0.285883	0.431209	-0.0801789	-0.296519	0.00278796	-0.621531	-0.152686	-0.115385	-0.372433	0.235431	0.381995	0.0583688	0.0102106	-0.189024	0.0242352	-0.246643	-0.0900226	-0.48506	0.224694	0.0928921	-0.0129286	0.03215	0.143352	-1	0.191193
	p-value	0.121118	0.606733	0.064547	0.431775	0.583988	0.496102	0.469921	0.498394	0.591383	0.873337	0.119994	0.362778	0.148558	0.947594	0.0876937	0.651865	0.425085	0.116903	0.684373	0.557782		0.907999	0.564438	0.283102	0.095394	0.76786	0.264774	0.991824	0.0101649	0.572393	0.670454	0.155432	0.380071	0.144267	0.829987	0.970062	0.483226	0.929011	0.357112	0.740225	0.0568549	0.402791	0.732224	0.963526	0.905911	0.59636	.	0.478124
	N	16	16	16	16	16	15	16	16	16	16	16	16	16	16	11	16	16	16	16	16	16	16	16	16	16	16	16	16	16	16	16	16	16	16	16	16	16	16	16	16	16	16	16	15	16	16	2	16
Glucose-6-phosphate	correlation coefficient	0.282807	0.570122	0.0812582	-0.07898	0.103608	0.545787	0.5597	0.375032	0.137699	0.555243	0.36592	0.395407	0.423135	0.0665288	0.318985	0.932558	-0.43411	0.387484	0.90675	-0.177874	0.0314338	1	0.213697	0.0993549	-0.271989	-0.493215	0.332431	0.428596	0.236382	0.314464	0.926388	0.626851	-0.171745	0.211857	0.679681	0.165928	0.12417	-0.620334	0.205021	-0.0348135	-0.114423	-0.159451	0.310492	0.698332	0.282204	0.46553	1	0.392527
	p-value	0.288542	0.0211197	0.764817	0.771245	0.702577	0.0353248	0.0241656	0.15234	0.611066	0.0255668	0.163361	0.129545	0.102463	0.806612	0.339012	1.42197e-07	0.0929409	0.138109	1.28094e-06	0.509851	0.907999		0.426791	0.714298	0.308164	0.0522191	0.208386	0.0976428	0.378092	0.235538	2.58094e-07	0.00935799	0.524772	0.430878	0.00377422	0.539114	0.64683	0.0103538	0.446236	0.898152	0.673057	0.555284	0.241826	0.00378353	0.289615	0.0691841	.	0.132614
	N	16	16	16	16	16	15	16	16	16	16	16	16	16	16	11	16	16	16	16	16	16	16	16	16	16	16	16	16	16	16	16	16	16	16	16	16	16	16	16	16	16	16	16	15	16	16	2	16
Glutamic acid	correlation coefficient	0.721293	-0.221009	0.263475	0.0518971	0.135384	0.629381	0.425204	-0.241804	-0.36937	0.413927	0.380376	0.581209	0.672238	-0.303236	0.434652	0.269617	-0.325377	0.539495	0.303178	-0.166363	-0.155821	0.213697	1	0.76506	-0.0451312	-0.192694	0.297597	0.245605	0.376251	0.218522	0.340149	0.622359	0.300208	-0.244722	0.666556	-0.364851	-0.0687635	-0.220197	-0.0438228	-0.256531	0.506508	0.15836	-0.432684	-0.188193	-0.256931	0.16233	1	0.187955
	p-value	0.00161285	0.410753	0.324145	0.848622	0.617131	0.0119363	0.100617	0.366924	0.159127	0.110967	0.146117	0.018214	0.00433441	0.253582	0.181573	0.312569	0.218795	0.0310214	0.253677	0.538033	0.564438	0.426791		0.00055438	0.868185	0.474612	0.262957	0.359203	0.150905	0.416172	0.19737	0.010036	0.25859	0.360988	0.0048055	0.164688	0.800236	0.412517	0.871977	0.337524	0.0452708	0.558029	0.0941412	0.50179	0.336745	0.548069	.	0.485749
	N	16	16	16	16	16	15	16	16	16	16	16	16	16	16	11	16	16	16	16	16	16	16	16	16	16	16	16	16	16	16	16	16	16	16	16	16	16	16	16	16	16	16	16	15	16	16	2	16
Glutamine	correlation coefficient	0.536655	-0.336259	0.146764	-0.213	-0.164547	0.416363	0.434798	-0.0896352	-0.448208	0.423174	-0.0640464	0.414943	0.448912	0.032346	0.546798	0.0860008	-0.349359	0.010823	0.0283305	-0.211121	-0.285883	0.0993549	0.76506	1	-0.0337005	-0.160455	0.0665481	0.417591	0.424987	0.000597046	0.123502	0.411258	0.415004	-0.0632536	0.281112	-0.416509	0.2733	-0.263829	-0.0959069	0.0935195	0.673619	0.290517	-0.435563	-0.146284	-0.241951	0.149435	1	-0.255518
	p-value	0.0320929	0.202875	0.587552	0.428337	0.542543	0.122647	0.0923653	0.741308	0.0816562	0.102428	0.813708	0.110006	0.0811196	0.90534	0.0817455	0.751482	0.184728	0.968268	0.917051	0.432518	0.283102	0.714298	0.00055438		0.901393	0.552764	0.806557	0.107526	0.10081	0.998249	0.648615	0.113522	0.109948	0.815977	0.291565	0.108534	0.305745	0.32347	0.723845	0.730478	0.00422573	0.275025	0.091729	0.602913	0.366624	0.580696	.	0.339501
	N	16	16	16	16	16	15	16	16	16	16	16	16	16	16	11	16	16	16	16	16	16	16	16	16	16	16	16	16	16	16	16	16	16	16	16	16	16	16	16	16	16	16	16	15	16	16	2	16
Glutaric acid, 2-hydroxy-	correlation coefficient	0.0361849	-0.181385	0.790821	0.0757784	-0.135507	-0.297356	-0.121269	-0.22669	-0.0768397	-0.165833	0.0658397	-0.432237	0.246535	-0.124466	-0.484222	-0.0766797	0.69457	0.265697	-0.353323	-0.35693	0.431209	-0.271989	-0.0451312	-0.0337005	1	0.515828	-0.429471	0.16892	-0.140834	-0.171397	-0.458652	-0.510459	0.652878	0.468124	-0.274016	0.00175234	0.318723	0.278435	-0.0382514	0.0279201	-0.163715	0.429416	-0.149035	0.0366583	0.0719934	0.190391	-1	0.182199
	p-value	0.894161	0.501394	0.000264818	0.780301	0.61681	0.281779	0.654596	0.398514	0.777296	0.539348	0.808581	0.0945195	0.357329	0.646038	0.131225	0.777749	0.00282809	0.319928	0.179455	0.174745	0.095394	0.308164	0.868185	0.901393		0.0408289	0.096885	0.531716	0.602893	0.525624	0.0739573	0.043346	0.00610867	0.0674435	0.304429	0.994861	0.22891	0.296379	0.888151	0.918249	0.544615	0.0969332	0.581719	0.896802	0.791043	0.480008	.	0.499444
	N	16	16	16	16	16	15	16	16	16	16	16	16	16	16	11	16	16	16	16	16	16	16	16	16	16	16	16	16	16	16	16	16	16	16	16	16	16	16	16	16	16	16	16	15	16	16	2	16
Glutaric acid, 2-oxo-	correlation coefficient	0.0976221	-0.566914	0.00899311	0.0991279	-0.109711	-0.501507	-0.363838	-0.126585	-0.484005	-0.570707	-0.218138	-0.339371	-0.427794	-0.195921	-0.259866	-0.366285	0.528271	-0.164118	-0.315591	-0.110264	-0.0801789	-0.493215	-0.192694	-0.160455	0.515828	1	-0.25087	-0.405646	0.218812	-0.0994028	-0.642045	-0.343089	0.242881	0.167832	-0.500295	-0.291478	0.342282	0.540763	0.0882852	0.110184	0.301859	-0.00874612	-0.467226	-0.407313	-0.339812	-0.22754	-1	-0.234373
	p-value	0.719091	0.0220236	0.973631	0.714925	0.685866	0.0568295	0.165952	0.640391	0.0574762	0.0209579	0.417013	0.198463	0.0983401	0.4671	0.440287	0.162909	0.0354194	0.54361	0.233772	0.684358	0.76786	0.0522191	0.474612	0.552764	0.0408289		0.348661	0.119027	0.415537	0.714166	0.00732876	0.193276	0.364726	0.534399	0.0484264	0.273368	0.194394	0.0305521	0.745082	0.684577	0.255852	0.974355	0.068042	0.131836	0.197844	0.3967	.	0.382278
	N	16	16	16	16	16	15	16	16	16	16	16	16	16	16	11	16	16	16	16	16	16	16	16	16	16	16	16	16	16	16	16	16	16	16	16	16	16	16	16	16	16	16	16	15	16	16	2	16
Glutaric acid, 3-hydroxy-3-methyl-	correlation coefficient	0.398994	0.353668	-0.320925	0.392376	0.559891	0.295049	-0.19508	0.321927	0.142351	0.442631	0.405698	0.745894	0.0611955	0.0734191	0.257115	0.145216	-0.211734	0.173805	0.510284	-0.000708038	-0.296519	0.332431	0.297597	0.0665481	-0.429471	-0.25087	1	0.369335	0.241078	0.497216	0.510028	0.332254	-0.625298	-0.216963	0.536496	0.218453	-0.329822	0.0654276	0.646393	0.0390449	0.314885	-0.630993	0.388217	-0.0858583	0.443925	-0.395369	1	0.0949219
	p-value	0.12579	0.179002	0.225531	0.132777	0.024107	0.285709	0.46905	0.224003	0.598953	0.0859954	0.118976	0.000907845	0.821874	0.786992	0.445317	0.59154	0.431152	0.519735	0.04343	0.997924	0.264774	0.208386	0.262957	0.806557	0.096885	0.348661		0.15917	0.368408	0.0500495	0.0435527	0.208644	0.00958815	0.419587	0.0321536	0.416323	0.212198	0.809758	0.00681781	0.885845	0.234877	0.00876555	0.137302	0.760944	0.0849739	0.129584	.	0.72658
	N	16	16	16	16	16	15	16	16	16	16	16	16	16	16	11	16	16	16	16	16	16	16	16	16	16	16	16	16	16	16	16	16	16	16	16	16	16	16	16	16	16	16	16	15	16	16	2	16
Glyceric acid	correlation coefficient	0.347034	0.502252	0.35359	-0.0297604	0.00133546	0.191597	0.235434	0.124498	0.185638	0.664101	0.166594	0.243058	0.434909	0.165663	-0.00481673	0.370065	-0.0777694	0.107475	0.270557	-0.456928	0.00278796	0.428596	0.245605	0.417591	0.16892	-0.405646	0.369335	1	0.101973	0.147579	0.41665	0.0176566	0.132388	0.304312	0.314137	0.19791	0.274131	-0.180709	0.470359	0.175264	0.0611114	0.0715765	0.509626	0.385699	0.63793	0.226123	1	0.103987
	p-value	0.187869	0.0474156	0.179103	0.912879	0.996084	0.493941	0.380064	0.645953	0.491239	0.00502122	0.537463	0.364367	0.0922732	0.53977	0.988786	0.158284	0.774666	0.691973	0.310819	0.0751903	0.991824	0.0976428	0.359203	0.107526	0.531716	0.119027	0.15917		0.707075	0.585456	0.108403	0.948252	0.625013	0.251817	0.236052	0.462498	0.304218	0.503018	0.0659691	0.516181	0.822115	0.792228	0.0437467	0.155648	0.00784005	0.399726	.	0.701536
	N	16	16	16	16	16	15	16	16	16	16	16	16	16	16	11	16	16	16	16	16	16	16	16	16	16	16	16	16	16	16	16	16	16	16	16	16	16	16	16	16	16	16	16	15	16	16	2	16
Glyceric acid-3-phosphate	correlation coefficient	0.64895	-0.188743	-0.103706	-0.217408	-0.313082	0.683829	0.246462	-0.129994	-0.209778	0.199967	-0.424571	0.362772	-0.104239	-0.0363544	0.782103	0.292099	-0.0450279	-0.109939	0.378366	-0.226436	-0.621531	0.236382	0.376251	0.424987	-0.140834	0.218812	0.241078	0.101973	1	0.013684	0.275302	0.577456	-0.0994831	-0.0136514	0.169683	-0.161389	0.20943	-0.187975	0.1749	0.142996	0.569312	-0.287908	-0.302724	0.289993	-0.0654365	-0.0252961	1	-0.13249
	p-value	0.00653074	0.483887	0.702307	0.418612	0.237713	0.00493608	0.357476	0.631341	0.43552	0.457763	0.101179	0.167289	0.700844	0.893668	0.00444888	0.2723	0.868484	0.685244	0.148437	0.399056	0.0101649	0.378092	0.150905	0.10081	0.602893	0.415537	0.368408	0.707075		0.959885	0.302074	0.0191605	0.713944	0.959981	0.529835	0.550422	0.436298	0.485701	0.517068	0.597282	0.0213451	0.279554	0.254424	0.294432	0.809733	0.925911	.	0.624745
	N	16	16	16	16	16	15	16	16	16	16	16	16	16	16	11	16	16	16	16	16	16	16	16	16	16	16	16	16	16	16	16	16	16	16	16	16	16	16	16	16	16	16	16	15	16	16	2	16
Glycerol	correlation coefficient	0.389217	0.163888	-0.0918989	-0.239096	0.39506	-0.0523243	0.0382784	0.253193	0.210556	0.38084	0.502741	0.157404	0.281662	0.171536	0.227831	0.180661	-0.196373	0.270887	0.427412	-0.148026	-0.152686	0.314464	0.218522	0.000597046	-0.171397	-0.0994028	0.497216	0.147579	0.013684	1	0.370605	0.0697506	-0.235873	0.159648	0.240337	0.25645	0.117879	-0.18152	0.321093	0.381313	0.222355	-0.268755	0.127337	-0.0630067	0.214716	-0.257197	1	-0.00614339
	p-value	0.136204	0.544184	0.734991	0.372478	0.129911	0.853075	0.888072	0.344067	0.433779	0.145585	0.0471652	0.560437	0.290582	0.525285	0.500457	0.503133	0.466052	0.310205	0.0986741	0.584307	0.572393	0.235538	0.416172	0.998249	0.525624	0.714166	0.0500495	0.585456	0.959885		0.157631	0.797424	0.37915	0.554789	0.369928	0.337682	0.663716	0.501072	0.225275	0.145044	0.407835	0.314178	0.63839	0.823478	0.424537	0.336227	.	0.981985
	N	16	16	16	16	16	15	16	16	16	16	16	16	16	16	11	16	16	16	16	16	16	16	16	16	16	16	16	16	16	16	16	16	16	16	16	16	16	16	16	16	16	16	16	15	16	16	2	16
Glycerol-3-phosphate	correlation coefficient	0.399426	0.609385	-0.0351662	-0.0350384	0.211949	0.645639	0.503516	0.279626	0.235308	0.607732	0.367457	0.532778	0.401409	0.0254556	0.443214	0.841341	-0.483448	0.419051	0.907385	-0.0469771	-0.115385	0.926388	0.340149	0.123502	-0.458652	-0.642045	0.510028	0.41665	0.275302	0.370605	1	0.71615	-0.311122	-0.00112959	0.755079	0.197595	-0.085557	-0.626948	0.26516	-0.10431	-0.0665558	-0.280593	0.379202	0.577806	0.335107	0.335377	1	0.44561
	p-value	0.125343	0.0122133	0.897126	0.897498	0.430672	0.0093288	0.0467706	0.294233	0.380326	0.0125153	0.161465	0.0336002	0.123304	0.925445	0.172149	4.41274e-05	0.0578062	0.106176	1.22328e-06	0.86284	0.670454	2.58094e-07	0.19737	0.648615	0.0739573	0.00732876	0.0435527	0.108403	0.302074	0.157631		0.00180544	0.240822	0.996687	0.000720635	0.463225	0.752727	0.00934377	0.320945	0.700649	0.806535	0.292496	0.14747	0.0240769	0.204523	0.204136	.	0.0836577
	N	16	16	16	16	16	15	16	16	16	16	16	16	16	16	11	16	16	16	16	16	16	16	16	16	16	16	16	16	16	16	16	16	16	16	16	16	16	16	16	16	16	16	16	15	16	16	2	16
Glycerophosphoglycerol	correlation coefficient	0.472882	0.0574717	-0.163018	-0.0233139	-0.00361853	0.864375	0.575321	0.00483101	-0.253458	0.26167	0.14558	0.678115	0.297457	-0.265422	0.578447	0.60905	-0.516022	0.323118	0.683092	0.0509766	-0.372433	0.626851	0.622359	0.411258	-0.510459	-0.343089	0.332254	0.0176566	0.577456	0.0697506	0.71615	1	-0.139775	-0.323182	0.731758	-0.266438	-0.174958	-0.501702	-0.0441912	-0.376411	0.282183	-0.107805	-0.209723	0.292015	-0.256591	0.29887	1	0.267472
	p-value	0.0643336	0.832566	0.546352	0.931703	0.989389	3.23022e-05	0.0197156	0.985833	0.343545	0.327591	0.590603	0.00388698	0.263193	0.320448	0.0622871	0.0122741	0.0407405	0.222197	0.00353777	0.851279	0.155432	0.00935799	0.010036	0.113522	0.043346	0.193276	0.208644	0.948252	0.0191605	0.797424	0.00180544		0.60565	0.2221	0.0012724	0.31853	0.516926	0.0476977	0.870909	0.150718	0.289653	0.691072	0.435642	0.290925	0.337407	0.260823	.	0.316584
	N	16	16	16	16	16	15	16	16	16	16	16	16	16	16	11	16	16	16	16	16	16	16	16	16	16	16	16	16	16	16	16	16	16	16	16	16	16	16	16	16	16	16	16	15	16	16	2	16
Glycine	correlation coefficient	0.206941	-0.254541	0.637248	-0.255946	-0.4395	-0.033166	0.361258	-0.360572	-0.393071	-0.0514944	-0.0202456	-0.30171	0.372995	-0.336253	-0.281063	0.0463663	0.113576	0.132314	-0.331789	-0.226873	0.235431	-0.171745	0.300208	0.415004	0.652878	0.242881	-0.625298	0.132388	-0.0994831	-0.235873	-0.311122	-0.139775	1	0.247283	-0.127375	-0.494769	0.355929	-0.113971	-0.295072	-0.160374	-0.00465426	0.859133	-0.410804	0.0466541	-0.271532	0.531557	-1	0.0726136
	p-value	0.441894	0.341416	0.00792736	0.338667	0.0885022	0.906592	0.1692	0.170071	0.132031	0.849784	0.940676	0.256098	0.154759	0.202883	0.402463	0.864608	0.675353	0.625209	0.20932	0.398124	0.380071	0.524772	0.25859	0.109948	0.00610867	0.364726	0.00958815	0.625013	0.713944	0.37915	0.240822	0.60565		0.355824	0.638289	0.0513683	0.176043	0.674284	0.267223	0.552967	0.986351	2.01701e-05	0.113961	0.868863	0.30901	0.0340857	.	0.78928
	N	16	16	16	16	16	15	16	16	16	16	16	16	16	16	11	16	16	16	16	16	16	16	16	16	16	16	16	16	16	16	16	16	16	16	16	16	16	16	16	16	16	16	16	15	16	16	2	16
Glycolic acid	correlation coefficient	-0.062974	-0.0246489	0.364879	-0.173248	-0.0570096	-0.272366	-0.216324	0.388515	0.208993	0.176013	-0.0512992	-0.251764	0.230854	0.489904	-0.305033	0.2817	0.435218	-0.0420803	0.076254	-0.139033	0.381995	0.211857	-0.244722	-0.0632536	0.468124	0.167832	-0.216963	0.304312	-0.0136514	0.159648	-0.00112959	-0.323182	0.247283	1	-0.189088	0.267583	0.363432	-0.0402302	0.332847	0.623138	0.0211292	0.139605	0.0179639	0.300965	0.343103	-0.0612539	1	-0.318136
	p-value	0.816777	0.927802	0.164653	0.521095	0.833894	0.326055	0.420992	0.136974	0.437278	0.51436	0.850348	0.346889	0.389668	0.0540659	0.361708	0.290515	0.0920157	0.87703	0.778954	0.607584	0.144267	0.430878	0.360988	0.815977	0.0674435	0.534399	0.419587	0.251817	0.959981	0.554789	0.996687	0.2221	0.355824		0.483075	0.316374	0.16646	0.882401	0.207783	0.00991571	0.938091	0.606092	0.947353	0.275699	0.193256	0.821706	.	0.229817
	N	16	16	16	16	16	15	16	16	16	16	16	16	16	16	11	16	16	16	16	16	16	16	16	16	16	16	16	16	16	16	16	16	16	16	16	16	16	16	16	16	16	16	16	15	16	16	2	16
Inositol, myo-	correlation coefficient	0.395825	0.31798	0.202297	0.32598	0.352474	0.720419	0.406152	-0.0174782	-0.0828383	0.545306	0.661263	0.683807	0.66856	-0.270413	0.111554	0.655233	-0.456774	0.678615	0.71423	-0.18689	0.0583688	0.679681	0.666556	0.281112	-0.274016	-0.500295	0.536496	0.314137	0.169683	0.240337	0.755079	0.731758	-0.127375	-0.189088	1	-0.0114464	-0.320096	-0.236835	0.133909	-0.431031	0.0553525	-0.0665868	0.0278588	0.232125	0.0682809	0.259489	1	0.485274
	p-value	0.129103	0.230058	0.45243	0.217892	0.180576	0.00244933	0.118523	0.948774	0.760367	0.0289147	0.00528031	0.00348977	0.00463488	0.311087	0.744015	0.00586625	0.0753014	0.00385072	0.00188194	0.488268	0.829987	0.00377422	0.0048055	0.291565	0.304429	0.0484264	0.0321536	0.236052	0.529835	0.369928	0.000720635	0.0012724	0.638289	0.483075		0.966441	0.226799	0.377152	0.621008	0.0955457	0.838662	0.806447	0.918428	0.405136	0.801612	0.331787	.	0.0567294
	N	16	16	16	16	16	15	16	16	16	16	16	16	16	16	11	16	16	16	16	16	16	16	16	16	16	16	16	16	16	16	16	16	16	16	16	16	16	16	16	16	16	16	16	15	16	16	2	16
Inositol-phosphate	correlation coefficient	-0.257884	0.317021	0.107521	0.200528	0.365727	-0.30258	-0.233179	0.196456	0.785448	0.328243	0.0825593	-0.117362	0.060218	0.637167	-0.214446	0.0914848	0.256679	0.0578419	0.17955	-0.249014	0.0102106	0.165928	-0.364851	-0.416509	0.00175234	-0.291478	0.218453	0.19791	-0.161389	0.25645	0.197595	-0.266438	-0.494769	0.267583	-0.0114464	1	-0.000260788	0.103004	0.316586	0.416985	-0.345564	-0.443368	0.441918	0.206854	0.671784	-0.20615	-1	0.135832
	p-value	0.334892	0.231544	0.691848	0.456477	0.1636	0.273003	0.384777	0.46586	0.000311424	0.214527	0.761152	0.66511	0.824677	0.00793779	0.526602	0.736145	0.337237	0.831501	0.505806	0.352358	0.970062	0.539114	0.164688	0.108534	0.994861	0.273368	0.416323	0.462498	0.550422	0.337682	0.463225	0.31853	0.0513683	0.316374	0.966441		0.999235	0.704237	0.232222	0.10809	0.189872	0.0854128	0.0865618	0.459484	0.00437063	0.44368	.	0.615957
	N	16	16	16	16	16	15	16	16	16	16	16	16	16	16	11	16	16	16	16	16	16	16	16	16	16	16	16	16	16	16	16	16	16	16	16	16	16	16	16	16	16	16	16	15	16	16	2	16
Isoleucine	correlation coefficient	0.231109	-0.161891	0.112318	-0.380919	-0.27211	-0.234921	0.372236	0.0290564	-0.250633	0.0496561	-0.187464	-0.465787	-0.0107803	0.187088	0.241049	0.159274	-0.000926344	-0.153545	0.0867805	-0.558813	-0.189024	0.12417	-0.0687635	0.2733	0.318723	0.342282	-0.329822	0.274131	0.20943	0.117879	-0.085557	-0.174958	0.355929	0.363432	-0.320096	-0.000260788	1	-0.0632262	0.0689646	0.410018	0.213786	0.106265	-0.134433	0.251425	-0.056919	0.338366	-1	-0.165116
	p-value	0.389131	0.549167	0.67877	0.145495	0.30794	0.399339	0.155667	0.914932	0.349133	0.855093	0.486911	0.0690102	0.968393	0.4878	0.475208	0.555729	0.997283	0.570208	0.749296	0.0244399	0.483226	0.64683	0.800236	0.305745	0.22891	0.194394	0.212198	0.304218	0.436298	0.663716	0.752727	0.516926	0.176043	0.16646	0.226799	0.999235		0.816055	0.799663	0.114723	0.426595	0.695285	0.619629	0.366033	0.834155	0.199881	.	0.541129
	N	16	16	16	16	16	15	16	16	16	16	16	16	16	16	11	16	16	16	16	16	16	16	16	16	16	16	16	16	16	16	16	16	16	16	16	16	16	16	16	16	16	16	16	15	16	16	2	16
Kestose, 1-	correlation coefficient	-0.249623	-0.391882	-0.0221061	0.570827	0.316186	-0.523845	-0.662699	-0.275511	-0.254291	-0.374746	0.061487	-0.217436	-0.258873	-0.0722326	-0.625092	-0.604747	0.461119	-0.0981216	-0.45048	-0.200422	0.0242352	-0.620334	-0.220197	-0.263829	0.278435	0.540763	0.0654276	-0.180709	-0.187975	-0.18152	-0.626948	-0.501702	-0.113971	-0.0402302	-0.236835	0.103004	-0.0632262	1	0.277059	-0.046257	0.158264	-0.105111	-0.153988	-0.55098	-0.0614194	-0.525904	1	-0.232933
	p-value	0.351143	0.133309	0.935235	0.0209249	0.232844	0.0450399	0.00514793	0.301692	0.341906	0.152679	0.821038	0.418551	0.332977	0.790363	0.0397344	0.0130757	0.0722183	0.717709	0.0799339	0.456719	0.929011	0.0103538	0.412517	0.32347	0.296379	0.0305521	0.809758	0.503018	0.485701	0.501072	0.00934377	0.0476977	0.674284	0.882401	0.377152	0.704237	0.816055		0.298872	0.864924	0.558269	0.698449	0.569085	0.0332758	0.821232	0.0364041	.	0.385294
	N	16	16	16	16	16	15	16	16	16	16	16	16	16	16	11	16	16	16	16	16	16	16	16	16	16	16	16	16	16	16	16	16	16	16	16	16	16	16	16	16	16	16	16	15	16	16	2	16
Maleic acid	correlation coefficient	0.328263	0.257705	-0.182095	0.387882	0.418609	-0.11519	-0.382365	0.367421	0.134638	0.269474	0.157728	0.326443	-0.0993528	0.239409	-0.151413	0.145039	0.206171	-0.054617	0.353439	-0.106938	-0.246643	0.205021	-0.0438228	-0.0959069	-0.0382514	0.0882852	0.646393	0.470359	0.1749	0.321093	0.26516	-0.0441912	-0.295072	0.332847	0.133909	0.316586	0.0689646	0.277059	1	0.301937	0.2563	-0.419025	0.403599	0.0566407	0.636606	-0.319341	1	-0.0782387
	p-value	0.214497	0.335241	0.499693	0.137671	0.106584	0.682692	0.143846	0.161509	0.619091	0.312836	0.559622	0.217201	0.714304	0.371835	0.656748	0.591999	0.443632	0.840781	0.179302	0.693442	0.357112	0.446236	0.871977	0.723845	0.888151	0.745082	0.00681781	0.0659691	0.517068	0.225275	0.320945	0.870909	0.267223	0.207783	0.621008	0.232222	0.799663	0.298872		0.255723	0.337974	0.1062	0.121081	0.841092	0.00801039	0.227959	.	0.773339
	N	16	16	16	16	16	15	16	16	16	16	16	16	16	16	11	16	16	16	16	16	16	16	16	16	16	16	16	16	16	16	16	16	16	16	16	16	16	16	16	16	16	16	16	15	16	16	2	16
Malic acid	correlation coefficient	0.0171796	-0.163581	-0.12855	-0.30102	0.0456225	-0.41817	-0.322709	0.479481	0.327966	0.313009	-0.324697	-0.15164	-0.132664	0.848863	0.310841	-0.120627	0.169142	-0.439937	-0.0453025	-0.0494397	-0.0900226	-0.0348135	-0.256531	0.0935195	0.0279201	0.110184	0.0390449	0.175264	0.142996	0.381313	-0.10431	-0.376411	-0.160374	0.623138	-0.431031	0.416985	0.410018	-0.046257	0.301937	1	0.349644	-0.308153	-0.0093176	-0.0791714	0.355479	-0.448201	1	-0.636778
	p-value	0.949649	0.544947	0.635166	0.257241	0.866762	0.120865	0.222815	0.0601972	0.214937	0.237829	0.219815	0.575059	0.624286	3.20779e-05	0.352168	0.656321	0.531168	0.0881495	0.867689	0.855719	0.740225	0.898152	0.337524	0.730478	0.918249	0.684577	0.885845	0.516181	0.597282	0.145044	0.700649	0.150718	0.552967	0.00991571	0.0955457	0.10809	0.114723	0.864924	0.255723		0.184346	0.245578	0.97268	0.779118	0.17663	0.0816612	.	0.00798811
	N	16	16	16	16	16	15	16	16	16	16	16	16	16	16	11	16	16	16	16	16	16	16	16	16	16	16	16	16	16	16	16	16	16	16	16	16	16	16	16	16	16	16	16	15	16	16	2	16
Malonic acid	correlation coefficient	0.509827	-0.616785	-0.289166	-0.0344325	0.155948	0.136943	-0.127009	0.111192	-0.56445	0.0998944	-0.129334	0.411822	0.00828224	0.166842	0.544078	-0.201705	-0.0604343	-0.174166	0.0259195	0.00573882	-0.48506	-0.114423	0.506508	0.673619	-0.163715	0.301859	0.314885	0.0611114	0.569312	0.222355	-0.0665558	0.282183	-0.00465426	0.0211292	0.0553525	-0.345564	0.213786	0.158264	0.2563	0.349644	1	-0.16949	-0.531164	-0.498611	-0.314854	-0.468632	1	-0.580907
	p-value	0.0436495	0.0109302	0.277365	0.899262	0.564116	0.626494	0.639262	0.681832	0.0227381	0.712808	0.633089	0.112979	0.975715	0.536849	0.0835855	0.453783	0.824057	0.518854	0.92409	0.983171	0.0568549	0.673057	0.0452708	0.00422573	0.544615	0.255852	0.234877	0.822115	0.0213451	0.407835	0.806535	0.289653	0.986351	0.938091	0.838662	0.189872	0.426595	0.558269	0.337974	0.184346		0.53031	0.0342433	0.0585083	0.234926	0.0671058	.	0.0182887
	N	16	16	16	16	16	15	16	16	16	16	16	16	16	16	11	16	16	16	16	16	16	16	16	16	16	16	16	16	16	16	16	16	16	16	16	16	16	16	16	16	16	16	16	15	16	16	2	16
Malonic acid, 2-amino-	correlation coefficient	-0.118745	-0.142633	0.527775	-0.321723	-0.487012	-0.0272869	0.363523	-0.415325	-0.299932	-0.108567	-0.000910068	-0.287619	0.368218	-0.365708	-0.498555	-0.0219256	-0.0202984	0.0200131	-0.422378	-0.157661	0.224694	-0.159451	0.15836	0.290517	0.429416	-0.00874612	-0.630993	0.0715765	-0.287908	-0.268755	-0.280593	-0.107805	0.859133	0.139605	-0.0665868	-0.443368	0.106265	-0.105111	-0.419025	-0.308153	-0.16949	1	-0.285732	0.102819	-0.301017	0.478036	-1	0.00661174
	p-value	0.661382	0.598223	0.0356241	0.224313	0.0557183	0.923099	0.166346	0.109645	0.259049	0.688989	0.997331	0.28006	0.160532	0.163623	0.11854	0.935762	0.940522	0.941356	0.103145	0.559789	0.402791	0.555284	0.558029	0.275025	0.0969332	0.974355	0.00876555	0.792228	0.279554	0.314178	0.292496	0.691072	2.01701e-05	0.606092	0.806447	0.0854128	0.695285	0.698449	0.1062	0.245578	0.53031		0.283368	0.715381	0.257245	0.0610857	.	0.980612
	N	16	16	16	16	16	15	16	16	16	16	16	16	16	16	11	16	16	16	16	16	16	16	16	16	16	16	16	16	16	16	16	16	16	16	16	16	16	16	16	16	16	16	16	15	16	16	2	16
Maltose	correlation coefficient	-0.174656	0.86735	-0.104104	0.0482512	0.137528	-0.116669	-0.0800986	0.277295	0.599677	0.209493	0.124806	0.000431478	-0.145838	0.103342	-0.17116	0.173265	0.000563901	-0.0403423	0.210324	0.0370642	0.0928921	0.310492	-0.432684	-0.435563	-0.149035	-0.467226	0.388217	0.509626	-0.302724	0.127337	0.379202	-0.209723	-0.410804	0.0179639	0.0278588	0.441918	-0.134433	-0.153988	0.403599	-0.0093176	-0.531164	-0.285732	1	0.410562	0.741268	0.0651805	1	0.324408
	p-value	0.51766	1.35489e-05	0.701213	0.859154	0.611516	0.678819	0.768087	0.298443	0.0140722	0.436157	0.645133	0.998735	0.589938	0.703307	0.614828	0.521052	0.998346	0.882076	0.434297	0.891603	0.732224	0.241826	0.0941412	0.091729	0.581719	0.068042	0.137302	0.0437467	0.254424	0.63839	0.14747	0.435642	0.113961	0.947353	0.918428	0.0865618	0.619629	0.569085	0.121081	0.97268	0.0342433	0.283368		0.128484	0.00101622	0.810464	.	0.22025
	N	16	16	16	16	16	15	16	16	16	16	16	16	16	16	11	16	16	16	16	16	16	16	16	16	16	16	16	16	16	16	16	16	16	16	16	16	16	16	16	16	16	16	16	15	16	16	2	16
Methionine	correlation coefficient	0.0574845	0.673566	0.252936	-0.312023	-0.512595	0.443994	0.611607	0.0265103	0.341334	0.329488	-0.123457	-0.050542	0.110194	-0.0661391	0.0232987	0.768782	-0.187058	0.0299734	0.522385	-0.399118	-0.0129286	0.698332	-0.188193	-0.146284	0.0366583	-0.407313	-0.0858583	0.385699	0.289993	-0.0630067	0.577806	0.292015	0.0466541	0.300965	0.232125	0.206854	0.251425	-0.55098	0.0566407	-0.0791714	-0.498611	0.102819	0.410562	1	0.397181	0.703871	-1	0.396902
	p-value	0.838753	0.00590764	0.363061	0.257559	0.0507257	0.097332	0.0154005	0.925282	0.213091	0.230433	0.661132	0.858033	0.695836	0.814839	0.94579	0.000810052	0.504418	0.915552	0.0457496	0.140552	0.963526	0.00378353	0.50179	0.602913	0.896802	0.131836	0.760944	0.155648	0.294432	0.823478	0.0240769	0.290925	0.868863	0.275699	0.405136	0.459484	0.366033	0.0332758	0.841092	0.779118	0.0585083	0.715381	0.128484		0.142667	0.00340464	.	0.142973
	N	15	15	15	15	15	15	15	15	15	15	15	15	15	15	11	15	15	15	15	15	15	15	15	15	15	15	15	15	15	15	15	15	15	15	15	15	15	15	15	15	15	15	15	15	15	15	2	15
Nicotinic acid	correlation coefficient	0.0683282	0.697571	0.176462	0.167874	0.161166	-0.106426	-0.196396	0.275958	0.727381	0.577546	0.0458574	0.129028	0.0242792	0.41619	-0.216391	0.240576	0.148576	-0.0622456	0.239874	-0.206805	0.03215	0.282204	-0.256931	-0.241951	0.0719934	-0.339812	0.443925	0.63793	-0.0654365	0.214716	0.335107	-0.256591	-0.271532	0.343103	0.0682809	0.671784	-0.056919	-0.0614194	0.636606	0.355479	-0.314854	-0.301017	0.741268	0.397181	1	-0.0513707	1	0.177472
	p-value	0.801477	0.00266298	0.513272	0.534296	0.550981	0.705801	0.465998	0.300877	0.00140683	0.0191374	0.866082	0.6339	0.928882	0.108833	0.522767	0.369437	0.582895	0.818864	0.370878	0.442201	0.905911	0.289615	0.336745	0.366624	0.791043	0.197844	0.0849739	0.00784005	0.809733	0.424537	0.204523	0.337407	0.30901	0.193256	0.801612	0.00437063	0.834155	0.821232	0.00801039	0.17663	0.234926	0.257245	0.00101622	0.142667		0.850141	.	0.510824
	N	16	16	16	16	16	15	16	16	16	16	16	16	16	16	11	16	16	16	16	16	16	16	16	16	16	16	16	16	16	16	16	16	16	16	16	16	16	16	16	16	16	16	16	15	16	16	2	16
Phenylalanine	correlation coefficient	0.140821	0.374123	0.413899	-0.199594	-0.447298	0.391477	0.837624	-0.208115	-0.0831832	0.152318	0.100978	-0.139835	0.317682	-0.395534	0.0128942	0.620511	-0.350211	0.287688	0.301806	-0.335554	0.143352	0.46553	0.16233	0.149435	0.190391	-0.22754	-0.395369	0.226123	-0.0252961	-0.257197	0.335377	0.29887	0.531557	-0.0612539	0.259489	-0.20615	0.338366	-0.525904	-0.319341	-0.448201	-0.468632	0.478036	0.0651805	0.703871	-0.0513707	1	-1	0.591867
	p-value	0.602926	0.153418	0.110994	0.458621	0.0823532	0.149021	5.13559e-05	0.43925	0.759397	0.573331	0.709817	0.605494	0.230519	0.12941	0.969985	0.0103258	0.183586	0.279939	0.25594	0.203882	0.59636	0.0691841	0.548069	0.580696	0.480008	0.3967	0.129584	0.399726	0.925911	0.336227	0.204136	0.260823	0.0340857	0.821706	0.331787	0.44368	0.199881	0.0364041	0.227959	0.0816612	0.0671058	0.0610857	0.810464	0.00340464	0.850141		.	0.0157227
	N	16	16	16	16	16	15	16	16	16	16	16	16	16	16	11	16	16	16	16	16	16	16	16	16	16	16	16	16	16	16	16	16	16	16	16	16	16	16	16	16	16	16	16	15	16	16	2	16
Phosphoenolpyruvic acid	correlation coefficient	-1	-1	-1	1	1	1	-1	1	1	1	-1	1	1	1	1	-1	-1	-1	1	1	-1	1	1	1	-1	-1	1	1	1	1	1	1	-1	1	1	-1	-1	1	1	1	1	-1	1	-1	1	-1	1	-1
	p-value	.	.	.	.	.	.	.	.	.	.	.	.	.	.	.	.	.	.	.	.	.	.	.	.	.	.	.	.	.	.	.	.	.	.	.	.	.	.	.	.	.	.	.	.	.	.		.
	N	2	2	2	2	2	2	2	2	2	2	2	2	2	2	2	2	2	2	2	2	2	2	2	2	2	2	2	2	2	2	2	2	2	2	2	2	2	2	2	2	2	2	2	2	2	2	2	2
Proline	correlation coefficient	0.216952	0.535127	0.425172	0.282293	0.181527	0.32447	0.411052	-0.247977	0.172038	0.110704	0.493055	0.0659824	0.309432	-0.490802	-0.112571	0.487653	-0.0324122	0.719404	0.422493	-0.152588	0.191193	0.392527	0.187955	-0.255518	0.182199	-0.234373	0.0949219	0.103987	-0.13249	-0.00614339	0.44561	0.267472	0.0726136	-0.318136	0.485274	0.135832	-0.165116	-0.232933	-0.0782387	-0.636778	-0.580907	0.00661174	0.324408	0.396902	0.177472	0.591867	-1	1
	p-value	0.419611	0.0326805	0.100645	0.289457	0.501055	0.238036	0.113721	0.354432	0.524054	0.683161	0.052307	0.808173	0.243521	0.0535605	0.74175	0.0553492	0.905147	0.00168153	0.103041	0.572643	0.478124	0.132614	0.485749	0.339501	0.499444	0.382278	0.72658	0.701536	0.624745	0.981985	0.0836577	0.316584	0.78928	0.229817	0.0567294	0.615957	0.541129	0.385294	0.773339	0.00798811	0.0182887	0.980612	0.22025	0.142973	0.510824	0.0157227	.
	N	16	16	16	16	16	15	16	16	16	16	16	16	16	16	11	16	16	16	16	16	16	16	16	16	16	16	16	16	16	16	16	16	16	16	16	16	16	16	16	16	16	16	16	15	16	16	2	16
Raffinose	correlation coefficient	-0.291446	-0.295759	0.54794	0.295069	0.138873	-0.392796	-0.43374	-0.222119	0.152143	-0.00802886	-0.0709619	-0.242343	0.163874	0.329514	-0.597801	-0.318426	0.673976	0.0118978	-0.439965	-0.332794	0.167211	-0.362435	-0.169509	-0.0723332	0.60102	0.228067	-0.195183	0.108117	-0.122854	-0.20628	-0.443068	-0.476477	0.143577	0.377064	-0.197702	0.465763	0.0018789	0.566739	0.0673226	0.222667	-0.017379	0.173835	-0.141865	-0.15972	0.215021	-0.303972	1	-0.130366
	p-value	0.273422	0.266059	0.0279963	0.267228	0.608	0.147536	0.0932508	0.408347	0.573776	0.976457	0.793976	0.365824	0.544217	0.212651	0.0520846	0.229368	0.004198	0.965118	0.0881267	0.20786	0.535935	0.167713	0.530265	0.790077	0.0138027	0.395577	0.468812	0.690218	0.650349	0.443386	0.0856495	0.062055	0.595776	0.149954	0.462978	0.069026	0.99449	0.0220738	0.804346	0.40716	0.949065	0.519662	0.600213	0.569629	0.423864	0.252374	.	0.630355
	N	16	16	16	16	16	15	16	16	16	16	16	16	16	16	11	16	16	16	16	16	16	16	16	16	16	16	16	16	16	16	16	16	16	16	16	16	16	16	16	16	16	16	16	15	16	16	2	16
Rhamnose	correlation coefficient	-0.158113	-0.162779	0.365052	0.390897	0.135977	-0.506484	-0.600191	-0.0358803	0.14853	-0.334504	-0.143687	-0.321365	-0.245451	0.127966	-0.470997	-0.369186	0.901373	-0.00631621	-0.412884	-0.0898677	0.205453	-0.465817	-0.387071	-0.37913	0.739063	0.586624	-0.130676	-0.0166553	-0.0902726	-0.252036	-0.542361	-0.625178	0.086451	0.302192	-0.467622	0.314737	0.059956	0.558962	0.240996	0.154876	-0.140624	-0.109218	0.0760355	-0.159947	0.283947	-0.267718	-1	0.0703195
	p-value	0.55865	0.546948	0.164438	0.134374	0.615575	0.0540269	0.0139687	0.895047	0.583014	0.20539	0.595491	0.224859	0.359514	0.636718	0.143666	0.159351	1.86896e-06	0.981478	0.111961	0.740658	0.445256	0.0689899	0.138567	0.147552	0.00107147	0.0169127	0.629535	0.951183	0.739527	0.34635	0.0299684	0.00960609	0.75022	0.255301	0.0677774	0.23511	0.825429	0.0243935	0.368575	0.566831	0.603439	0.687212	0.779573	0.569073	0.286518	0.316121	.	0.795804
	N	16	16	16	16	16	15	16	16	16	16	16	16	16	16	11	16	16	16	16	16	16	16	16	16	16	16	16	16	16	16	16	16	16	16	16	16	16	16	16	16	16	16	16	15	16	16	2	16
Ribonic acid	correlation coefficient	0.400902	0.370021	0.444668	0.113218	0.391284	0.50398	0.451283	0.0360512	0.144465	0.599918	0.738763	0.3777	0.833532	-0.107732	0.128476	0.71564	-0.294573	0.846906	0.696699	-0.209917	0.282522	0.710958	0.591456	0.197646	-0.0275278	-0.528508	0.329341	0.363798	-0.0131291	0.440182	0.751418	0.501368	0.0255694	0.0603859	0.845	0.177929	-0.116057	-0.41083	0.0332796	-0.21124	-0.115965	-0.00934552	0.100052	0.273266	0.165291	0.347307	-1	0.593573
	p-value	0.123824	0.158337	0.0843913	0.676327	0.133955	0.0554239	0.0793319	0.89455	0.593481	0.0140236	0.0010792	0.149211	6.04303e-05	0.69127	0.706569	0.00182549	0.268071	3.49093e-05	0.00271012	0.435207	0.289049	0.0020184	0.0158136	0.463108	0.919394	0.0353218	0.212906	0.166001	0.961511	0.087952	0.000791021	0.0478702	0.925113	0.824196	3.78649e-05	0.509719	0.668634	0.113936	0.902619	0.432253	0.668882	0.972598	0.712373	0.324396	0.540694	0.187498	.	0.01535
	N	16	16	16	16	16	15	16	16	16	16	16	16	16	16	11	16	16	16	16	16	16	16	16	16	16	16	16	16	16	16	16	16	16	16	16	16	16	16	16	16	16	16	16	15	16	16	2	16
Ribose	correlation coefficient	-0.515041	0.127053	0.150056	0.301024	0.192813	-0.45769	-0.600092	0.206443	0.626812	-0.16168	-0.180331	-0.33968	-0.261667	0.480137	-0.377421	-0.202207	0.684124	-0.0843302	-0.221889	0.0690685	0.349023	-0.213293	-0.660079	-0.639973	0.332111	0.11338	-0.0840848	-0.0593314	-0.25045	-0.201635	-0.258895	-0.581021	-0.358261	0.347879	-0.400439	0.70876	-0.125161	0.31904	0.14388	0.317801	-0.444902	-0.38017	0.366678	0.0508407	0.482929	-0.317576	-1	0.0350577
	p-value	0.0411908	0.639144	0.579105	0.257235	0.474333	0.0862536	0.0139886	0.443017	0.00936368	0.549695	0.503926	0.198028	0.327598	0.0597967	0.252498	0.452635	0.00346866	0.756172	0.408843	0.799367	0.185181	0.427687	0.00539146	0.00758278	0.208851	0.675886	0.756862	0.827222	0.349496	0.453943	0.332935	0.0182605	0.173026	0.186723	0.124299	0.00211449	0.644184	0.228422	0.594993	0.230335	0.0842085	0.146354	0.162425	0.857201	0.058115	0.230683	.	0.897442
	N	16	16	16	16	16	15	16	16	16	16	16	16	16	16	11	16	16	16	16	16	16	16	16	16	16	16	16	16	16	16	16	16	16	16	16	16	16	16	16	16	16	16	16	15	16	16	2	16
Ribulose	correlation coefficient	-0.382028	0.399744	0.0288934	0.167622	0.264668	-0.475641	-0.458301	0.305652	0.586396	0.0196473	-0.10069	-0.287505	-0.335805	0.490933	-0.284303	-0.0152419	0.481471	-0.141676	0.0433657	-0.0139738	0.128459	0.0850536	-0.729805	-0.665159	0.155403	0.0251557	0.111619	0.101343	-0.185095	0.0696813	0.0273748	-0.469434	-0.472364	0.357002	-0.29539	0.742603	0.00577584	0.184295	0.334163	0.382366	-0.398467	-0.441157	0.586728	0.229481	0.628912	-0.274782	-1	0.0938437
	p-value	0.144229	0.125015	0.915408	0.53492	0.321876	0.0731284	0.0742072	0.249629	0.016966	0.942426	0.710613	0.280259	0.203523	0.0534868	0.396825	0.955322	0.0589885	0.600704	0.873302	0.959036	0.635409	0.75414	0.00133102	0.00492735	0.565496	0.926321	0.680671	0.708811	0.492531	0.797621	0.91984	0.0665763	0.0646673	0.174651	0.266683	0.00098392	0.983063	0.494435	0.20588	0.143845	0.126337	0.0871695	0.0168883	0.410658	0.00905939	0.303025	.	0.729576
	N	16	16	16	16	16	15	16	16	16	16	16	16	16	16	11	16	16	16	16	16	16	16	16	16	16	16	16	16	16	16	16	16	16	16	16	16	16	16	16	16	16	16	16	15	16	16	2	16
Sedoheptulose, 2,7-anhydro-	correlation coefficient	0.00408841	-0.198942	-0.5259	0.591426	0.57861	-0.298687	-0.636941	0.393918	-0.170677	-0.274341	0.248525	0.356033	-0.391512	0.028213	-0.0848308	-0.387905	0.124101	-0.098161	-0.026865	0.362877	-0.120059	-0.291747	-0.0812022	-0.26566	-0.187662	0.39364	0.52254	-0.315431	-0.113148	0.221805	-0.21259	-0.120339	-0.398637	-0.180885	-0.0570241	-0.0406039	-0.298789	0.488671	0.5	0.0446486	0.301418	-0.475861	-0.0269176	-0.580738	0.00840939	-0.58154	1	-0.178799
	p-value	0.988011	0.460119	0.0364058	0.0158203	0.0188654	0.279528	0.00796693	0.131125	0.527392	0.303833	0.353336	0.175907	0.133708	0.917394	0.804145	0.137645	0.647013	0.7176	0.921329	0.167156	0.657845	0.272905	0.764974	0.319998	0.486443	0.131423	0.0378392	0.234023	0.676515	0.409025	0.429246	0.657095	0.12616	0.502595	0.833852	0.881316	0.260959	0.0547661	0.0485802	0.869583	0.256581	0.0624414	0.921175	0.0232035	0.975342	0.0181321	.	0.507618
	N	16	16	16	16	16	15	16	16	16	16	16	16	16	16	11	16	16	16	16	16	16	16	16	16	16	16	16	16	16	16	16	16	16	16	16	16	16	16	16	16	16	16	16	15	16	16	2	16
Serine	correlation coefficient	-0.147002	-0.0251881	-0.000966701	-0.537315	-0.560596	0.209241	0.646075	-0.264232	-0.314007	-0.16264	-0.123125	-0.172563	0.0862162	-0.320379	-0.0858023	0.200814	-0.390142	-0.173069	-0.0121048	-0.210431	-0.255866	0.202985	0.0127996	0.186368	-0.124398	-0.109403	-0.434481	-0.0830334	0.0307987	-0.0874354	0.0740323	0.307279	0.374745	-0.08789	0.0336325	-0.351903	0.246838	-0.318324	-0.410389	-0.30643	-0.0964396	0.650677	-0.190389	0.405501	-0.423418	0.513159	-1	-0.0387389
	p-value	0.58694	0.926227	0.997165	0.0318412	0.0238912	0.454202	0.00685416	0.322704	0.236256	0.547296	0.649623	0.522768	0.750878	0.226365	0.801941	0.45582	0.135194	0.521531	0.964512	0.434059	0.338821	0.450862	0.962476	0.489506	0.64622	0.686708	0.0926299	0.759818	0.90985	0.747461	0.785252	0.246989	0.15268	0.746188	0.901592	0.181333	0.35672	0.229527	0.114363	0.248365	0.722368	0.00634239	0.480013	0.133731	0.102209	0.0420664	.	0.886734
	N	16	16	16	16	16	15	16	16	16	16	16	16	16	16	11	16	16	16	16	16	16	16	16	16	16	16	16	16	16	16	16	16	16	16	16	16	16	16	16	16	16	16	16	15	16	16	2	16
Shikimic acid	correlation coefficient	0.287702	0.489609	-0.157244	0.202069	0.251521	0.534341	0.150977	0.438938	0.200325	0.576837	0.150523	0.665488	0.127513	0.233838	0.34731	0.696692	-0.301339	0.13757	0.822259	-0.00311074	-0.184181	0.807413	0.147859	0.0495477	-0.449189	-0.414156	0.634374	0.364215	0.436858	0.202914	0.838855	0.622449	-0.500309	0.119586	0.634913	0.270374	-0.175278	-0.357818	0.473761	0.0830632	0.104252	-0.483011	0.322854	0.481786	0.449131	0.0349957	1	0.182567
	p-value	0.279915	0.0542327	0.56084	0.452951	0.347371	0.0401735	0.57675	0.0889584	0.456943	0.01932	0.577912	0.00489838	0.637921	0.383396	0.295328	0.00271048	0.256713	0.611406	9.26105e-05	0.990878	0.494708	0.00015569	0.584738	0.855406	0.0809091	0.11075	0.00830422	0.165481	0.0906583	0.451022	4.88593e-05	0.0100219	0.0484191	0.659119	0.00823249	0.311158	0.516148	0.173596	0.0637713	0.759734	0.700806	0.0580659	0.222595	0.0689846	0.0809533	0.897622	.	0.498562
	N	16	16	16	16	16	15	16	16	16	16	16	16	16	16	11	16	16	16	16	16	16	16	16	16	16	16	16	16	16	16	16	16	16	16	16	16	16	16	16	16	16	16	16	15	16	16	2	16
Sinapic acid, cis-	correlation coefficient	-0.318508	0.38972	-0.0268558	0.251897	0.147198	-0.143013	-0.17616	0.369419	0.70366	0.156792	-0.14165	-0.0602335	-0.163306	0.552644	-0.162234	0.310207	0.252297	-0.0936262	0.295334	-0.0205267	0.0429771	0.305274	-0.523049	-0.525655	-0.054319	-0.215809	0.0701677	0.0908858	-0.0474647	-0.0850745	0.277504	-0.102096	-0.43176	0.350998	-0.0591303	0.80493	-0.0207274	-0.0618546	0.369335	0.288268	-0.464151	-0.414813	0.454448	0.471309	0.640583	0.0296633	1	0.16959
	p-value	0.229242	0.135654	0.921356	0.346627	0.586436	0.611128	0.514005	0.159068	0.00235182	0.561983	0.600773	0.824633	0.545634	0.0264121	0.633656	0.242281	0.345834	0.730181	0.266779	0.939854	0.874429	0.250245	0.0376193	0.0365089	0.841639	0.422126	0.796236	0.737816	0.861429	0.754082	0.298066	0.706736	0.0949244	0.182536	0.8278	0.000169096	0.939267	0.819984	0.15917	0.278928	0.0701225	0.110128	0.0769905	0.0761551	0.00750735	0.913162	.	0.530064
	N	16	16	16	16	16	15	16	16	16	16	16	16	16	16	11	16	16	16	16	16	16	16	16	16	16	16	16	16	16	16	16	16	16	16	16	16	16	16	16	16	16	16	16	15	16	16	2	16
Sinapic acid, trans-	correlation coefficient	0.0989544	0.230226	-0.420314	0.418232	0.448468	0.118721	-0.401265	0.333697	0.199306	0.11726	-0.000847071	0.476342	-0.253821	0.247856	0.0275621	0.161458	0.150237	-0.0783602	0.439698	0.170785	-0.367762	0.28986	-0.130537	-0.250792	-0.407827	-0.10086	0.676748	0.147811	0.323312	0.129212	0.421373	0.276023	-0.689741	0.0650208	0.258329	0.386074	-0.29712	0.193673	0.752041	0.111517	0.199316	-0.631105	0.371458	0.0857755	0.445357	-0.452103	1	-0.038126
	p-value	0.715405	0.390996	0.105018	0.106932	0.0814573	0.673455	0.123452	0.206553	0.459283	0.665387	0.997516	0.0621395	0.34283	0.354675	0.935887	0.55025	0.578642	0.772996	0.0883426	0.527126	0.161091	0.276162	0.629902	0.348817	0.116867	0.710144	0.00398758	0.58486	0.221902	0.633411	0.104054	0.300757	0.00311116	0.810921	0.33403	0.139674	0.263759	0.472326	0.000778667	0.680948	0.459259	0.00874988	0.156601	0.761168	0.083854	0.0787206	.	0.888515
	N	16	16	16	16	16	15	16	16	16	16	16	16	16	16	11	16	16	16	16	16	16	16	16	16	16	16	16	16	16	16	16	16	16	16	16	16	16	16	16	16	16	16	16	15	16	16	2	16
Spermidine	correlation coefficient	0.2279	0.435315	0.249937	0.308997	0.340736	0.431977	0.431417	0.195953	-0.0970544	0.270368	0.679357	0.339753	0.524049	-0.317388	-0.00104618	0.749139	-0.318987	0.739373	0.690676	0.0604114	0.404081	0.715568	0.357477	-0.00496315	-0.0517432	-0.365789	0.18077	0.174422	-0.149399	0.0889845	0.686121	0.507792	0.0858024	-0.038089	0.737922	-0.106157	-0.133082	-0.400241	0.0266658	-0.479254	-0.285218	0.0242144	0.159532	0.333647	0.021615	0.559758	-1	0.705157
	p-value	0.395932	0.0919352	0.350516	0.24422	0.196548	0.107843	0.0952162	0.467025	0.720663	0.311169	0.00379733	0.197926	0.0371902	0.230975	0.997564	0.00083762	0.228503	0.00106356	0.00305465	0.824123	0.120595	0.00182835	0.174037	0.985446	0.849066	0.163523	0.502871	0.518231	0.580787	0.743126	0.00333794	0.0446385	0.752039	0.888623	0.00110104	0.695581	0.623183	0.124503	0.921911	0.0603358	0.284273	0.929072	0.555081	0.224247	0.936671	0.0241478	.	0.00228004
	N	16	16	16	16	16	15	16	16	16	16	16	16	16	16	11	16	16	16	16	16	16	16	16	16	16	16	16	16	16	16	16	16	16	16	16	16	16	16	16	16	16	16	16	15	16	16	2	16
Succinic acid	correlation coefficient	0.335621	0.426177	-0.224465	0.129189	0.193311	0.108912	-0.232074	0.436789	0.296761	0.545355	-0.0996846	0.478111	-0.179451	0.42022	0.228913	0.196428	-0.0155106	-0.272459	0.391062	-0.110453	-0.363102	0.342731	-0.060631	0.068053	-0.225505	-0.132694	0.72975	0.580953	0.39888	0.30489	0.404849	0.075347	-0.461994	0.23205	0.14022	0.351135	0.0157046	-0.0321399	0.783207	0.466055	0.288048	-0.536518	0.494299	0.229661	0.740348	-0.322664	1	-0.167557
	p-value	0.203786	0.0997573	0.403283	0.633474	0.473171	0.69922	0.387097	0.0907155	0.264365	0.0288972	0.713387	0.0610394	0.506045	0.105103	0.498367	0.465924	0.954535	0.307296	0.134195	0.683843	0.166874	0.193771	0.823493	0.802262	0.40105	0.624208	0.0013327	0.0182773	0.125908	0.250871	0.119823	0.781524	0.0716091	0.387147	0.604491	0.182353	0.953967	0.90594	0.000332777	0.068829	0.27931	0.0321452	0.0516242	0.410281	0.00103899	0.222884	.	0.53508
	N	16	16	16	16	16	15	16	16	16	16	16	16	16	16	11	16	16	16	16	16	16	16	16	16	16	16	16	16	16	16	16	16	16	16	16	16	16	16	16	16	16	16	16	15	16	16	2	16
Threonic acid	correlation coefficient	0.143211	0.161749	0.578682	0.123958	0.36528	0.262773	0.311918	0.139799	0.129602	0.49426	0.727797	0.257344	0.954308	0.0783306	-0.0878672	0.527283	-0.0958033	0.755083	0.405599	-0.25125	0.477682	0.528805	0.510932	0.280279	0.212759	-0.465405	0.139466	0.438143	-0.222625	0.339266	0.476265	0.24115	0.204753	0.299868	0.663993	0.215691	-0.0176931	-0.265513	-0.0168623	-0.0667617	-0.0915017	0.208845	0.0139544	0.147849	0.129033	0.275587	1	0.352052
	p-value	0.596725	0.549523	0.0188471	0.647397	0.164154	0.344047	0.239557	0.605587	0.632378	0.0516454	0.00139355	0.335942	9.87694e-09	0.773079	0.797259	0.035828	0.724133	0.000720557	0.119074	0.347908	0.0613047	0.0352	0.0431199	0.293059	0.428873	0.0692686	0.606454	0.089605	0.407251	0.19861	0.0621882	0.368261	0.446843	0.259156	0.00503095	0.422385	0.948145	0.320276	0.950577	0.805947	0.736098	0.437609	0.959093	0.598997	0.633886	0.301553	.	0.181135
	N	16	16	16	16	16	15	16	16	16	16	16	16	16	16	11	16	16	16	16	16	16	16	16	16	16	16	16	16	16	16	16	16	16	16	16	16	16	16	16	16	16	16	16	15	16	16	2	16
Threonine	correlation coefficient	-0.120636	0.28034	0.0499597	-0.507331	-0.520886	0.322025	0.756555	-0.157137	0.0754043	0.135287	-0.20914	-0.179367	0.0827979	-0.0446807	0.113869	0.52336	-0.426887	-0.110382	0.313956	-0.318214	-0.255817	0.518921	-0.114814	0.042864	-0.224472	-0.346827	-0.356408	0.0532858	0.164966	-0.0926332	0.402551	0.39522	0.112634	-0.000324528	0.133738	0.0699825	0.311592	-0.528886	-0.332166	-0.144085	-0.316867	0.322324	0.0538601	0.760056	-0.0787838	0.645916	-1	0.178389
	p-value	0.656297	0.292949	0.854216	0.0448647	0.0385599	0.241796	0.000693735	0.56111	0.781361	0.617385	0.436949	0.506248	0.760481	0.86949	0.73886	0.0374853	0.099133	0.684038	0.236336	0.229697	0.338917	0.03943	0.671997	0.874757	0.403268	0.188149	0.17542	0.844617	0.541501	0.732945	0.122141	0.129743	0.677912	0.999048	0.621459	0.796764	0.240074	0.0351669	0.208771	0.594462	0.231784	0.223399	0.842961	0.00100725	0.771799	0.00687241	.	0.508607
	N	16	16	16	16	16	15	16	16	16	16	16	16	16	16	11	16	16	16	16	16	16	16	16	16	16	16	16	16	16	16	16	16	16	16	16	16	16	16	16	16	16	16	16	15	16	16	2	16
Threose	correlation coefficient	0.0109299	0.375433	0.0972681	-0.180604	-0.121348	-0.129075	-0.0433917	0.0713672	0.672091	0.606534	-0.153537	-0.13302	0.0232629	0.597317	-0.520649	0.233597	-0.0910003	-0.275419	0.189514	-0.371354	-0.0983592	0.193919	-0.259436	-0.218688	-0.0842254	-0.240095	0.106177	0.300833	0.041857	0.327919	0.1972	-0.2181	-0.161887	0.459829	-0.052727	0.633842	0.156922	-0.0747103	0.387182	0.681943	-0.232965	-0.131456	0.277625	0.410718	0.697854	-0.0567274	1	-0.196759
	p-value	0.969162	0.167902	0.730203	0.519494	0.66661	0.660101	0.877967	0.800464	0.00605883	0.0165187	0.58485	0.636499	0.934416	0.0187095	0.12284	0.402078	0.747046	0.320444	0.498735	0.172942	0.727283	0.488618	0.350433	0.4336	0.765372	0.38873	0.706459	0.275919	0.882255	0.232793	0.481146	0.434868	0.564335	0.0846079	0.851956	0.0111706	0.576495	0.791304	0.153929	0.0051044	0.40339	0.640504	0.316426	0.144624	0.00381776	0.840852	.	0.482147
	N	15	15	15	15	15	14	15	15	15	15	15	15	15	15	10	15	15	15	15	15	15	15	15	15	15	15	15	15	15	15	15	15	15	15	15	15	15	15	15	15	15	15	15	14	15	15	2	15
Trehalose, alpha,alpha'-	correlation coefficient	-0.213282	-0.231929	0.215933	0.672406	0.351971	-0.440535	-0.511555	-0.374853	-0.219173	-0.206419	0.146483	-0.211042	-0.0680337	-0.117388	-0.72526	-0.406091	0.422228	0.0729254	-0.365697	-0.232016	0.14003	-0.470646	-0.133635	-0.218287	0.349452	0.337843	-0.0230111	-0.0394342	-0.280739	-0.324316	-0.464531	-0.42763	0.0539102	-0.0196501	-0.0617298	0.14582	-0.104156	0.898418	0.262812	-0.197009	-0.0104959	0.060999	-0.0887075	-0.391711	0.0464551	-0.277926	-1	0.01676
	p-value	0.427711	0.387404	0.421853	0.00432109	0.181242	0.10028	0.0428228	0.152552	0.41475	0.443072	0.588274	0.432695	0.802317	0.665041	0.0115449	0.118584	0.10328	0.788394	0.163637	0.387221	0.604986	0.0657818	0.621729	0.416686	0.184604	0.200622	0.932589	0.884713	0.292233	0.220387	0.0698627	0.098483	0.842817	0.942418	0.820342	0.589984	0.70107	2.27942e-06	0.325407	0.46458	0.969226	0.822437	0.743901	0.148756	0.864351	0.297301	.	0.950877
	N	16	16	16	16	16	15	16	16	16	16	16	16	16	16	11	16	16	16	16	16	16	16	16	16	16	16	16	16	16	16	16	16	16	16	16	16	16	16	16	16	16	16	16	15	16	16	2	16
Tryptophan	correlation coefficient	-0.168476	-0.216165	0.430371	0.134672	-0.243783	0.0388405	0.377379	-0.441963	-0.466763	-0.0785568	-0.048681	-0.257001	0.239252	-0.226899	-0.433692	0.157339	-0.0255998	0.096589	-0.116005	-0.424183	0.0942424	0.0379277	0.0840639	0.235196	0.308031	0.069028	-0.538201	0.0502409	-0.0340488	-0.582168	-0.13125	0.0904129	0.5097	0.0246396	0.124969	-0.177654	0.298291	0.193801	-0.301309	-0.373517	-0.090154	0.568619	-0.351504	0.198581	-0.32736	0.512843	-1	0.138923
	p-value	0.53281	0.421342	0.0961109	0.619002	0.362892	0.890692	0.149586	0.0865259	0.0683523	0.77244	0.857912	0.336608	0.372158	0.398067	0.182649	0.560603	0.925024	0.721954	0.668777	0.101525	0.728468	0.889092	0.75692	0.380561	0.245774	0.799483	0.031506	0.853404	0.900379	0.0179779	0.628019	0.739136	0.0437111	0.927829	0.644696	0.510384	0.261792	0.472028	0.256762	0.154138	0.739859	0.0215396	0.181862	0.478019	0.215835	0.0422143	.	0.60787
	N	16	16	16	16	16	15	16	16	16	16	16	16	16	16	11	16	16	16	16	16	16	16	16	16	16	16	16	16	16	16	16	16	16	16	16	16	16	16	16	16	16	16	16	15	16	16	2	16
Valine	correlation coefficient	0.435693	-0.352168	0.0436707	-0.129393	0.00174433	-0.170152	0.0932967	0.196412	-0.407488	0.305369	-0.0538636	-0.0330396	0.117533	0.317195	0.340069	0.00738719	-0.0929645	-0.157407	0.0552349	-0.404198	-0.149439	0.0185978	0.266589	0.594488	0.214617	0.335122	0.0178584	0.362707	0.281111	0.230691	-0.117682	-0.119481	0.305406	0.359932	-0.130729	-0.15416	0.75712	0.0778878	0.258222	0.569334	0.647902	-0.0143554	-0.330708	-0.161896	-0.037861	-0.0289103	-1	-0.437724
	p-value	0.0916214	0.180981	0.872418	0.632933	0.994885	0.544335	0.731098	0.465962	0.1172	0.25009	0.842951	0.903319	0.664649	0.231274	0.306186	0.978339	0.732023	0.56043	0.839001	0.120477	0.580685	0.945498	0.318245	0.0151529	0.424755	0.204502	0.947661	0.16737	0.291567	0.390012	0.664247	0.6594	0.250029	0.170886	0.629395	0.568646	0.000683668	0.774331	0.334238	0.021339	0.00664716	0.957919	0.210898	0.564312	0.889286	0.915359	.	0.0899481
	N	16	16	16	16	16	15	16	16	16	16	16	16	16	16	11	16	16	16	16	16	16	16	16	16	16	16	16	16	16	16	16	16	16	16	16	16	16	16	16	16	16	16	16	15	16	16	2	16
NA1	correlation coefficient	-0.337027	-0.349763	0.211665	0.414818	0.138923	-0.509137	-0.597789	-0.284665	-0.20589	-0.269934	-0.0582255	-0.289442	-0.212688	0.0222364	-0.637897	-0.557686	0.515952	-0.156038	-0.525925	-0.290007	0.137404	-0.565437	-0.303782	-0.217865	0.452703	0.54063	-0.0852552	-0.119882	-0.146911	-0.255443	-0.664056	-0.57012	-0.00908694	0.0958218	-0.295498	0.126721	-0.0216678	0.883271	0.0695534	0.055845	0.0908342	0.0236122	-0.178799	-0.395008	-0.0257608	-0.459043	1	-0.253203
	p-value	0.201779	0.184186	0.431304	0.110123	0.60787	0.0525749	0.0144582	0.285249	0.444268	0.311977	0.830399	0.276886	0.429031	0.934854	0.0347101	0.0247914	0.0407724	0.563888	0.0363952	0.275906	0.611838	0.0224501	0.252685	0.417609	0.0782753	0.0306013	0.753574	0.658324	0.587174	0.339649	0.00502528	0.0211203	0.973356	0.724081	0.266501	0.640028	0.936516	5.78511e-06	0.797986	0.837245	0.73796	0.930831	0.507616	0.145065	0.924554	0.0736801	.	0.344046
	N	16	16	16	16	16	15	16	16	16	16	16	16	16	16	11	16	16	16	16	16	16	16	16	16	16	16	16	16	16	16	16	16	16	16	16	16	16	16	16	16	16	16	16	15	16	16	2	16
NA2	correlation coefficient	0.428412	-0.802162	-0.620445	-0.229965	-0.453419	-0.857924	-0.630211	0.21749	-0.465044	-0.750593	-0.686942	-0.246755	-0.698635	-0.416419	-0.0849588	-0.144518	0.193033	-0.808928	0.618878	0.176644	-0.374796	-0.234838	-0.40688	-0.43558	-0.228685	0.979486	0.628519	-0.660068	0.962511	0.346108	-0.612343	0.587893	-0.361337	0.114438	-0.588588	-0.453411	0.44486	0.334731	0.361066	0.315076	0.890737	-0.550986	-0.707593	-0.929954	-0.816005	-0.626826	.(a)	-0.888537
	p-value	0.471707	0.102441	0.264135	0.709801	0.44313	0.142076	0.254432	0.725282	0.429982	0.143794	0.200099	0.68904	0.189363	0.485548	0.945848	0.816637	0.755758	0.0973361	0.265701	0.776266	0.534216	0.703767	0.496617	0.463475	0.711387	0.00351608	0.256106	0.225389	0.00866412	0.568285	0.272258	0.297158	0.550149	0.854612	0.296443	0.443139	0.452867	0.581905	0.55047	0.605573	0.0426379	0.335782	0.181253	0.0700463	0.0920826	0.257784	.	0.0439172
	N	5	5	5	5	5	4	5	5	5	5	5	5	5	5	3	5	5	5	5	5	5	5	5	5	5	5	5	5	5	5	5	5	5	5	5	5	5	5	5	5	5	5	5	4	5	5	0	5
NA3	correlation coefficient	.(a)	.(a)	.(a)	.(a)	.(a)	.(a)	.(a)	.(a)	.(a)	.(a)	.(a)	.(a)	.(a)	.(a)	.(a)	.(a)	.(a)	.(a)	.(a)	.(a)	.(a)	.(a)	.(a)	.(a)	.(a)	.(a)	.(a)	.(a)	.(a)	.(a)	.(a)	.(a)	.(a)	.(a)	.(a)	.(a)	.(a)	.(a)	.(a)	.(a)	.(a)	.(a)	.(a)	.(a)	.(a)	.(a)	.(a)	.(a)
	p-value	.	.	.	.	.	.	.	.	.	.	.	.	.	.	.	.	.	.	.	.	.	.	.	.	.	.	.	.	.	.	.	.	.	.	.	.	.	.	.	.	.	.	.	.	.	.	.	.
	N	1	1	1	1	1	1	1	1	1	1	1	1	1	1	1	1	1	1	1	1	1	1	1	1	1	1	1	1	1	1	1	1	1	1	1	1	1	1	1	1	1	1	1	1	1	1	0	1
NA4	correlation coefficient	.(a)	.(a)	.(a)	.(a)	.(a)	.(a)	.(a)	.(a)	.(a)	.(a)	.(a)	.(a)	.(a)	.(a)	.(a)	.(a)	.(a)	.(a)	.(a)	.(a)	.(a)	.(a)	.(a)	.(a)	.(a)	.(a)	.(a)	.(a)	.(a)	.(a)	.(a)	.(a)	.(a)	.(a)	.(a)	.(a)	.(a)	.(a)	.(a)	.(a)	.(a)	.(a)	.(a)	.(a)	.(a)	.(a)	.(a)	.(a)
	p-value	.	.	.	.	.	.	.	.	.	.	.	.	.	.	.	.	.	.	.	.	.	.	.	.	.	.	.	.	.	.	.	.	.	.	.	.	.	.	.	.	.	.	.	.	.	.	.	.
	N	0	0	0	0	0	0	0	0	0	0	0	0	0	0	0	0	0	0	0	0	0	0	0	0	0	0	0	0	0	0	0	0	0	0	0	0	0	0	0	0	0	0	0	0	0	0	0	0
NA5	correlation coefficient	-0.171429	0.144748	0.517648	0.255833	0.0210494	-0.658372	-0.41616	0.00629665	0.288132	0.106118	-0.122014	-0.411657	0.013396	0.36275	-0.635134	-0.250187	0.564926	-0.134364	-0.442561	-0.512772	0.393172	-0.335813	-0.309165	-0.0668976	0.656097	0.0814425	-0.207324	0.617242	-0.411473	-0.324634	-0.374377	-0.760764	0.342152	0.448045	-0.448087	0.351801	0.431517	0.337824	0.534041	0.353466	-0.324501	0.139486	0.376229	-0.0521396	0.608456	0.0529004	.(a)	-0.0165503
	p-value	0.635827	0.689916	0.125399	0.475577	0.953975	0.0538517	0.231604	0.986227	0.419482	0.770464	0.737033	0.23721	0.970702	0.302915	0.12536	0.485705	0.0888311	0.711329	0.200267	0.129627	0.261011	0.342794	0.384721	0.854315	0.0393822	0.823021	0.565475	0.0572746	0.237442	0.36009	0.286502	0.0106132	0.333179	0.194086	0.194039	0.318816	0.213059	0.339729	0.111818	0.31637	0.360298	0.700741	0.283932	0.894022	0.0619539	0.884604	.	0.963806
	N	10	10	10	10	10	9	10	10	10	10	10	10	10	10	7	10	10	10	10	10	10	10	10	10	10	10	10	10	10	10	10	10	10	10	10	10	10	10	10	10	10	10	10	9	10	10	1	10
NA6	correlation coefficient	-0.294226	-0.859485	-0.00580836	0.386254	0.142757	-0.739706	-0.924662	0.246711	0.0247203	-0.645241	-0.268666	-0.471376	-0.582062	0.454876	-0.646823	-0.627856	0.832982	-0.243872	-0.394064	-0.304972	0.344392	-0.722075	-0.609329	-0.642873	0.715305	0.785565	-0.22373	-0.391819	0.0126062	-0.266177	-0.732839	-0.711513	-0.232654	0.680435	-0.628268	0.344977	0.584165	0.762965	0.620329	0.642321	0.119304	-0.51299	-0.228468	-0.540866	0.298183	-0.772761	.(a)	-0.500426
	p-value	0.521843	0.0131602	0.99014	0.392075	0.76011	0.0928114	0.0028723	0.593799	0.958046	0.117581	0.56018	0.285625	0.170361	0.305125	0.238154	0.131119	0.0199691	0.59819	0.381724	0.506	0.449388	0.0668879	0.146375	0.11938	0.0707517	0.0362986	0.629619	0.384688	0.978601	0.56396	0.0609849	0.0729671	0.615637	0.0925008	0.13079	0.448567	0.168446	0.0460242	0.137215	0.119802	0.798901	0.239033	0.622183	0.267813	0.51599	0.0416521	.	0.2527
	N	7	7	7	7	7	6	7	7	7	7	7	7	7	7	5	7	7	7	7	7	7	7	7	7	7	7	7	7	7	7	7	7	7	7	7	7	7	7	7	7	7	7	7	6	7	7	1	7
**	Die Korrelation ist auf dem Niveau von 0,01 (2-seitig) signifikant.
*	Die Korrelation ist auf dem Niveau von 0,05 (2-seitig) signifikant.
a	Kann nicht berechnet werden, da mindestens eine der Variablen konstant ist.
[truncated: 24 more columns]

## Sheet: c_roots
		Aconitic acid, cis-	Alanine	Arabinonic acid	Arabinose	Ascorbic acid	Asparagine	Aspartic acid	Benzoic acid	Benzoic acid, 4-hydroxy-	Citric acid	Dehydroascorbic acid dimer	Erythritol	Erythronic acid	Ethanolamine	Ethanolaminephosphate	Fructose-6-phosphate	Galactinol	Galactonic acid	Galactose-6-phosphate	Gluconic acid	Glucose, 1,6-anhydro-	Glucose-6-phosphate	Glutamic acid	Glutamine	Glutaric acid, 2-hydroxy-	Glutaric acid, 2-oxo-	Glutaric acid, 3-hydroxy-3-methyl-	Glyceric acid	Glyceric acid-3-phosphate	Glycerol	Glycerol-3-phosphate	Glycerophosphoglycerol	Glycine	Glycolic acid	Inositol, myo-	Inositol-phosphate	Isoleucine	Kestose, 1-	Maleic acid	Malic acid	Malonic acid	Malonic acid, 2-amino-	Maltose	Methionine	Nicotinic acid	Phenylalanine	Phosphoenolpyruvic acid	Proline
Aconitic acid, cis-	correlation coefficient	1	-0.030605	0.0648279	0.0791461	0.0254898	0.29062	-0.104977	0.118171	-0.400256	0.361889	-0.00229892	0.152281	0.035336	0.0449962	0.328295	0.0630675	0.287722	-0.0642271	0.0949986	-0.31942	-0.150994	0.0863697	0.614753	0.124741	0.098868	0.393971	0.0644373	-0.0996827	0.325125	0.30632	0.301476	0.170313	0.30509	-0.119166	-0.081395	0.016241	0.374669	-0.0863793	0.0154054	0.19522	0.437274	-0.201809	-0.24535	0.0835599	0.766482	-0.135135	-0.397823	-0.136076
	p-value		0.924777	0.841353	0.806844	0.937326	0.448057	0.745417	0.714535	0.197304	0.247711	0.994343	0.636594	0.913185	0.889566	0.297491	0.845615	0.364493	0.842807	0.769005	0.311511	0.639479	0.78955	0.0334019	0.699301	0.759835	0.20509	0.842298	0.757908	0.302458	0.332862	0.340952	0.596663	0.334907	0.712223	0.801451	0.960046	0.230154	0.789527	0.9621	0.543166	0.15517	0.529359	0.442119	0.844053	0.00363836	0.675406	0.602177	0.673256
	N	12	12	12	12	12	9	12	12	12	12	12	12	12	12	12	12	12	12	12	12	12	12	12	12	12	12	12	12	12	12	12	12	12	12	12	12	12	12	12	12	12	12	12	8	12	12	4	12
Alanine	correlation coefficient	-0.030605	1	0.767087	0.810393	0.390542	0.878763	0.931381	-0.39217	0.6722	0.355075	0.287772	-0.198444	0.501152	-0.154125	0.0652428	0.795002	0.263859	0.900059	0.781259	0.521345	0.522434	0.813978	-0.654365	0.73016	0.650585	0.396495	0.236811	0.21859	-0.132917	-0.270191	0.368426	0.57553	0.267607	0.232176	0.803674	0.22324	0.407457	-0.353733	-0.394155	0.348107	-0.693925	0.874965	0.0850074	0.812582	-0.144266	0.842191	-0.563658	0.768476
	p-value	0.924777		0.0035954	0.00139031	0.209415	0.00181105	1.06698e-05	0.207354	0.016637	0.257383	0.364405	0.536391	0.0969607	0.632466	0.840349	0.0019978	0.407283	6.62555e-05	0.00269552	0.0821664	0.0814148	0.00127189	0.0209581	0.00701135	0.02197	0.201941	0.458658	0.494894	0.680483	0.395691	0.238635	0.0502229	0.400403	0.467755	0.00163485	0.485527	0.18861	0.259314	0.204858	0.267499	0.012303	0.000194398	0.792805	0.0142312	0.654639	0.00058766	0.436342	0.00349838
	N	12	12	12	12	12	9	12	12	12	12	12	12	12	12	12	12	12	12	12	12	12	12	12	12	12	12	12	12	12	12	12	12	12	12	12	12	12	12	12	12	12	12	12	8	12	12	4	12
Arabinonic acid	correlation coefficient	0.0648279	0.767087	1	0.853964	0.353136	0.599571	0.621162	-0.496536	0.432129	0.681983	0.347356	-0.301661	0.675753	-0.293798	0.208035	0.701084	-0.0527462	0.823566	0.636154	0.20868	0.790693	0.660045	-0.398973	0.934426	0.858397	0.488369	0.205498	0.613764	-0.275677	-0.466199	0.413009	0.409771	0.37406	0.206078	0.840855	-0.107797	0.300567	-0.333485	-0.421764	0.766366	-0.599578	0.635316	-0.0960829	0.433518	-0.0809751	0.613427	-0.882685	0.676113
	p-value	0.841353	0.0035954		0.000407202	0.260175	0.0879093	0.0310993	0.100577	0.160648	0.0145659	0.268602	0.340642	0.0158612	0.35399	0.516455	0.0110779	0.870675	0.000993098	0.0261616	0.515124	0.00219957	0.0195025	0.198878	8.54782e-06	0.000351778	0.107194	0.521696	0.033768	0.385786	0.126596	0.182072	0.185868	0.230974	0.520497	0.000611517	0.738785	0.342483	0.289458	0.172053	0.00364661	0.0393376	0.0264216	0.766433	0.283254	0.802457	0.0338933	0.117315	0.0157842
	N	12	12	12	12	12	9	12	12	12	12	12	12	12	12	12	12	12	12	12	12	12	12	12	12	12	12	12	12	12	12	12	12	12	12	12	12	12	12	12	12	12	12	12	8	12	12	4	12
Arabinose	correlation coefficient	0.0791461	0.810393	0.853964	1	0.383469	0.75858	0.726165	-0.334674	0.413742	0.620529	0.315869	-0.210821	0.555895	-0.108331	0.0309531	0.684976	0.152257	0.828888	0.633062	0.400344	0.572006	0.68267	-0.440264	0.85027	0.594872	0.578468	0.181827	0.325614	-0.364503	-0.193791	0.28356	0.301531	0.278364	0.189984	0.937496	-0.210739	0.309354	-0.272007	-0.587465	0.595843	-0.589965	0.637379	-0.0850157	0.611677	-0.0221807	0.68958	-0.98822	0.658874
	p-value	0.806844	0.00139031	0.000407202		0.218511	0.0178098	0.00749022	0.287636	0.18122	0.0313218	0.317222	0.510723	0.0605562	0.737532	0.923924	0.013972	0.636648	0.000860209	0.02713	0.197196	0.0519783	0.014428	0.152042	0.000458371	0.0413212	0.0487911	0.571683	0.301688	0.244057	0.54618	0.371779	0.34086	0.380982	0.554242	6.76068e-06	0.510893	0.327849	0.392399	0.0445853	0.040906	0.043464	0.0257851	0.792785	0.107068	0.94545	0.0130938	0.0117802	0.0197963
	N	12	12	12	12	12	9	12	12	12	12	12	12	12	12	12	12	12	12	12	12	12	12	12	12	12	12	12	12	12	12	12	12	12	12	12	12	12	12	12	12	12	12	12	8	12	12	4	12
Ascorbic acid	correlation coefficient	0.0254898	0.390542	0.353136	0.383469	1	0.217739	0.394285	-0.529135	0.0488483	0.273241	0.913641	-0.405705	0.687993	-0.435659	-0.196699	0.440242	-0.175647	0.370545	0.406196	0.0127778	0.24225	0.62289	-0.266758	0.318072	0.0628599	-0.0935333	-0.163286	0.0459731	-0.456896	-0.286656	0.261438	0.21052	0.164053	-0.0583248	0.489244	-0.450218	0.0574303	-0.244711	0.1746	0.34315	-0.486426	0.120775	-0.247444	-0.0446452	-0.0874389	0.277359	-0.852525	0.257368
	p-value	0.937326	0.209415	0.260175	0.218511		0.573578	0.204695	0.0768952	0.880169	0.39017	3.26759e-05	0.190704	0.0133918	0.156877	0.540054	0.152064	0.585039	0.235736	0.190115	0.968561	0.448091	0.0304987	0.401956	0.313673	0.846118	0.772484	0.612111	0.887181	0.135378	0.366351	0.411761	0.511342	0.610418	0.857115	0.106472	0.141919	0.859287	0.443347	0.587313	0.274833	0.10881	0.708485	0.438109	0.916401	0.786997	0.382776	0.147475	0.419339
	N	12	12	12	12	12	9	12	12	12	12	12	12	12	12	12	12	12	12	12	12	12	12	12	12	12	12	12	12	12	12	12	12	12	12	12	12	12	12	12	12	12	12	12	8	12	12	4	12
Asparagine	correlation coefficient	0.29062	0.878763	0.599571	0.75858	0.217739	1	0.89886	-0.139462	0.28895	0.140841	-0.0658959	-0.446159	0.430124	0.47311	0.609415	0.646505	0.786823	0.634728	0.569461	0.720818	0.290829	0.625616	-0.398387	0.699798	0.453003	0.260866	0.0103358	0.0813102	0.0816002	0.397779	-0.0390456	0.227492	0.764565	0.830529	0.730737	0.10252	0.952905	0.059008	-0.638017	0.122188	-0.410736	0.772131	0.444836	0.926077	0.0437418	0.854961	-0.684558	0.366882
	p-value	0.448057	0.00181105	0.0879093	0.0178098	0.573578		0.000980095	0.720455	0.450788	0.717782	0.866243	0.228685	0.247856	0.198352	0.081476	0.0598954	0.0118717	0.0663	0.109484	0.0284441	0.447714	0.0715388	0.288234	0.0358462	0.220756	0.497789	0.978946	0.835266	0.834685	0.289039	0.920558	0.556082	0.0164156	0.00556625	0.0253303	0.792969	7.12689e-05	0.880138	0.06447	0.754157	0.272142	0.0147602	0.230235	0.00095475	0.911032	0.00331017	0.315442	0.331435
	N	9	9	9	9	9	9	9	9	9	9	9	9	9	9	9	9	9	9	9	9	9	9	9	9	9	9	9	9	9	9	9	9	9	9	9	9	9	9	9	9	9	9	9	8	9	9	4	9
Aspartic acid	correlation coefficient	-0.104977	0.931381	0.621162	0.726165	0.394285	0.89886	1	-0.48378	0.719124	0.204721	0.264417	-0.295642	0.418396	-0.219699	0.00279185	0.799299	0.284372	0.835346	0.746579	0.633035	0.3298	0.775955	-0.559457	0.602801	0.496587	0.385982	0.133604	0.0144954	-0.11045	-0.24975	0.30432	0.583364	0.315621	0.326959	0.798007	0.216429	0.456912	-0.296534	-0.336115	0.171151	-0.660419	0.92165	0.271437	0.950415	-0.0828196	0.947437	-0.685506	0.751931
	p-value	0.745417	1.06698e-05	0.0310993	0.00749022	0.204695	0.000980095		0.111036	0.00839332	0.523306	0.406255	0.350836	0.175865	0.492653	0.993129	0.00181101	0.370351	0.000717882	0.00528032	0.0271386	0.295148	0.00300942	0.0585802	0.0380184	0.100537	0.215252	0.67891	0.964338	0.732561	0.433712	0.33619	0.0464692	0.317624	0.299578	0.00186567	0.499276	0.135363	0.349315	0.285436	0.594832	0.0194092	2.03647e-05	0.393431	0.000293558	0.798039	2.89203e-06	0.314494	0.00479279
	N	12	12	12	12	12	9	12	12	12	12	12	12	12	12	12	12	12	12	12	12	12	12	12	12	12	12	12	12	12	12	12	12	12	12	12	12	12	12	12	12	12	12	12	8	12	12	4	12
Benzoic acid	correlation coefficient	0.118171	-0.39217	-0.496536	-0.334674	-0.529135	-0.139462	-0.48378	1	-0.313603	-0.234031	-0.657424	0.392831	-0.396239	0.671125	-0.212106	-0.627737	0.364529	-0.521295	-0.532049	0.0850576	-0.230013	-0.597252	0.242206	-0.324574	-0.260815	-0.284913	-0.000555531	-0.146619	0.0782404	0.47586	-0.364351	-0.383552	-0.389168	-0.142561	-0.529884	0.143975	-0.0859169	0.144234	-0.167223	-0.405199	0.425593	-0.36281	-0.107362	-0.0165593	-0.0444285	-0.493796	0.740692	-0.537104
	p-value	0.714535	0.207354	0.100577	0.287636	0.0768952	0.720455	0.111036		0.320896	0.464104	0.0201646	0.206521	0.202259	0.0168772	0.508091	0.028858	0.244022	0.0822012	0.0749841	0.792685	0.472027	0.0403094	0.448174	0.303325	0.412916	0.369402	0.998633	0.649325	0.809018	0.11788	0.24427	0.218402	0.211163	0.658502	0.0764008	0.655299	0.790631	0.654712	0.603438	0.19131	0.167783	0.24642	0.739808	0.968957	0.890952	0.102766	0.259308	0.071747
	N	12	12	12	12	12	9	12	12	12	12	12	12	12	12	12	12	12	12	12	12	12	12	12	12	12	12	12	12	12	12	12	12	12	12	12	12	12	12	12	12	12	12	12	8	12	12	4	12
Benzoic acid, 4-hydroxy-	correlation coefficient	-0.400256	0.6722	0.432129	0.413742	0.0488483	0.28895	0.719124	-0.313603	1	0.260391	0.111647	0.141624	0.110525	-0.325347	-0.273944	0.470696	-0.126503	0.710579	0.47902	0.528936	0.432168	0.427924	-0.690304	0.377681	0.504934	0.309904	0.420521	0.0486202	-0.171584	-0.435669	0.412917	0.602434	-0.249096	-0.104781	0.572	0.315123	-0.0182946	-0.427997	-0.00464798	0.156825	-0.763896	0.849317	0.243466	0.555102	-0.275468	0.674	0.561729	0.840624
	p-value	0.197304	0.016637	0.160648	0.18122	0.880169	0.450788	0.00839332	0.320896		0.413703	0.729759	0.660626	0.732387	0.302108	0.388902	0.122488	0.695231	0.00959598	0.115117	0.0770271	0.160607	0.165215	0.0129595	0.226128	0.094063	0.326944	0.173454	0.880725	0.593886	0.156866	0.18218	0.0381671	0.434957	0.745878	0.0519818	0.31843	0.954998	0.165135	0.988562	0.626443	0.00382618	0.000472359	0.445744	0.153229	0.386163	0.0162407	0.438271	0.000615716
	N	12	12	12	12	12	9	12	12	12	12	12	12	12	12	12	12	12	12	12	12	12	12	12	12	12	12	12	12	12	12	12	12	12	12	12	12	12	12	12	12	12	12	12	8	12	12	4	12
Citric acid	correlation coefficient	0.361889	0.355075	0.681983	0.620529	0.273241	0.140841	0.204721	-0.234031	0.260391	1	0.408972	0.151192	0.504801	-0.245168	-0.070058	0.225121	-0.336631	0.477889	0.217379	0.0151656	0.72371	0.290934	-0.139228	0.695441	0.592104	0.45104	0.339005	0.488387	-0.478101	-0.20539	0.438124	0.164178	-0.0768602	-0.329517	0.593488	-0.467419	0.0281814	-0.424233	-0.0946457	0.905304	-0.405805	0.212169	-0.261723	0.0354029	0.100624	0.153014	-0.884436	0.471375
	p-value	0.247711	0.257383	0.0145659	0.0313218	0.39017	0.717782	0.523306	0.464104	0.413703		0.186813	0.639036	0.0941639	0.442468	0.828715	0.48176	0.28465	0.116101	0.497348	0.96269	0.00779634	0.358921	0.666071	0.0120356	0.0425207	0.141104	0.281053	0.107179	0.115916	0.521919	0.154276	0.610141	0.812334	0.295588	0.0419176	0.125473	0.930721	0.169292	0.769842	5.10625e-05	0.190584	0.507962	0.411231	0.933675	0.755684	0.634952	0.115564	0.121876
	N	12	12	12	12	12	9	12	12	12	12	12	12	12	12	12	12	12	12	12	12	12	12	12	12	12	12	12	12	12	12	12	12	12	12	12	12	12	12	12	12	12	12	12	8	12	12	4	12
Dehydroascorbic acid dimer	correlation coefficient	-0.00229892	0.287772	0.347356	0.315869	0.913641	-0.0658959	0.264417	-0.657424	0.111647	0.408972	1	-0.192698	0.55889	-0.59738	-0.185133	0.387819	-0.453173	0.381902	0.378704	-0.201625	0.281505	0.573944	-0.310363	0.236957	0.0490732	0.0209503	0.00401871	0.0820047	-0.44631	-0.35851	0.394955	0.236284	-0.0036982	-0.291599	0.454348	-0.493825	-0.181998	-0.261847	0.374137	0.483498	-0.509819	0.0244957	-0.332794	-0.3112	-0.0489002	0.145093	-0.712057	0.36559
	p-value	0.994343	0.364405	0.268602	0.317222	3.26759e-05	0.866243	0.406255	0.0201646	0.729759	0.186813		0.548491	0.0588917	0.0402553	0.564589	0.212889	0.139	0.220557	0.22477	0.529744	0.375406	0.0510075	0.32619	0.458373	0.879621	0.948473	0.99011	0.79999	0.145841	0.25248	0.203858	0.459687	0.990899	0.357772	0.13785	0.102743	0.571314	0.411002	0.23087	0.111276	0.0904076	0.939766	0.290521	0.453079	0.880042	0.652769	0.287943	0.242548
	N	12	12	12	12	12	9	12	12	12	12	12	12	12	12	12	12	12	12	12	12	12	12	12	12	12	12	12	12	12	12	12	12	12	12	12	12	12	12	12	12	12	12	12	8	12	12	4	12
Erythritol	correlation coefficient	0.152281	-0.198444	-0.301661	-0.210821	-0.405705	-0.446159	-0.295642	0.392831	0.141624	0.151192	-0.192698	1	-0.649378	0.269346	-0.1339	-0.252672	-0.0454074	-0.0322035	-0.05925	-0.173709	-0.120003	-0.177273	-0.0516432	-0.354501	-0.235451	0.25019	0.753801	-0.381902	0.268147	0.309834	0.395484	0.121791	-0.72794	-0.708786	-0.323214	0.221965	-0.351258	-0.339249	0.28388	-0.142427	0.166347	-0.1973	-0.0372582	-0.222857	0.195104	-0.464982	0.710821	0.147749
	p-value	0.636594	0.536391	0.340642	0.510723	0.190704	0.228685	0.350836	0.206521	0.660626	0.639036	0.548491		0.0223005	0.397229	0.678232	0.428171	0.888562	0.920859	0.85487	0.589251	0.710278	0.581513	0.87336	0.258208	0.461318	0.432875	0.00463066	0.220557	0.399416	0.327058	0.203198	0.706129	0.00727448	0.0098637	0.305474	0.488086	0.262896	0.280684	0.371215	0.658805	0.605363	0.538791	0.908479	0.595772	0.54341	0.127724	0.289179	0.646775
	N	12	12	12	12	12	9	12	12	12	12	12	12	12	12	12	12	12	12	12	12	12	12	12	12	12	12	12	12	12	12	12	12	12	12	12	12	12	12	12	12	12	12	12	8	12	12	4	12
Erythronic acid	correlation coefficient	0.035336	0.501152	0.675753	0.555895	0.687993	0.430124	0.418396	-0.396239	0.110525	0.504801	0.55889	-0.649378	1	-0.315944	-0.162056	0.287409	-0.234556	0.354255	0.17069	0.179942	0.667616	0.369028	-0.291874	0.775148	0.596044	-0.147178	-0.390788	0.683525	-0.664801	-0.460485	-0.0482232	-0.0106765	0.331428	0.177448	0.609245	-0.427545	0.200488	-0.258142	-0.292781	0.685053	-0.584286	0.333021	-0.248513	0.121766	-0.353534	0.440828	-0.85829	0.167817
	p-value	0.913185	0.0969607	0.0158612	0.0605562	0.0133918	0.247856	0.175865	0.202259	0.732387	0.0941639	0.0588917	0.0223005		0.317101	0.614828	0.365038	0.463074	0.258561	0.595838	0.575744	0.0176787	0.237809	0.357298	0.00305951	0.0408206	0.648063	0.209102	0.0142576	0.0183413	0.131945	0.881693	0.97373	0.292627	0.581133	0.0354764	0.165632	0.532117	0.417893	0.355737	0.0139569	0.0460412	0.290172	0.436067	0.773936	0.259601	0.151457	0.14171	0.602133
	N	12	12	12	12	12	9	12	12	12	12	12	12	12	12	12	12	12	12	12	12	12	12	12	12	12	12	12	12	12	12	12	12	12	12	12	12	12	12	12	12	12	12	12	8	12	12	4	12
Ethanolamine	correlation coefficient	0.0449962	-0.154125	-0.293798	-0.108331	-0.435659	0.47311	-0.219699	0.671125	-0.325347	-0.245168	-0.59738	0.269346	-0.315944	1	0.198949	-0.352091	0.619618	-0.314126	-0.282572	0.394128	-0.0792335	-0.299748	0.0777089	-0.170889	-0.295518	-0.27195	0.161925	-0.123587	0.177838	0.777264	-0.430352	-0.511833	-0.0679051	0.248607	-0.372761	0.0409806	0.37329	0.120318	-0.440766	-0.328859	0.497228	-0.207754	0.430376	0.835158	-0.157098	-0.320507	-0.376473	-0.441636
	p-value	0.889566	0.632466	0.35399	0.737532	0.156877	0.198352	0.492653	0.0168772	0.302108	0.442468	0.0402553	0.397229	0.317101		0.535335	0.261687	0.0316435	0.320046	0.37352	0.204892	0.806634	0.343863	0.810295	0.595404	0.351046	0.392502	0.615119	0.70197	0.580289	0.00292949	0.162569	0.088929	0.833913	0.435887	0.232727	0.899375	0.232012	0.709545	0.151521	0.296612	0.100029	0.517035	0.162543	0.00985925	0.625834	0.309775	0.623527	0.15062
	N	12	12	12	12	12	9	12	12	12	12	12	12	12	12	12	12	12	12	12	12	12	12	12	12	12	12	12	12	12	12	12	12	12	12	12	12	12	12	12	12	12	12	12	8	12	12	4	12
Ethanolaminephosphate	correlation coefficient	0.328295	0.0652428	0.208035	0.0309531	-0.196699	0.609415	0.00279185	-0.212106	-0.273944	-0.070058	-0.185133	-0.1339	-0.162056	0.198949	1	0.395014	0.485189	0.116758	0.387354	-0.0907238	-0.0103722	0.309456	0.317372	0.0105483	0.0892032	0.281517	0.226683	0.0152108	0.660136	0.358458	0.179318	0.167174	0.714112	0.587063	-0.0860718	0.179751	0.628695	0.43971	-0.0168768	0.0437956	0.525067	-0.0554776	0.362489	0.60459	0.447113	-0.0106485	-0.589301	0.0166117
	p-value	0.297491	0.840349	0.516455	0.923924	0.540054	0.081476	0.993129	0.508091	0.388902	0.828715	0.564589	0.678232	0.614828	0.535335		0.203784	0.109847	0.717825	0.213486	0.779167	0.974478	0.327681	0.314798	0.974045	0.782789	0.375385	0.478643	0.962579	0.0194796	0.252553	0.57709	0.603545	0.00908411	0.044768	0.790261	0.576156	0.0285413	0.152618	0.958483	0.892497	0.0796182	0.864032	0.246869	0.112345	0.145029	0.973799	0.410699	0.959135
	N	12	12	12	12	12	9	12	12	12	12	12	12	12	12	12	12	12	12	12	12	12	12	12	12	12	12	12	12	12	12	12	12	12	12	12	12	12	12	12	12	12	12	12	8	12	12	4	12
Fructose-6-phosphate	correlation coefficient	0.0630675	0.795002	0.701084	0.684976	0.440242	0.646505	0.799299	-0.627737	0.470696	0.225121	0.387819	-0.252672	0.287409	-0.352091	0.395014	1	0.304682	0.88669	0.974278	0.240117	0.254675	0.945601	-0.307326	0.511694	0.451201	0.618437	0.324608	-0.0567711	0.200414	-0.264126	0.625215	0.762996	0.514355	0.344473	0.727057	0.201608	0.457457	-0.151061	-0.129196	0.226748	-0.413302	0.677655	0.144037	0.635578	0.265708	0.727527	-0.734682	0.787215
	p-value	0.845615	0.0019978	0.0110779	0.013972	0.152064	0.0598954	0.00181101	0.028858	0.122488	0.48176	0.212889	0.428171	0.365038	0.261687	0.203784		0.335586	0.000121272	8.49291e-08	0.45222	0.424393	3.4232e-06	0.331195	0.0890307	0.140944	0.0320641	0.303272	0.860888	0.532271	0.406792	0.0297035	0.00389323	0.087101	0.272864	0.00738118	0.529779	0.134838	0.639329	0.689028	0.478513	0.181731	0.0154572	0.655157	0.0903324	0.403882	0.00732426	0.265318	0.00237351
	N	12	12	12	12	12	9	12	12	12	12	12	12	12	12	12	12	12	12	12	12	12	12	12	12	12	12	12	12	12	12	12	12	12	12	12	12	12	12	12	12	12	12	12	8	12	12	4	12
Galactinol	correlation coefficient	0.287722	0.263859	-0.0527462	0.152257	-0.175647	0.786823	0.284372	0.364529	-0.126503	-0.336631	-0.453173	-0.0454074	-0.234556	0.619618	0.485189	0.304682	1	0.10346	0.337637	0.463859	-0.271235	0.270147	0.183425	-0.0352286	-0.108293	0.151782	0.130366	-0.404216	0.52791	0.620925	-0.0386678	0.149683	0.454458	0.585581	-0.0400032	0.366474	0.755783	0.2624	-0.365217	-0.457573	0.409727	0.189299	0.429776	0.844594	0.325928	0.209924	-0.274623	-0.0666926
	p-value	0.364493	0.407283	0.870675	0.636648	0.585039	0.0118717	0.370351	0.244022	0.695231	0.28465	0.139	0.888562	0.463074	0.0316435	0.109847	0.335586		0.748991	0.283123	0.128769	0.393797	0.395772	0.568248	0.913448	0.737622	0.637712	0.686338	0.192494	0.0777081	0.0311826	0.90503	0.642424	0.137743	0.0454442	0.901764	0.241324	0.00446345	0.409979	0.243065	0.134726	0.18592	0.555699	0.163194	0.00832345	0.301196	0.512567	0.725377	0.836843
	N	12	12	12	12	12	9	12	12	12	12	12	12	12	12	12	12	12	12	12	12	12	12	12	12	12	12	12	12	12	12	12	12	12	12	12	12	12	12	12	12	12	12	12	8	12	12	4	12
Galactonic acid	correlation coefficient	-0.0642271	0.900059	0.823566	0.828888	0.370545	0.634728	0.835346	-0.521295	0.710579	0.477889	0.381902	-0.0322035	0.354255	-0.314126	0.116758	0.88669	0.10346	1	0.889367	0.345608	0.530908	0.867233	-0.586663	0.685263	0.6252	0.633929	0.48019	0.136425	-0.0728037	-0.369915	0.637162	0.707427	0.175496	0.0813514	0.856494	0.143315	0.247424	-0.401171	-0.237889	0.428709	-0.684324	0.800874	0.0503813	0.61884	0.0153568	0.738339	-0.62978	0.937778
	p-value	0.842807	6.62555e-05	0.000993098	0.000860209	0.235736	0.0663	0.000717882	0.0822012	0.00959598	0.116101	0.220557	0.920859	0.258561	0.320046	0.717825	0.000121272	0.748991		0.000108112	0.271181	0.0757285	0.000258876	0.0449495	0.0139159	0.0297086	0.0268558	0.114105	0.672459	0.822095	0.236596	0.0258514	0.0100703	0.585366	0.801555	0.000374793	0.656793	0.438146	0.196186	0.456554	0.164357	0.0140998	0.00174601	0.876433	0.101881	0.96222	0.00610297	0.37022	6.61269e-06
	N	12	12	12	12	12	9	12	12	12	12	12	12	12	12	12	12	12	12	12	12	12	12	12	12	12	12	12	12	12	12	12	12	12	12	12	12	12	12	12	12	12	12	12	8	12	12	4	12
Galactose-6-phosphate	correlation coefficient	0.0949986	0.781259	0.636154	0.633062	0.406196	0.569461	0.746579	-0.532049	0.47902	0.217379	0.378704	-0.05925	0.17069	-0.282572	0.387354	0.974278	0.337637	0.889367	1	0.193498	0.224738	0.955292	-0.345459	0.424922	0.392394	0.629406	0.478738	-0.146678	0.279863	-0.192293	0.719438	0.811779	0.378776	0.209222	0.641771	0.276649	0.399534	-0.211526	-0.0512869	0.169504	-0.379952	0.627345	0.11053	0.548022	0.291555	0.620684	-0.486603	0.807941
	p-value	0.769005	0.00269552	0.0261616	0.02713	0.190115	0.109484	0.00528032	0.0749841	0.115117	0.497348	0.22477	0.85487	0.595838	0.37352	0.213486	8.49291e-08	0.283123	0.000108112		0.5468	0.482526	1.30484e-06	0.271402	0.168527	0.207072	0.028308	0.115362	0.649192	0.378316	0.549346	0.00835135	0.00134356	0.224675	0.51401	0.0244667	0.384046	0.198189	0.509279	0.874228	0.598434	0.22312	0.0289883	0.732374	0.159656	0.357849	0.0312671	0.513397	0.00147604
	N	12	12	12	12	12	9	12	12	12	12	12	12	12	12	12	12	12	12	12	12	12	12	12	12	12	12	12	12	12	12	12	12	12	12	12	12	12	12	12	12	12	12	12	8	12	12	4	12
Gluconic acid	correlation coefficient	-0.31942	0.521345	0.20868	0.400344	0.0127778	0.720818	0.633035	0.0850576	0.528936	0.0151656	-0.201625	-0.173709	0.179942	0.394128	-0.0907238	0.240117	0.463859	0.345608	0.193498	1	0.309875	0.239508	-0.414132	0.317372	0.181778	-0.0719444	0.104273	-0.0314334	-0.246883	0.235513	-0.184639	0.0264675	0.0870294	0.467451	0.412859	0.000241574	0.548583	-0.0619649	-0.41485	-0.0730434	-0.317079	0.636882	0.666913	0.913943	-0.359941	0.579788	-0.587042	0.290105
	p-value	0.311511	0.0821664	0.515124	0.197196	0.968561	0.0284441	0.0271386	0.792685	0.0770271	0.96269	0.529744	0.589251	0.575744	0.204892	0.779167	0.45222	0.128769	0.271181	0.5468		0.326992	0.453403	0.180768	0.314798	0.571787	0.824166	0.747074	0.922746	0.439182	0.461197	0.565646	0.934926	0.787974	0.125444	0.182248	0.999406	0.0647554	0.848286	0.179936	0.821517	0.315271	0.0259374	0.0178425	0.00149224	0.250453	0.0481573	0.412958	0.360355
	N	12	12	12	12	12	9	12	12	12	12	12	12	12	12	12	12	12	12	12	12	12	12	12	12	12	12	12	12	12	12	12	12	12	12	12	12	12	12	12	12	12	12	12	8	12	12	4	12
Glucose, 1,6-anhydro-	correlation coefficient	-0.150994	0.522434	0.790693	0.572006	0.24225	0.290829	0.3298	-0.230013	0.432168	0.72371	0.281505	-0.120003	0.667616	-0.0792335	-0.0103722	0.254675	-0.271235	0.530908	0.224738	0.309875	1	0.309439	-0.516955	0.787208	0.76977	0.038136	0.249889	0.780714	-0.541146	-0.359368	0.195784	0.0772418	-0.0050146	0.0115932	0.570246	-0.296004	0.124722	-0.369192	-0.250306	0.814545	-0.595415	0.428775	-0.00560103	0.212932	-0.464892	0.278349	-0.56941	0.455958
	p-value	0.639479	0.0814148	0.00219957	0.0519783	0.448091	0.447714	0.295148	0.472027	0.160607	0.00779634	0.375406	0.710278	0.0176787	0.806634	0.974478	0.424393	0.393797	0.0757285	0.482526	0.326992		0.327708	0.0852423	0.00237385	0.00340975	0.906332	0.433447	0.0027266	0.0692286	0.251264	0.541978	0.811417	0.98766	0.971475	0.0528711	0.350217	0.699345	0.237584	0.432654	0.0012539	0.0410885	0.164285	0.986217	0.612656	0.127807	0.381008	0.43059	0.136285
	N	12	12	12	12	12	9	12	12	12	12	12	12	12	12	12	12	12	12	12	12	12	12	12	12	12	12	12	12	12	12	12	12	12	12	12	12	12	12	12	12	12	12	12	8	12	12	4	12
Glucose-6-phosphate	correlation coefficient	0.0863697	0.813978	0.660045	0.68267	0.62289	0.625616	0.775955	-0.597252	0.427924	0.290934	0.573944	-0.177273	0.369028	-0.299748	0.309456	0.945601	0.270147	0.867233	0.955292	0.239508	0.309439	1	-0.417571	0.47762	0.35733	0.480228	0.357434	-0.0698867	0.0732134	-0.167049	0.625673	0.693678	0.394065	0.210586	0.705159	0.0668535	0.41451	-0.201979	-0.0301363	0.283569	-0.462274	0.582136	0.0722415	0.541323	0.179165	0.627283	-0.649901	0.754391
	p-value	0.78955	0.00127189	0.0195025	0.014428	0.0304987	0.0715388	0.00300942	0.0403094	0.165215	0.358921	0.0510075	0.581513	0.237809	0.343863	0.327681	3.4232e-06	0.395772	0.000258876	1.30484e-06	0.453403	0.327708		0.176808	0.116336	0.254158	0.114072	0.25401	0.829128	0.821108	0.60382	0.0295488	0.012347	0.204972	0.511206	0.0104225	0.836454	0.180329	0.529007	0.925926	0.371764	0.130255	0.0470442	0.82345	0.165869	0.57742	0.0290089	0.350099	0.0045804
	N	12	12	12	12	12	9	12	12	12	12	12	12	12	12	12	12	12	12	12	12	12	12	12	12	12	12	12	12	12	12	12	12	12	12	12	12	12	12	12	12	12	12	12	8	12	12	4	12
Glutamic acid	correlation coefficient	0.614753	-0.654365	-0.398973	-0.440264	-0.266758	-0.398387	-0.559457	0.242206	-0.690304	-0.139228	-0.310363	-0.0516432	-0.291874	0.0777089	0.317372	-0.307326	0.183425	-0.586663	-0.345459	-0.414132	-0.516955	-0.417571	1	-0.347672	-0.30883	0.0780323	-0.230338	-0.268153	0.411777	0.308395	-0.0600204	-0.16623	0.320462	0.109796	-0.489779	-0.080557	0.200445	0.312059	0.171689	-0.219621	0.805315	-0.570553	-0.015769	-0.417721	0.70443	-0.444953	0.136918	-0.573154
	p-value	0.0334019	0.0209581	0.198878	0.152042	0.401956	0.288234	0.0585802	0.448174	0.0129595	0.666071	0.32619	0.87336	0.357298	0.810295	0.314798	0.331195	0.568248	0.0449495	0.271402	0.180768	0.0852423	0.176808		0.268138	0.328712	0.809518	0.471385	0.399405	0.183512	0.329429	0.853001	0.605621	0.309846	0.734095	0.106032	0.80346	0.532205	0.323414	0.593657	0.49281	0.00157229	0.0527146	0.961206	0.303114	0.0105376	0.147218	0.863082	0.0514019
	N	12	12	12	12	12	9	12	12	12	12	12	12	12	12	12	12	12	12	12	12	12	12	12	12	12	12	12	12	12	12	12	12	12	12	12	12	12	12	12	12	12	12	12	8	12	12	4	12
Glutamine	correlation coefficient	0.124741	0.73016	0.934426	0.85027	0.318072	0.699798	0.602801	-0.324574	0.377681	0.695441	0.236957	-0.354501	0.775148	-0.170889	0.0105483	0.511694	-0.0352286	0.685263	0.424922	0.317372	0.787208	0.47762	-0.347672	1	0.871352	0.361545	0.0238273	0.678993	-0.432948	-0.428785	0.205279	0.230532	0.317084	0.19036	0.812453	-0.157263	0.321864	-0.419574	-0.595415	0.750824	-0.603828	0.638491	-0.117699	0.5011	-0.173347	0.624736	-0.91484	0.508942
	p-value	0.699301	0.00701135	8.54782e-06	0.000458371	0.313673	0.0358462	0.0380184	0.303325	0.226128	0.0120356	0.458373	0.258208	0.00305951	0.595404	0.974045	0.0890307	0.913448	0.0139159	0.168527	0.314798	0.00237385	0.116336	0.268138		0.000222743	0.248194	0.941407	0.0151774	0.159768	0.164274	0.522151	0.471	0.315263	0.553446	0.00132128	0.625466	0.307614	0.174526	0.0410885	0.00489071	0.037605	0.0254465	0.715633	0.205873	0.590039	0.0298661	0.0851597	0.0910569
	N	12	12	12	12	12	9	12	12	12	12	12	12	12	12	12	12	12	12	12	12	12	12	12	12	12	12	12	12	12	12	12	12	12	12	12	12	12	12	12	12	12	12	12	8	12	12	4	12
Glutaric acid, 2-hydroxy-	correlation coefficient	0.098868	0.650585	0.858397	0.594872	0.0628599	0.453003	0.496587	-0.260815	0.504934	0.592104	0.0490732	-0.235451	0.596044	-0.295518	0.0892032	0.451201	-0.108293	0.6252	0.392394	0.181778	0.76977	0.35733	-0.30883	0.871352	1	0.345859	0.115982	0.713205	-0.19338	-0.583553	0.325255	0.427567	0.248754	0.121611	0.601282	0.175836	0.227881	-0.391721	-0.371828	0.653887	-0.555585	0.669758	-0.130477	0.342067	-0.137584	0.553861	-0.148324	0.542429
	p-value	0.759835	0.02197	0.000351778	0.0413212	0.846118	0.220756	0.100537	0.412916	0.094063	0.0425207	0.879621	0.461318	0.0408206	0.351046	0.782789	0.140944	0.737622	0.0297086	0.207072	0.571787	0.00340975	0.254158	0.328712	0.000222743		0.27081	0.719633	0.00921344	0.547048	0.0463814	0.302253	0.165608	0.435607	0.706547	0.0386362	0.584628	0.476258	0.207922	0.233991	0.0210842	0.0607299	0.017186	0.686083	0.4069	0.669815	0.0617044	0.851676	0.0684421
	N	12	12	12	12	12	9	12	12	12	12	12	12	12	12	12	12	12	12	12	12	12	12	12	12	12	12	12	12	12	12	12	12	12	12	12	12	12	12	12	12	12	12	12	8	12	12	4	12
Glutaric acid, 2-oxo-	correlation coefficient	0.393971	0.396495	0.488369	0.578468	-0.0935333	0.260866	0.385982	-0.284913	0.309904	0.45104	0.0209503	0.25019	-0.147178	-0.27195	0.281517	0.618437	0.151782	0.633929	0.629406	-0.0719444	0.038136	0.480228	0.0780323	0.361545	0.345859	1	0.488201	-0.155219	0.297032	-0.1018	0.648398	0.604947	0.195039	-0.061711	0.533705	0.173713	0.146502	-0.169335	-0.17366	0.267549	-0.106115	0.386246	-0.0882738	0.290932	0.643715	0.393453	-0.521859	0.656591
	p-value	0.20509	0.201941	0.107194	0.0487911	0.772484	0.497789	0.215252	0.369402	0.326944	0.141104	0.948473	0.432875	0.648063	0.392502	0.375385	0.0320641	0.637712	0.0268558	0.028308	0.824166	0.906332	0.114072	0.809518	0.248194	0.27081		0.107334	0.630025	0.348466	0.752907	0.0225714	0.0371579	0.543548	0.848902	0.0739129	0.589242	0.649587	0.598804	0.589359	0.400509	0.742739	0.214912	0.785005	0.484502	0.0238993	0.205738	0.478141	0.0203785
	N	12	12	12	12	12	9	12	12	12	12	12	12	12	12	12	12	12	12	12	12	12	12	12	12	12	12	12	12	12	12	12	12	12	12	12	12	12	12	12	12	12	12	12	8	12	12	4	12
Glutaric acid, 3-hydroxy-3-methyl-	correlation coefficient	0.0644373	0.236811	0.205498	0.181827	-0.163286	0.0103358	0.133604	-0.000555531	0.420521	0.339005	0.00401871	0.753801	-0.390788	0.161925	0.226683	0.324608	0.130366	0.48019	0.478738	0.104273	0.249889	0.357434	-0.230338	0.0238273	0.115982	0.488201	1	-0.254728	0.31947	0.171465	0.726338	0.480393	-0.348303	-0.33953	0.106842	0.208048	0.0560355	-0.389004	0.199683	0.0976205	-0.0483999	0.199954	0.26187	0.239334	0.214998	-0.08197	0.150373	0.588718
	p-value	0.842298	0.458658	0.521696	0.571683	0.612111	0.978946	0.67891	0.998633	0.173454	0.281053	0.99011	0.00463066	0.209102	0.615119	0.478643	0.303272	0.686338	0.114105	0.115362	0.747074	0.433447	0.25401	0.471385	0.941407	0.719633	0.107334		0.424293	0.311432	0.594145	0.00746892	0.11393	0.267211	0.28026	0.741029	0.516428	0.862676	0.211372	0.533798	0.762788	0.881262	0.533232	0.410959	0.568091	0.502185	0.800073	0.849627	0.0440208
	N	12	12	12	12	12	9	12	12	12	12	12	12	12	12	12	12	12	12	12	12	12	12	12	12	12	12	12	12	12	12	12	12	12	12	12	12	12	12	12	12	12	12	12	8	12	12	4	12
Glyceric acid	correlation coefficient	-0.0996827	0.21859	0.613764	0.325614	0.0459731	0.0813102	0.0144954	-0.146619	0.0486202	0.488387	0.0820047	-0.381902	0.683525	-0.123587	0.0152108	-0.0567711	-0.404216	0.136425	-0.146678	-0.0314334	0.780714	-0.0698867	-0.268153	0.678993	0.713205	-0.155219	-0.254728	1	-0.501875	-0.449123	-0.219213	-0.250599	0.162849	0.118459	0.303248	-0.252471	-0.0386341	-0.0986496	-0.377774	0.747273	-0.371996	0.153904	-0.267794	-0.115744	-0.496465	0.119849	-0.921408	0.0173871
	p-value	0.757908	0.494894	0.033768	0.301688	0.887181	0.835266	0.964338	0.649325	0.880725	0.107179	0.79999	0.220557	0.0142576	0.70197	0.962579	0.860888	0.192494	0.672459	0.649192	0.922746	0.0027266	0.829128	0.399405	0.0151774	0.00921344	0.630025	0.424293		0.0964015	0.143011	0.493634	0.432098	0.613075	0.713866	0.33798	0.428551	0.905113	0.760352	0.226004	0.00521507	0.233764	0.632961	0.40006	0.78491	0.100633	0.710636	0.0785922	0.957229
	N	12	12	12	12	12	9	12	12	12	12	12	12	12	12	12	12	12	12	12	12	12	12	12	12	12	12	12	12	12	12	12	12	12	12	12	12	12	12	12	12	12	12	12	8	12	12	4	12
Glyceric acid-3-phosphate	correlation coefficient	0.325125	-0.132917	-0.275677	-0.364503	-0.456896	0.0816002	-0.11045	0.0782404	-0.171584	-0.478101	-0.44631	0.268147	-0.664801	0.177838	0.660136	0.200414	0.52791	-0.0728037	0.279863	-0.246883	-0.541146	0.0732134	0.411777	-0.432948	-0.19338	0.297032	0.31947	-0.501875	1	0.305425	0.297883	0.388462	0.294821	0.204045	-0.455408	0.710456	0.310902	0.205816	0.182742	-0.549778	0.618557	-0.0769813	0.275692	0.202449	0.598585	-0.136111	0.98017	-0.0425086
	p-value	0.302458	0.680483	0.385786	0.244057	0.135378	0.834685	0.732561	0.809018	0.593886	0.115916	0.145841	0.399416	0.0183413	0.580289	0.0194796	0.532271	0.0777081	0.822095	0.378316	0.439182	0.0692286	0.821108	0.183512	0.159768	0.547048	0.348466	0.311432	0.0964015		0.33435	0.347021	0.212066	0.352239	0.524709	0.136819	0.00961409	0.325306	0.521038	0.569714	0.0640554	0.0320212	0.812043	0.38576	0.630652	0.0397503	0.673176	0.0198302	0.895641
	N	12	12	12	12	12	9	12	12	12	12	12	12	12	12	12	12	12	12	12	12	12	12	12	12	12	12	12	12	12	12	12	12	12	12	12	12	12	12	12	12	12	12	12	8	12	12	4	12
Glycerol	correlation coefficient	0.30632	-0.270191	-0.466199	-0.193791	-0.286656	0.397779	-0.24975	0.47586	-0.435669	-0.20539	-0.35851	0.309834	-0.460485	0.777264	0.358458	-0.264126	0.620925	-0.369915	-0.192293	0.235513	-0.359368	-0.167049	0.308395	-0.428785	-0.583553	-0.1018	0.171465	-0.449123	0.305425	1	-0.283252	-0.397344	0.0605836	0.2057	-0.398127	-0.126882	0.421625	0.407135	-0.0451067	-0.341116	0.685504	-0.397881	0.41361	0.73018	0.265501	-0.36542	-0.729841	-0.413698
	p-value	0.332862	0.395691	0.126596	0.54618	0.366351	0.289039	0.433712	0.11788	0.156866	0.521919	0.25248	0.327058	0.131945	0.00292949	0.252553	0.406792	0.0311826	0.236596	0.549346	0.461197	0.251264	0.60382	0.329429	0.164274	0.0463814	0.752907	0.594145	0.143011	0.33435		0.372321	0.200888	0.851635	0.521278	0.19992	0.694358	0.17221	0.188994	0.889296	0.277874	0.0138692	0.200224	0.181374	0.0397073	0.404262	0.242784	0.270159	0.181271
	N	12	12	12	12	12	9	12	12	12	12	12	12	12	12	12	12	12	12	12	12	12	12	12	12	12	12	12	12	12	12	12	12	12	12	12	12	12	12	12	12	12	12	12	8	12	12	4	12
Glycerol-3-phosphate	correlation coefficient	0.301476	0.368426	0.413009	0.28356	0.261438	-0.0390456	0.30432	-0.364351	0.412917	0.438124	0.394955	0.395484	-0.0482232	-0.430352	0.179318	0.625215	-0.0386678	0.637162	0.719438	-0.184639	0.195784	0.625673	-0.0600204	0.205279	0.325255	0.648398	0.726338	-0.219213	0.297883	-0.283252	1	0.850027	-0.066586	-0.363893	0.327015	0.220424	0.0367651	-0.476212	0.379756	0.241148	-0.236497	0.300147	-0.0931223	0.00401711	0.490619	0.155679	0.176105	0.724
	p-value	0.340952	0.238635	0.182072	0.371779	0.411761	0.920558	0.33619	0.24427	0.18218	0.154276	0.203858	0.203198	0.881693	0.162569	0.57709	0.0297035	0.90503	0.0258514	0.00835135	0.565646	0.541978	0.0295488	0.853001	0.522151	0.302253	0.0225714	0.00746892	0.493634	0.347021	0.372321		0.000461911	0.837101	0.244907	0.299491	0.491191	0.909686	0.11757	0.223379	0.450222	0.459271	0.343191	0.773461	0.992468	0.105343	0.628998	0.823895	0.00775971
	N	12	12	12	12	12	9	12	12	12	12	12	12	12	12	12	12	12	12	12	12	12	12	12	12	12	12	12	12	12	12	12	12	12	12	12	12	12	12	12	12	12	12	12	8	12	12	4	12
Glycerophosphoglycerol	correlation coefficient	0.170313	0.57553	0.409771	0.301531	0.21052	0.227492	0.583364	-0.383552	0.602434	0.164178	0.236284	0.121791	-0.0106765	-0.511833	0.167174	0.762996	0.149683	0.707427	0.811779	0.0264675	0.0772418	0.693678	-0.16623	0.230532	0.427567	0.604947	0.480393	-0.250599	0.388462	-0.397344	0.850027	1	0.134475	-0.076676	0.400788	0.527876	0.174316	-0.324595	0.263052	0.0184774	-0.357191	0.601418	-0.0108844	0.297567	0.418076	0.510716	0.570189	0.775406
	p-value	0.596663	0.0502229	0.185868	0.34086	0.511342	0.556082	0.0464692	0.218402	0.0381671	0.610141	0.459687	0.706129	0.97373	0.088929	0.603545	0.00389323	0.642424	0.0100703	0.00134356	0.934926	0.811417	0.012347	0.605621	0.471	0.165608	0.0371579	0.11393	0.432098	0.212066	0.200888	0.000461911		0.676915	0.812776	0.196653	0.0777312	0.587931	0.303292	0.408773	0.954549	0.254357	0.0385807	0.973218	0.474123	0.176231	0.0897472	0.429811	0.00304344
	N	12	12	12	12	12	9	12	12	12	12	12	12	12	12	12	12	12	12	12	12	12	12	12	12	12	12	12	12	12	12	12	12	12	12	12	12	12	12	12	12	12	12	12	8	12	12	4	12
Glycine	correlation coefficient	0.30509	0.267607	0.37406	0.278364	0.164053	0.764565	0.315621	-0.389168	-0.249096	-0.0768602	-0.0036982	-0.72794	0.331428	-0.0679051	0.714112	0.514355	0.454458	0.175496	0.378776	0.0870294	-0.0050146	0.394065	0.320462	0.317084	0.248754	0.195039	-0.348303	0.162849	0.294821	0.0605836	-0.066586	0.134475	1	0.831985	0.255251	0.0193031	0.731704	0.433193	-0.282883	0.114655	0.231167	0.185224	0.222389	0.665254	0.342078	0.421217	-0.808008	-0.0236402
	p-value	0.334907	0.400403	0.230974	0.380982	0.610418	0.0164156	0.317624	0.211163	0.434957	0.812334	0.990899	0.00727448	0.292627	0.833913	0.00908411	0.087101	0.137743	0.585366	0.224675	0.787974	0.98766	0.204972	0.309846	0.315263	0.435607	0.543548	0.267211	0.613075	0.352239	0.851635	0.837101	0.676915		0.000789476	0.423309	0.95252	0.0068325	0.159505	0.372971	0.722729	0.469745	0.564392	0.487235	0.071808	0.276434	0.172669	0.191992	0.941866
	N	12	12	12	12	12	9	12	12	12	12	12	12	12	12	12	12	12	12	12	12	12	12	12	12	12	12	12	12	12	12	12	12	12	12	12	12	12	12	12	12	12	12	12	8	12	12	4	12
Glycolic acid	correlation coefficient	-0.119166	0.232176	0.206078	0.189984	-0.0583248	0.830529	0.326959	-0.142561	-0.104781	-0.329517	-0.291599	-0.708786	0.177448	0.248607	0.587063	0.344473	0.585581	0.0813514	0.209222	0.467451	0.0115932	0.210586	0.109796	0.19036	0.121611	-0.061711	-0.33953	0.118459	0.204045	0.2057	-0.363893	-0.076676	0.831985	1	0.171498	0.0605053	0.734938	0.548595	-0.424692	-0.134281	0.201914	0.268617	0.53184	0.816613	-0.0209962	0.433306	-0.73559	-0.100284
	p-value	0.712223	0.467755	0.520497	0.554242	0.857115	0.00556625	0.299578	0.658502	0.745878	0.295588	0.357772	0.0098637	0.581133	0.435887	0.044768	0.272864	0.0454442	0.801555	0.51401	0.125444	0.971475	0.511206	0.734095	0.553446	0.706547	0.848902	0.28026	0.713866	0.524709	0.521278	0.244907	0.812776	0.000789476		0.594073	0.851825	0.00646918	0.0647481	0.168781	0.67736	0.529142	0.398557	0.0751202	0.0133758	0.94836	0.159384	0.26441	0.756486
	N	12	12	12	12	12	9	12	12	12	12	12	12	12	12	12	12	12	12	12	12	12	12	12	12	12	12	12	12	12	12	12	12	12	12	12	12	12	12	12	12	12	12	12	8	12	12	4	12
Inositol, myo-	correlation coefficient	-0.081395	0.803674	0.840855	0.937496	0.489244	0.730737	0.798007	-0.529884	0.572	0.593488	0.454348	-0.323214	0.609245	-0.372761	-0.0860718	0.727057	-0.0400032	0.856494	0.641771	0.412859	0.570246	0.705159	-0.489779	0.812453	0.601282	0.533705	0.106842	0.303248	-0.455408	-0.398127	0.327015	0.400788	0.255251	0.171498	1	-0.241175	0.211432	-0.273988	-0.402586	0.594659	-0.743319	0.719039	-0.0505607	0.606564	-0.0755034	0.795557	-0.995484	0.758936
	p-value	0.801451	0.00163485	0.000611517	6.76068e-06	0.106472	0.0253303	0.00186567	0.0764008	0.0519818	0.0419176	0.13785	0.305474	0.0354764	0.232727	0.790261	0.00738118	0.901764	0.000374793	0.0244667	0.182248	0.0528711	0.0104225	0.106032	0.00132128	0.0386362	0.0739129	0.741029	0.33798	0.136819	0.19992	0.299491	0.196653	0.423309	0.594073		0.450169	0.509471	0.388822	0.194464	0.0414125	0.00559509	0.00840469	0.875996	0.110861	0.815596	0.00197287	0.00451554	0.00420695
	N	12	12	12	12	12	9	12	12	12	12	12	12	12	12	12	12	12	12	12	12	12	12	12	12	12	12	12	12	12	12	12	12	12	12	12	12	12	12	12	12	12	12	12	8	12	12	4	12
Inositol-phosphate	correlation coefficient	0.016241	0.22324	-0.107797	-0.210739	-0.450218	0.10252	0.216429	0.143975	0.315123	-0.467419	-0.493825	0.221965	-0.427545	0.0409806	0.179751	0.201608	0.366474	0.143315	0.276649	0.000241574	-0.296004	0.0668535	-0.080557	-0.157263	0.175836	0.173713	0.208048	-0.252471	0.710456	-0.126882	0.220424	0.527876	0.0193031	0.0605053	-0.241175	1	0.0985953	-0.137685	-0.030656	-0.531051	0.0588526	0.388429	0.127064	0.209361	0.136296	0.221356	0.917336	0.184121
	p-value	0.960046	0.485527	0.738785	0.510893	0.141919	0.792969	0.499276	0.655299	0.31843	0.125473	0.102743	0.488086	0.165632	0.899375	0.576156	0.529779	0.241324	0.656793	0.384046	0.999406	0.350217	0.836454	0.80346	0.625466	0.584628	0.589242	0.516428	0.428551	0.00961409	0.694358	0.491191	0.0777312	0.95252	0.851825	0.450169		0.760481	0.669585	0.924652	0.0756352	0.855834	0.212107	0.693937	0.618768	0.672753	0.489312	0.0826639	0.566757
	N	12	12	12	12	12	9	12	12	12	12	12	12	12	12	12	12	12	12	12	12	12	12	12	12	12	12	12	12	12	12	12	12	12	12	12	12	12	12	12	12	12	12	12	8	12	12	4	12
Isoleucine	correlation coefficient	0.374669	0.407457	0.300567	0.309354	0.0574303	0.952905	0.456912	-0.0859169	-0.0182946	0.0281814	-0.181998	-0.351258	0.200488	0.37329	0.628695	0.457457	0.755783	0.247424	0.399534	0.548583	0.124722	0.41451	0.200445	0.321864	0.227881	0.146502	0.0560355	-0.0386341	0.310902	0.421625	0.0367651	0.174316	0.731704	0.734938	0.211432	0.0985953	1	0.137177	-0.327486	0.00607779	0.247543	0.357126	0.60925	0.954306	0.280806	0.412814	-0.612484	0.0732601
	p-value	0.230154	0.18861	0.342483	0.327849	0.859287	7.12689e-05	0.135363	0.790631	0.954998	0.930721	0.571314	0.262896	0.532117	0.232012	0.0285413	0.134838	0.00446345	0.438146	0.198189	0.0647554	0.699345	0.180329	0.532205	0.307614	0.476258	0.649587	0.862676	0.905113	0.325306	0.17221	0.909686	0.587931	0.0068325	0.00646918	0.509471	0.760481		0.670744	0.298753	0.985044	0.43792	0.254449	0.0354748	0.000230416	0.376643	0.182299	0.387516	0.820995
	N	12	12	12	12	12	9	12	12	12	12	12	12	12	12	12	12	12	12	12	12	12	12	12	12	12	12	12	12	12	12	12	12	12	12	12	12	12	12	12	12	12	12	12	8	12	12	4	12
Kestose, 1-	correlation coefficient	-0.0863793	-0.353733	-0.333485	-0.272007	-0.244711	0.059008	-0.296534	0.144234	-0.427997	-0.424233	-0.261847	-0.339249	-0.258142	0.120318	0.43971	-0.151061	0.2624	-0.401171	-0.211526	-0.0619649	-0.369192	-0.201979	0.312059	-0.419574	-0.391721	-0.169335	-0.389004	-0.0986496	0.205816	0.407135	-0.476212	-0.324595	0.433193	0.548595	-0.273988	-0.137685	0.137177	1	0.114299	-0.251888	0.496853	-0.390467	0.0826993	-0.0104082	0.151677	-0.164426	-0.475073	-0.415456
	p-value	0.789527	0.259314	0.289458	0.392399	0.443347	0.880138	0.349315	0.654712	0.165135	0.169292	0.411002	0.280684	0.417893	0.709545	0.152618	0.639329	0.409979	0.196186	0.509279	0.848286	0.237584	0.529007	0.323414	0.174526	0.207922	0.598804	0.211372	0.760352	0.521038	0.188994	0.11757	0.303292	0.159505	0.0647481	0.388822	0.669585	0.670744		0.723559	0.429654	0.100326	0.209509	0.798327	0.980486	0.637947	0.609593	0.524927	0.179237
	N	12	12	12	12	12	9	12	12	12	12	12	12	12	12	12	12	12	12	12	12	12	12	12	12	12	12	12	12	12	12	12	12	12	12	12	12	12	12	12	12	12	12	12	8	12	12	4	12
Maleic acid	correlation coefficient	0.0154054	-0.394155	-0.421764	-0.587465	0.1746	-0.638017	-0.336115	-0.167223	-0.00464798	-0.0946457	0.374137	0.28388	-0.292781	-0.440766	-0.0168768	-0.129196	-0.365217	-0.237889	-0.0512869	-0.41485	-0.250306	-0.0301363	0.171689	-0.595415	-0.371828	-0.17366	0.199683	-0.377774	0.182742	-0.0451067	0.379756	0.263052	-0.282883	-0.424692	-0.402586	-0.030656	-0.327486	0.114299	1	-0.14458	0.139988	-0.383811	-0.0748403	-0.55276	0.246002	-0.413589	0.638907	0.00408426
	p-value	0.9621	0.204858	0.172053	0.0445853	0.587313	0.06447	0.285436	0.603438	0.988562	0.769842	0.23087	0.371215	0.355737	0.151521	0.958483	0.689028	0.243065	0.456554	0.874228	0.179936	0.432654	0.925926	0.593657	0.0410885	0.233991	0.589359	0.533798	0.226004	0.569714	0.889296	0.223379	0.408773	0.372971	0.168781	0.194464	0.924652	0.298753	0.723559		0.653929	0.664343	0.218065	0.817191	0.155339	0.440868	0.181397	0.361093	0.989949
	N	12	12	12	12	12	9	12	12	12	12	12	12	12	12	12	12	12	12	12	12	12	12	12	12	12	12	12	12	12	12	12	12	12	12	12	12	12	12	12	12	12	12	12	8	12	12	4	12
Malic acid	correlation coefficient	0.19522	0.348107	0.766366	0.595843	0.34315	0.122188	0.171151	-0.405199	0.156825	0.905304	0.483498	-0.142427	0.685053	-0.328859	0.0437956	0.226748	-0.457573	0.428709	0.169504	-0.0730434	0.814545	0.283569	-0.219621	0.750824	0.653887	0.267549	0.0976205	0.747273	-0.549778	-0.341116	0.241148	0.0184774	0.114655	-0.134281	0.594659	-0.531051	0.00607779	-0.251888	-0.14458	1	-0.445856	0.168704	-0.303018	-0.078485	-0.102507	0.174416	-0.907554	0.368546
	p-value	0.543166	0.267499	0.00364661	0.040906	0.274833	0.754157	0.594832	0.19131	0.626443	5.10625e-05	0.111276	0.658805	0.0139569	0.296612	0.892497	0.478513	0.134726	0.164357	0.598434	0.821517	0.0012539	0.371764	0.49281	0.00489071	0.0210842	0.400509	0.762788	0.00521507	0.0640554	0.277874	0.450222	0.954549	0.722729	0.67736	0.0414125	0.0756352	0.985044	0.429654	0.653929		0.1463	0.600186	0.338366	0.853444	0.751238	0.587714	0.0924458	0.23847
	N	12	12	12	12	12	9	12	12	12	12	12	12	12	12	12	12	12	12	12	12	12	12	12	12	12	12	12	12	12	12	12	12	12	12	12	12	12	12	12	12	12	12	12	8	12	12	4	12
Malonic acid	correlation coefficient	0.437274	-0.693925	-0.599578	-0.589965	-0.486426	-0.410736	-0.660419	0.425593	-0.763896	-0.405805	-0.509819	0.166347	-0.584286	0.497228	0.525067	-0.413302	0.409727	-0.684324	-0.379952	-0.317079	-0.595415	-0.462274	0.805315	-0.603828	-0.555585	-0.106115	-0.0483999	-0.371996	0.618557	0.685504	-0.236497	-0.357191	0.231167	0.201914	-0.743319	0.0588526	0.247543	0.496853	0.139988	-0.445856	1	-0.689678	0.207413	-0.294833	0.519602	-0.634132	0.544799	-0.690871
	p-value	0.15517	0.012303	0.0393376	0.043464	0.10881	0.272142	0.0194092	0.167783	0.00382618	0.190584	0.0904076	0.605363	0.0460412	0.100029	0.0796182	0.181731	0.18592	0.0140998	0.22312	0.315271	0.0410885	0.130255	0.00157229	0.037605	0.0607299	0.742739	0.881262	0.233764	0.0320212	0.0138692	0.459271	0.254357	0.469745	0.529142	0.00559509	0.855834	0.43792	0.100326	0.664343	0.1463		0.0130755	0.517737	0.478388	0.0833782	0.0267921	0.455201	0.0128549
	N	12	12	12	12	12	9	12	12	12	12	12	12	12	12	12	12	12	12	12	12	12	12	12	12	12	12	12	12	12	12	12	12	12	12	12	12	12	12	12	12	12	12	12	8	12	12	4	12
Malonic acid, 2-amino-	correlation coefficient	-0.201809	0.874965	0.635316	0.637379	0.120775	0.772131	0.92165	-0.36281	0.849317	0.212169	0.0244957	-0.1973	0.333021	-0.207754	-0.0554776	0.677655	0.189299	0.800874	0.627345	0.636882	0.428775	0.582136	-0.570553	0.638491	0.669758	0.386246	0.199954	0.153904	-0.0769813	-0.397881	0.300147	0.601418	0.185224	0.268617	0.719039	0.388429	0.357126	-0.390467	-0.383811	0.168704	-0.689678	1	0.295279	0.908261	-0.181597	0.917789	-0.231026	0.768846
	p-value	0.529359	0.000194398	0.0264216	0.0257851	0.708485	0.0147602	2.03647e-05	0.24642	0.000472359	0.507962	0.939766	0.538791	0.290172	0.517035	0.864032	0.0154572	0.555699	0.00174601	0.0289883	0.0259374	0.164285	0.0470442	0.0527146	0.0254465	0.017186	0.214912	0.533232	0.632961	0.812043	0.200224	0.343191	0.0385807	0.564392	0.398557	0.00840469	0.212107	0.254449	0.209509	0.218065	0.600186	0.0130755		0.351455	0.00179985	0.572177	2.57301e-05	0.768974	0.00347287
	N	12	12	12	12	12	9	12	12	12	12	12	12	12	12	12	12	12	12	12	12	12	12	12	12	12	12	12	12	12	12	12	12	12	12	12	12	12	12	12	12	12	12	12	8	12	12	4	12
Maltose	correlation coefficient	-0.24535	0.0850074	-0.0960829	-0.0850157	-0.247444	0.444836	0.271437	-0.107362	0.243466	-0.261723	-0.332794	-0.0372582	-0.248513	0.430376	0.362489	0.144037	0.429776	0.0503813	0.11053	0.666913	-0.00560103	0.0722415	-0.015769	-0.117699	-0.130477	-0.0882738	0.26187	-0.267794	0.275692	0.41361	-0.0931223	-0.0108844	0.222389	0.53184	-0.0505607	0.127064	0.60925	0.0826993	-0.0748403	-0.303018	0.207413	0.295279	1	0.71201	-0.0761983	0.218478	-0.679753	0.0862018
	p-value	0.442119	0.792805	0.766433	0.792785	0.438109	0.230235	0.393431	0.739808	0.445744	0.411231	0.290521	0.908479	0.436067	0.162543	0.246869	0.655157	0.163194	0.876433	0.732374	0.0178425	0.986217	0.82345	0.961206	0.715633	0.686083	0.785005	0.410959	0.40006	0.38576	0.181374	0.773461	0.973218	0.487235	0.0751202	0.875996	0.693937	0.0354748	0.798327	0.817191	0.338366	0.517737	0.351455		0.0475589	0.813925	0.495121	0.320247	0.78995
	N	12	12	12	12	12	9	12	12	12	12	12	12	12	12	12	12	12	12	12	12	12	12	12	12	12	12	12	12	12	12	12	12	12	12	12	12	12	12	12	12	12	12	12	8	12	12	4	12
Methionine	correlation coefficient	0.0835599	0.812582	0.433518	0.611677	-0.0446452	0.926077	0.950415	-0.0165593	0.555102	0.0354029	-0.3112	-0.222857	0.121766	0.835158	0.60459	0.635578	0.844594	0.61884	0.548022	0.913943	0.212932	0.541323	-0.417721	0.5011	0.342067	0.290932	0.239334	-0.115744	0.202449	0.73018	0.00401711	0.297567	0.665254	0.816613	0.606564	0.209361	0.954306	-0.0104082	-0.55276	-0.078485	-0.294833	0.908261	0.71201	1	0.0350233	0.911786	-0.614005	0.467123
	p-value	0.844053	0.0142312	0.283254	0.107068	0.916401	0.00095475	0.000293558	0.968957	0.153229	0.933675	0.453079	0.595772	0.773936	0.00985925	0.112345	0.0903324	0.00832345	0.101881	0.159656	0.00149224	0.612656	0.165869	0.303114	0.205873	0.4069	0.484502	0.568091	0.78491	0.630652	0.0397073	0.992468	0.474123	0.071808	0.0133758	0.110861	0.618768	0.000230416	0.980486	0.155339	0.853444	0.478388	0.00179985	0.0475589		0.934385	0.00160461	0.385995	0.243214
	N	8	8	8	8	8	8	8	8	8	8	8	8	8	8	8	8	8	8	8	8	8	8	8	8	8	8	8	8	8	8	8	8	8	8	8	8	8	8	8	8	8	8	8	8	8	8	4	8
Nicotinic acid	correlation coefficient	0.766482	-0.144266	-0.0809751	-0.0221807	-0.0874389	0.0437418	-0.0828196	-0.0444285	-0.275468	0.100624	-0.0489002	0.195104	-0.353534	-0.157098	0.447113	0.265708	0.325928	0.0153568	0.291555	-0.359941	-0.464892	0.179165	0.70443	-0.173347	-0.137584	0.643715	0.214998	-0.496465	0.598585	0.265501	0.490619	0.418076	0.342078	-0.0209962	-0.0755034	0.136296	0.280806	0.151677	0.246002	-0.102507	0.519602	-0.181597	-0.0761983	0.0350233	1	-0.0745075	-0.189501	0.0550482
	p-value	0.00363836	0.654639	0.802457	0.94545	0.786997	0.911032	0.798039	0.890952	0.386163	0.755684	0.880042	0.54341	0.259601	0.625834	0.145029	0.403882	0.301196	0.96222	0.357849	0.250453	0.127807	0.57742	0.0105376	0.590039	0.669815	0.0238993	0.502185	0.100633	0.0397503	0.404262	0.105343	0.176231	0.276434	0.94836	0.815596	0.672753	0.376643	0.637947	0.440868	0.751238	0.0833782	0.572177	0.813925	0.934385		0.817992	0.810499	0.865076
	N	12	12	12	12	12	9	12	12	12	12	12	12	12	12	12	12	12	12	12	12	12	12	12	12	12	12	12	12	12	12	12	12	12	12	12	12	12	12	12	12	12	12	12	8	12	12	4	12
Phenylalanine	correlation coefficient	-0.135135	0.842191	0.613427	0.68958	0.277359	0.854961	0.947437	-0.493796	0.674	0.153014	0.145093	-0.464982	0.440828	-0.320507	-0.0106485	0.727527	0.209924	0.738339	0.620684	0.579788	0.278349	0.627283	-0.444953	0.624736	0.553861	0.393453	-0.08197	0.119849	-0.136111	-0.36542	0.155679	0.510716	0.421217	0.433306	0.795557	0.221356	0.412814	-0.164426	-0.413589	0.174416	-0.634132	0.917789	0.218478	0.911786	-0.0745075	1	-0.641049	0.66232
	p-value	0.675406	0.00058766	0.0338933	0.0130938	0.382776	0.00331017	2.89203e-06	0.102766	0.0162407	0.634952	0.652769	0.127724	0.151457	0.309775	0.973799	0.00732426	0.512567	0.00610297	0.0312671	0.0481573	0.381008	0.0290089	0.147218	0.0298661	0.0617044	0.205738	0.800073	0.710636	0.673176	0.242784	0.628998	0.0897472	0.172669	0.159384	0.00197287	0.489312	0.182299	0.609593	0.181397	0.587714	0.0267921	2.57301e-05	0.495121	0.00160461	0.817992		0.358951	0.0189404
	N	12	12	12	12	12	9	12	12	12	12	12	12	12	12	12	12	12	12	12	12	12	12	12	12	12	12	12	12	12	12	12	12	12	12	12	12	12	12	12	12	12	12	12	8	12	12	4	12
Phosphoenolpyruvic acid	correlation coefficient	-0.397823	-0.563658	-0.882685	-0.98822	-0.852525	-0.684558	-0.685506	0.740692	0.561729	-0.884436	-0.712057	0.710821	-0.85829	-0.376473	-0.589301	-0.734682	-0.274623	-0.62978	-0.486603	-0.587042	-0.56941	-0.649901	0.136918	-0.91484	-0.148324	-0.521859	0.150373	-0.921408	0.98017	-0.729841	0.176105	0.570189	-0.808008	-0.73559	-0.995484	0.917336	-0.612484	-0.475073	0.638907	-0.907554	0.544799	-0.231026	-0.679753	-0.614005	-0.189501	-0.641049	1	-0.252765
	p-value	0.602177	0.436342	0.117315	0.0117802	0.147475	0.315442	0.314494	0.259308	0.438271	0.115564	0.287943	0.289179	0.14171	0.623527	0.410699	0.265318	0.725377	0.37022	0.513397	0.412958	0.43059	0.350099	0.863082	0.0851597	0.851676	0.478141	0.849627	0.0785922	0.0198302	0.270159	0.823895	0.429811	0.191992	0.26441	0.00451554	0.0826639	0.387516	0.524927	0.361093	0.0924458	0.455201	0.768974	0.320247	0.385995	0.810499	0.358951		0.747235
	N	4	4	4	4	4	4	4	4	4	4	4	4	4	4	4	4	4	4	4	4	4	4	4	4	4	4	4	4	4	4	4	4	4	4	4	4	4	4	4	4	4	4	4	4	4	4	4	4
Proline	correlation coefficient	-0.136076	0.768476	0.676113	0.658874	0.257368	0.366882	0.751931	-0.537104	0.840624	0.471375	0.36559	0.147749	0.167817	-0.441636	0.0166117	0.787215	-0.0666926	0.937778	0.807941	0.290105	0.455958	0.754391	-0.573154	0.508942	0.542429	0.656591	0.588718	0.0173871	-0.0425086	-0.413698	0.724	0.775406	-0.0236402	-0.100284	0.758936	0.184121	0.0732601	-0.415456	0.00408426	0.368546	-0.690871	0.768846	0.0862018	0.467123	0.0550482	0.66232	-0.252765	1
	p-value	0.673256	0.00349838	0.0157842	0.0197963	0.419339	0.331435	0.00479279	0.071747	0.000615716	0.121876	0.242548	0.646775	0.602133	0.15062	0.959135	0.00237351	0.836843	6.61269e-06	0.00147604	0.360355	0.136285	0.0045804	0.0514019	0.0910569	0.0684421	0.0203785	0.0440208	0.957229	0.895641	0.181271	0.00775971	0.00304344	0.941866	0.756486	0.00420695	0.566757	0.820995	0.179237	0.989949	0.23847	0.0128549	0.00347287	0.78995	0.243214	0.865076	0.0189404	0.747235
	N	12	12	12	12	12	9	12	12	12	12	12	12	12	12	12	12	12	12	12	12	12	12	12	12	12	12	12	12	12	12	12	12	12	12	12	12	12	12	12	12	12	12	12	8	12	12	4	12
Raffinose	correlation coefficient	-0.047389	0.482896	0.261902	0.436417	0.124414	0.955698	0.579704	-0.0621566	0.0913029	-0.16102	-0.152605	-0.642425	0.30637	0.229013	0.31082	0.411895	0.648419	0.249514	0.294616	0.68012	0.0552027	0.358624	-0.0953157	0.316136	0.148223	0.0170285	-0.339431	0.0365215	-0.0325447	0.260558	-0.341404	0.00148448	0.691282	0.86178	0.411798	-0.012836	0.727447	0.448527	-0.490737	-0.0714618	-0.0504902	0.448381	0.402487	0.890125	-0.0419763	0.640731	-0.670454	0.061722
	p-value	0.883727	0.111787	0.410899	0.156074	0.700056	5.76978e-05	0.0481971	0.847822	0.777788	0.617124	0.635868	0.0242749	0.332778	0.47401	0.325441	0.183373	0.0225656	0.43416	0.352589	0.0149448	0.8647	0.252319	0.768252	0.316791	0.645709	0.95811	0.280409	0.910283	0.920022	0.413393	0.277442	0.996347	0.0127795	0.000313581	0.183486	0.968418	0.00733389	0.143607	0.105246	0.825329	0.876168	0.143754	0.194585	0.00304887	0.896941	0.0247745	0.329546	0.848875
	N	12	12	12	12	12	9	12	12	12	12	12	12	12	12	12	12	12	12	12	12	12	12	12	12	12	12	12	12	12	12	12	12	12	12	12	12	12	12	12	12	12	12	12	8	12	12	4	12
Rhamnose	correlation coefficient	0.320797	0.679708	0.431956	0.653136	0.0773855	0.731268	0.629423	0.219747	0.452903	0.363773	-0.10184	0.107611	0.233799	0.0989929	-0.230679	0.39354	0.426902	0.558931	0.418996	0.471266	0.223578	0.383902	-0.232259	0.568753	0.485594	0.472202	0.200713	-0.0229503	-0.0993525	-0.0411199	0.278774	0.436092	-0.00737085	-0.0344317	0.548217	0.263424	0.311964	-0.431762	-0.497487	0.118687	-0.397464	0.645893	-0.106404	0.786104	0.140785	0.577657	-0.226721	0.458684
	p-value	0.309313	0.0150295	0.160835	0.0212834	0.811072	0.0251703	0.0283024	0.492555	0.139266	0.245074	0.752812	0.739222	0.46456	0.75954	0.470711	0.20563	0.166338	0.0588693	0.175182	0.121974	0.484848	0.217947	0.46759	0.0536371	0.109507	0.121132	0.531646	0.94356	0.758689	0.899034	0.380251	0.156418	0.981862	0.9154	0.0649708	0.408086	0.323569	0.161044	0.0998243	0.713336	0.200739	0.0232749	0.742058	0.0207082	0.662531	0.0491832	0.773279	0.13366
	N	12	12	12	12	12	9	12	12	12	12	12	12	12	12	12	12	12	12	12	12	12	12	12	12	12	12	12	12	12	12	12	12	12	12	12	12	12	12	12	12	12	12	12	8	12	12	4	12
Ribonic acid	correlation coefficient	0.176697	0.53971	0.898367	0.69248	0.194811	0.304443	0.352075	-0.334652	0.364325	0.772003	0.269781	0.017163	0.451876	-0.272995	0.205639	0.567291	-0.139099	0.728569	0.559655	0.00122947	0.76067	0.516586	-0.216487	0.798395	0.808819	0.584217	0.463225	0.523444	-0.151177	-0.447775	0.628554	0.466003	0.15183	-0.0599847	0.654969	-0.0868036	0.144089	-0.444104	-0.236767	0.755427	-0.440101	0.43943	-0.172519	0.184438	0.0871244	0.315008	-0.54058	0.654024
	p-value	0.582761	0.0701163	7.18459e-05	0.012562	0.544027	0.425721	0.261711	0.28767	0.244305	0.00326083	0.396437	0.957779	0.140277	0.390614	0.521404	0.0543943	0.666366	0.00719919	0.0584719	0.996974	0.00407073	0.0855044	0.499158	0.00184915	0.0014449	0.0460729	0.129363	0.0807222	0.639069	0.144362	0.0285879	0.126778	0.637604	0.853087	0.0207998	0.788513	0.655041	0.148084	0.458743	0.00449319	0.152212	0.15291	0.591845	0.661942	0.787747	0.318615	0.45942	0.021048
	N	12	12	12	12	12	9	12	12	12	12	12	12	12	12	12	12	12	12	12	12	12	12	12	12	12	12	12	12	12	12	12	12	12	12	12	12	12	12	12	12	12	12	12	8	12	12	4	12
Ribose	correlation coefficient	-0.195049	0.222404	0.180276	0.346276	-0.181401	0.608392	0.142655	0.202087	0.00782405	0.127477	-0.246082	0.0313	0.0484983	0.731042	0.265354	-0.0211878	0.385568	0.108676	-0.0204607	0.603754	0.375574	0.0488372	-0.329671	0.219931	-0.000580442	-0.108607	0.194941	0.221134	-0.190915	0.586018	-0.382746	-0.459017	0.0904731	0.40669	0.166699	-0.282753	0.414629	0.197973	-0.521257	0.169922	0.0600711	0.0991478	0.485077	0.732713	-0.375622	0.0560208	-0.905978	-0.0257951
	p-value	0.543525	0.487205	0.575022	0.270195	0.572599	0.0821307	0.658289	0.52878	0.980747	0.692987	0.440716	0.923073	0.881022	0.00690873	0.404532	0.947889	0.215787	0.736722	0.949676	0.0376346	0.22894	0.880196	0.295349	0.492184	0.998572	0.736883	0.543754	0.48976	0.552266	0.0452441	0.219453	0.133343	0.779763	0.189525	0.604589	0.373201	0.180191	0.53738	0.0822272	0.597518	0.852878	0.759173	0.109941	0.0386807	0.228876	0.862712	0.0940219	0.936576
	N	12	12	12	12	12	9	12	12	12	12	12	12	12	12	12	12	12	12	12	12	12	12	12	12	12	12	12	12	12	12	12	12	12	12	12	12	12	12	12	12	12	12	12	8	12	12	4	12
Ribulose	correlation coefficient	-0.250367	0.532252	0.70475	0.584047	0.0804238	0.30752	0.366731	0.0180959	0.378905	0.344338	-0.0310093	-0.245414	0.554769	-0.058775	-0.225317	0.261695	-0.0839266	0.499297	0.217317	0.24323	0.679664	0.189516	-0.455869	0.779499	0.779122	0.111785	-0.00826234	0.6626	-0.395018	-0.591047	0.0589627	0.143628	0.00552287	0.0841133	0.543165	0.0890983	-0.0235884	-0.42478	-0.614646	0.422652	-0.617023	0.543334	-0.237655	0.189238	-0.466838	0.416016	-0.321792	0.346582
	p-value	0.432538	0.0748524	0.0104868	0.0461518	0.803779	0.42082	0.240969	0.955487	0.224504	0.273064	0.923786	0.441997	0.0611898	0.856023	0.48137	0.411284	0.795389	0.0984031	0.497472	0.446198	0.0150386	0.555238	0.136371	0.00279675	0.00281883	0.729436	0.979669	0.0188722	0.203779	0.0429849	0.855567	0.656084	0.986409	0.794943	0.0679939	0.783039	0.941994	0.168684	0.0334414	0.171057	0.0325728	0.0678911	0.457011	0.653559	0.126008	0.178592	0.678208	0.269743
	N	12	12	12	12	12	9	12	12	12	12	12	12	12	12	12	12	12	12	12	12	12	12	12	12	12	12	12	12	12	12	12	12	12	12	12	12	12	12	12	12	12	12	12	8	12	12	4	12
Sedoheptulose, 2,7-anhydro-	correlation coefficient	-0.228072	0.249549	-0.0021593	0.335445	-0.227918	0.226522	0.374346	0.271076	0.568716	0.17143	-0.267784	0.349552	-0.213686	0.256809	-0.436968	0.0173095	0.183826	0.270616	0.0339414	0.692643	0.071258	-0.0128801	-0.28995	0.111077	-0.00560907	0.276008	0.336276	-0.289636	-0.25997	0.191779	0.0128881	0.0626431	-0.4148	-0.10471	0.346736	-0.0200611	0.0313465	-0.229409	-0.282338	-0.114877	-0.296829	0.44624	0.345612	0.698047	-0.106689	0.33887	-0.551832	0.369779
	p-value	0.475878	0.434093	0.994686	0.286457	0.476186	0.557812	0.230588	0.394085	0.053656	0.594222	0.400078	0.265383	0.50486	0.420387	0.155493	0.957419	0.567388	0.394921	0.9166	0.0125325	0.82582	0.96831	0.360623	0.731094	0.986197	0.385193	0.285191	0.361166	0.414485	0.550436	0.96829	0.846643	0.179994	0.746045	0.269516	0.950657	0.922959	0.473225	0.373933	0.722211	0.348813	0.145911	0.271175	0.0541815	0.74139	0.281256	0.448168	0.236782
	N	12	12	12	12	12	9	12	12	12	12	12	12	12	12	12	12	12	12	12	12	12	12	12	12	12	12	12	12	12	12	12	12	12	12	12	12	12	12	12	12	12	12	12	8	12	12	4	12
Serine	correlation coefficient	-0.0608428	0.634503	0.378541	0.467349	0.45678	0.899631	0.738081	-0.256389	0.235426	-0.0885636	0.145486	-0.662495	0.504453	0.0688	0.195551	0.583652	0.559824	0.419222	0.483319	0.69954	0.183921	0.583986	-0.206354	0.418022	0.244356	-0.0501568	-0.231036	0.00369764	-0.0920851	0.0472364	-0.073934	0.230173	0.628853	0.729238	0.503266	0.00574637	0.750974	0.0941704	-0.339596	-0.0258183	-0.260166	0.581127	0.423235	0.849684	-0.101371	0.715248	-0.647744	0.227734
	p-value	0.851006	0.0266754	0.224986	0.125538	0.13549	0.000954942	0.00613015	0.421174	0.461366	0.784314	0.651882	0.0188979	0.0944283	0.831752	0.542469	0.0463351	0.0583798	0.174926	0.111427	0.0113341	0.567185	0.0461801	0.519925	0.176293	0.44403	0.87698	0.470004	0.990901	0.775927	0.884099	0.819373	0.471711	0.0284893	0.00711972	0.0953336	0.985859	0.00487733	0.770971	0.280161	0.936519	0.414121	0.0475201	0.170405	0.0075624	0.753918	0.00892398	0.352256	0.47655
	N	12	12	12	12	12	9	12	12	12	12	12	12	12	12	12	12	12	12	12	12	12	12	12	12	12	12	12	12	12	12	12	12	12	12	12	12	12	12	12	12	12	12	12	8	12	12	4	12
Shikimic acid	correlation coefficient	0.3582	0.207985	0.599658	0.32195	-0.0318432	-0.113665	0.0559018	-0.266835	0.217297	0.646489	0.134029	0.297452	0.0825807	-0.283325	0.318863	0.403441	-0.176525	0.490396	0.442677	-0.279255	0.474591	0.31973	0.105925	0.455284	0.596879	0.635287	0.620676	0.26466	0.192595	-0.342448	0.781957	0.530705	0.0437139	-0.250271	0.290057	0.0772706	0.0575473	-0.449785	0.0689589	0.549747	-0.104591	0.188841	-0.123946	-0.131005	0.382598	0.0112268	0.074342	0.52277
	p-value	0.25292	0.516557	0.0393043	0.307478	0.921742	0.770922	0.863001	0.401814	0.497514	0.023106	0.677937	0.347754	0.798611	0.372193	0.312404	0.193429	0.583133	0.105526	0.149547	0.379396	0.119002	0.311016	0.743186	0.136939	0.0404667	0.0264306	0.0312698	0.405807	0.548709	0.27588	0.00265615	0.0758613	0.892696	0.432722	0.360438	0.811348	0.859003	0.142351	0.831368	0.0640736	0.746325	0.556673	0.701139	0.757161	0.219646	0.972376	0.925658	0.0811839
	N	12	12	12	12	12	9	12	12	12	12	12	12	12	12	12	12	12	12	12	12	12	12	12	12	12	12	12	12	12	12	12	12	12	12	12	12	12	12	12	12	12	12	12	8	12	12	4	12
Sinapic acid, cis-	correlation coefficient	-0.469907	0.308261	0.0374895	0.16811	-0.165855	-0.0639564	0.378712	0.105393	0.765511	-0.0296008	-0.125321	0.398576	-0.350597	-0.0959652	-0.313988	0.268988	0.0717728	0.454213	0.340059	0.433153	0.0559365	0.213162	-0.456687	-0.0521007	0.0752491	0.305183	0.535511	-0.359141	0.0161272	-0.164422	0.384572	0.509302	-0.458039	-0.183005	0.274991	0.32423	-0.191452	-0.184556	0.117525	-0.248304	-0.432389	0.505933	0.203492	0.30301	-0.103225	0.317701	0.740943	0.624807
	p-value	0.123203	0.32965	0.907913	0.601489	0.606445	0.870152	0.22476	0.744437	0.00370805	0.927239	0.697961	0.199366	0.263857	0.766712	0.320271	0.397882	0.824579	0.137983	0.279462	0.159548	0.862916	0.505931	0.13558	0.872246	0.816208	0.334751	0.0727565	0.251585	0.960326	0.609603	0.217077	0.09079	0.134279	0.569151	0.387018	0.303868	0.551129	0.565823	0.716038	0.436466	0.160369	0.0933075	0.525858	0.465675	0.749543	0.314269	0.259057	0.0298419
	N	12	12	12	12	12	9	12	12	12	12	12	12	12	12	12	12	12	12	12	12	12	12	12	12	12	12	12	12	12	12	12	12	12	12	12	12	12	12	12	12	12	12	12	8	12	12	4	12
Sinapic acid, trans-	correlation coefficient	-0.331552	0.145005	-0.260308	-0.207136	0.141855	-0.31679	0.192451	0.180414	0.556867	-0.178089	0.140245	0.31046	-0.165911	-0.244674	-0.546441	-0.00376938	-0.0939119	0.121243	0.0965432	0.195376	-0.0837581	0.0893401	-0.404306	-0.283017	-0.0904917	-0.183786	0.211873	-0.372388	-0.0826074	-0.218523	0.270629	0.434264	-0.574328	-0.417278	-0.050668	0.318878	-0.342078	-0.212699	0.499463	-0.346832	-0.417679	0.242674	-0.0815872	-0.112412	-0.197974	0.0926055	0.819718	0.300931
	p-value	0.292435	0.652968	0.413858	0.51831	0.660102	0.406204	0.549013	0.574725	0.0600124	0.579747	0.663759	0.326031	0.606323	0.443418	0.0660225	0.990724	0.771585	0.7074	0.765341	0.542837	0.795792	0.782463	0.192384	0.372736	0.779719	0.567474	0.508568	0.233232	0.798547	0.495031	0.394897	0.158361	0.0508168	0.177143	0.875735	0.312381	0.276434	0.506877	0.0982735	0.269374	0.176683	0.44727	0.80099	0.790996	0.537378	0.77469	0.180282	0.34187
	N	12	12	12	12	12	9	12	12	12	12	12	12	12	12	12	12	12	12	12	12	12	12	12	12	12	12	12	12	12	12	12	12	12	12	12	12	12	12	12	12	12	12	12	8	12	12	4	12
Spermidine	correlation coefficient	-0.0497048	0.56434	0.634627	0.549299	0.255255	0.390606	0.582006	-0.555107	0.6195	0.545347	0.340575	0.116283	0.185534	-0.184038	0.251027	0.682573	0.0083158	0.767568	0.682044	0.397935	0.555308	0.666173	-0.323682	0.477476	0.432595	0.51075	0.678552	0.0323591	-0.0303779	-0.141611	0.672787	0.548296	0.105209	0.0639363	0.623527	-0.0935838	0.361371	-0.398371	0.0394143	0.442484	-0.4019	0.5752	0.453448	0.529448	0.0928868	0.450999	-0.548018	0.809899
	p-value	0.878082	0.0559458	0.0266365	0.0643352	0.423302	0.298619	0.0471055	0.0609994	0.0316853	0.0666764	0.278687	0.718932	0.56373	0.566933	0.431286	0.0144474	0.979537	0.00356156	0.0145536	0.200157	0.0608861	0.0180162	0.304734	0.116462	0.160147	0.0897222	0.0152692	0.920477	0.925334	0.660656	0.0165071	0.0649238	0.744869	0.843511	0.0302793	0.772364	0.248439	0.199619	0.903204	0.149745	0.195297	0.0503852	0.138731	0.1772	0.774021	0.141145	0.451982	0.00140726
	N	12	12	12	12	12	9	12	12	12	12	12	12	12	12	12	12	12	12	12	12	12	12	12	12	12	12	12	12	12	12	12	12	12	12	12	12	12	12	12	12	12	12	12	8	12	12	4	12
Succinic acid	correlation coefficient	0.212778	0.250732	0.679995	0.530808	0.279193	0.0272659	0.0317504	-0.28307	0.0706682	0.906815	0.449596	0.031435	0.572967	-0.198071	0.0419243	0.119684	-0.454994	0.354938	0.10279	-0.140663	0.791778	0.211066	-0.213685	0.657494	0.551497	0.238408	0.207051	0.705508	-0.520973	-0.224528	0.243912	-0.0669141	-0.0184727	-0.250741	0.47979	-0.5556	-0.0704667	-0.271807	-0.118605	0.97347	-0.354999	0.0302464	-0.333135	-0.147684	-0.109127	-0.00554712	-0.815769	0.299963
	p-value	0.506716	0.431846	0.0149704	0.0757943	0.379506	0.944489	0.921969	0.372643	0.827243	4.72392e-05	0.142539	0.922742	0.0514955	0.537173	0.897068	0.711018	0.137221	0.257581	0.75057	0.662809	0.00214735	0.510222	0.504862	0.0201467	0.063058	0.455542	0.518484	0.0103677	0.082424	0.482946	0.444884	0.836308	0.95456	0.431828	0.11445	0.0607217	0.827729	0.392762	0.713526	9.9007e-08	0.257493	0.925656	0.289996	0.727092	0.735663	0.986349	0.184231	0.343501
	N	12	12	12	12	12	9	12	12	12	12	12	12	12	12	12	12	12	12	12	12	12	12	12	12	12	12	12	12	12	12	12	12	12	12	12	12	12	12	12	12	12	12	12	8	12	12	4	12
Threonic acid	correlation coefficient	0.0772343	0.628996	0.910879	0.734767	0.490258	0.388451	0.44428	-0.437367	0.29336	0.743698	0.49629	-0.342514	0.85734	-0.354601	-0.0310562	0.441571	-0.302839	0.62081	0.374489	0.0600585	0.844328	0.479138	-0.412188	0.918987	0.820899	0.221278	-0.00639289	0.778077	-0.53023	-0.551557	0.254126	0.195255	0.217753	0.00558922	0.734556	-0.285008	0.0930633	-0.403721	-0.345296	0.876214	-0.661774	0.446811	-0.331164	0.102492	-0.254369	0.442323	-0.896897	0.470375
	p-value	0.811435	0.0284425	3.80656e-05	0.006488	0.105638	0.301529	0.147904	0.155072	0.354742	0.00555778	0.100772	0.275781	0.000364422	0.258064	0.923671	0.150687	0.338666	0.031223	0.230397	0.852908	0.000551025	0.115014	0.18303	2.39587e-05	0.00106537	0.489469	0.984268	0.00288064	0.0761735	0.0630238	0.425428	0.543092	0.496589	0.986246	0.00651137	0.369235	0.773601	0.19309	0.271643	0.000185284	0.0190743	0.145334	0.293035	0.809169	0.42497	0.149911	0.103103	0.122779
	N	12	12	12	12	12	9	12	12	12	12	12	12	12	12	12	12	12	12	12	12	12	12	12	12	12	12	12	12	12	12	12	12	12	12	12	12	12	12	12	12	12	12	12	8	12	12	4	12
Threonine	correlation coefficient	-0.0777991	0.730168	0.433166	0.573771	0.3021	0.962852	0.830606	-0.248019	0.383328	0.00265235	0.0355279	-0.518905	0.426807	0.163484	0.189444	0.588877	0.573658	0.512854	0.497418	0.821382	0.24914	0.574462	-0.323899	0.487624	0.304751	0.075644	-0.0999542	0.0250436	-0.096468	0.118614	-0.0835263	0.216314	0.549983	0.6979	0.581509	0.0552776	0.766333	0.0258776	-0.468946	0.0259631	-0.314251	0.709636	0.52384	0.958822	-0.13671	0.801073	-0.679078	0.34426
	p-value	0.810078	0.00701039	0.159535	0.051094	0.339905	3.1371e-05	0.000820401	0.437011	0.218694	0.993473	0.912715	0.0838669	0.166442	0.611673	0.55539	0.0439495	0.0511501	0.0881859	0.0998792	0.00105198	0.434872	0.0507505	0.304391	0.107812	0.335471	0.815258	0.757266	0.938421	0.765519	0.713506	0.796347	0.499508	0.0639361	0.011611	0.0473396	0.864518	0.00364899	0.936374	0.124077	0.936164	0.319843	0.00973614	0.0804521	0.000169206	0.67181	0.00173789	0.320922	0.27318
	N	12	12	12	12	12	9	12	12	12	12	12	12	12	12	12	12	12	12	12	12	12	12	12	12	12	12	12	12	12	12	12	12	12	12	12	12	12	12	12	12	12	12	12	8	12	12	4	12
Threose	correlation coefficient	0.594931	0.118889	0.209872	0.0514427	-0.153431	0.188885	0.17335	-0.283903	0.148826	0.263565	-0.0668426	0.200174	-0.262888	-0.271176	0.653469	0.472434	0.240971	0.31993	0.490211	-0.157375	-0.124964	0.335328	0.487575	0.0562136	0.259106	0.708904	0.472953	-0.289022	0.673845	0.0218728	0.759978	0.698284	0.411307	0.0697412	0.0742257	0.338458	0.421364	-0.242179	0.29043	0.0569706	0.326492	0.209196	0.212261	0.332691	0.830242	0.163863	0.774417	0.419734
	p-value	0.0535197	0.727717	0.535667	0.8806	0.652419	0.626464	0.610239	0.39752	0.662308	0.43357	0.845185	0.555094	0.434796	0.419902	0.02922	0.14228	0.475356	0.337503	0.125824	0.643991	0.714296	0.31341	0.128184	0.869604	0.441675	0.0145898	0.141782	0.388687	0.0229986	0.949104	0.00664084	0.0168526	0.208838	0.838546	0.828293	0.308631	0.196811	0.473076	0.386276	0.867861	0.327118	0.537011	0.530925	0.420706	0.00155817	0.630206	0.225583	0.198732
	N	11	11	11	11	11	9	11	11	11	11	11	11	11	11	11	11	11	11	11	11	11	11	11	11	11	11	11	11	11	11	11	11	11	11	11	11	11	11	11	11	11	11	11	8	11	11	4	11
Trehalose, alpha,alpha'-	correlation coefficient	-0.319219	0.641759	0.577045	0.783879	0.37339	0.559864	0.580345	-0.0734181	0.503768	0.433719	0.299201	-0.165898	0.448284	-0.067622	-0.254723	0.432778	0.0652551	0.643825	0.40505	0.553356	0.548128	0.494831	-0.619757	0.570738	0.362258	0.230123	0.125079	0.235609	-0.594533	-0.149809	0.0885264	0.153387	-0.0341085	0.120795	0.79725	-0.333419	0.0552145	-0.0400411	-0.34928	0.408331	-0.680497	0.510582	-0.0918693	0.615139	-0.323954	0.534953	-0.889825	0.556185
	p-value	0.311833	0.0244703	0.0494809	0.00255002	0.231877	0.116971	0.0478917	0.820615	0.0949503	0.158942	0.344788	0.60635	0.143852	0.834597	0.424303	0.159951	0.84032	0.0238675	0.191489	0.0619921	0.0650228	0.101935	0.0315942	0.0526205	0.247193	0.47181	0.698519	0.461008	0.0414669	0.642141	0.784402	0.634118	0.916191	0.708439	0.00189831	0.28956	0.864671	0.901672	0.26578	0.187571	0.0148675	0.0898456	0.77644	0.104543	0.304304	0.0731127	0.110175	0.0603934
	N	12	12	12	12	12	9	12	12	12	12	12	12	12	12	12	12	12	12	12	12	12	12	12	12	12	12	12	12	12	12	12	12	12	12	12	12	12	12	12	12	12	12	12	8	12	12	4	12
Tryptophan	correlation coefficient	0.0976454	0.875686	0.694434	0.8363	0.340913	0.98141	0.891958	-0.29763	0.437809	0.299583	0.127261	-0.455091	0.569182	-0.0140627	0.097521	0.688602	0.428048	0.70743	0.599547	0.64186	0.389807	0.656083	-0.365979	0.762074	0.563148	0.363369	-0.0637646	0.210152	-0.197095	-0.099743	0.0806709	0.332808	0.510141	0.499198	0.806046	0.0479443	0.620115	-0.164793	-0.621662	0.298452	-0.492814	0.797101	0.183635	0.878307	-0.0413774	0.887973	-0.745174	0.512852
	p-value	0.76273	0.000189095	0.0122126	0.000698511	0.278179	2.83246e-06	9.64651e-05	0.347451	0.154608	0.344143	0.693483	0.137127	0.0534162	0.965402	0.763024	0.0132768	0.16508	0.01007	0.0393501	0.0244406	0.210349	0.0205098	0.242008	0.0039629	0.056581	0.245638	0.843927	0.512098	0.539221	0.757766	0.803187	0.290499	0.0901704	0.0984808	0.00154503	0.882373	0.0314676	0.608785	0.0309247	0.346056	0.103557	0.00190478	0.567799	0.00410427	0.898405	0.000114818	0.254826	0.0881874
	N	12	12	12	12	12	9	12	12	12	12	12	12	12	12	12	12	12	12	12	12	12	12	12	12	12	12	12	12	12	12	12	12	12	12	12	12	12	12	12	12	12	12	12	8	12	12	4	12
Valine	correlation coefficient	0.171458	-0.0325338	-0.0215463	0.0434306	0.0321732	0.778019	0.0241186	0.107898	-0.515764	-0.346955	-0.241377	-0.639031	0.135588	0.37305	0.562454	0.129565	0.663405	-0.202202	0.0280626	0.236961	-0.196911	0.0740065	0.406699	0.00606278	-0.140922	-0.164364	-0.449704	-0.0169805	0.212604	0.440731	-0.429091	-0.258338	0.799763	0.865816	-0.0546138	-0.120184	0.691924	0.652153	-0.32641	-0.20083	0.486722	-0.128325	0.293754	0.606509	0.179934	0.10085	-0.727849	-0.426408
	p-value	0.594161	0.920049	0.947009	0.893388	0.920933	0.0135519	0.940692	0.738548	0.0860903	0.269194	0.449779	0.0252834	0.674371	0.232335	0.0569537	0.688179	0.0186768	0.528542	0.931012	0.458364	0.539608	0.819198	0.189514	0.985081	0.662219	0.60973	0.142432	0.958228	0.507072	0.151556	0.16394	0.417528	0.00179167	0.000272318	0.866132	0.709857	0.0126626	0.0215461	0.300439	0.531402	0.108563	0.691032	0.354065	0.110902	0.575761	0.755149	0.272151	0.166882
	N	12	12	12	12	12	9	12	12	12	12	12	12	12	12	12	12	12	12	12	12	12	12	12	12	12	12	12	12	12	12	12	12	12	12	12	12	12	12	12	12	12	12	12	8	12	12	4	12
NA1	correlation coefficient	-0.121471	-0.399233	-0.535439	-0.494744	-0.193443	0.128357	-0.30961	0.167058	-0.469244	-0.684403	-0.263913	-0.27685	-0.374139	0.246987	0.467957	-0.170491	0.39224	-0.494566	-0.191194	-0.0340404	-0.530206	-0.180498	0.31191	-0.629863	-0.576556	-0.370386	-0.33258	-0.315958	0.395781	0.508718	-0.452918	-0.284797	0.390325	0.547392	-0.497038	0.0377625	0.216021	0.903544	0.246694	-0.528157	0.605435	-0.43087	0.260187	0.178191	0.116097	-0.253091	0.455371	-0.509088
	p-value	0.706871	0.198558	0.0728022	0.102005	0.546916	0.742077	0.327428	0.6038	0.123805	0.0140844	0.407183	0.383685	0.230867	0.438983	0.12498	0.596274	0.207266	0.102147	0.551675	0.916358	0.076189	0.574545	0.323656	0.0281588	0.0497193	0.235953	0.290851	0.317078	0.202828	0.0912234	0.139251	0.369606	0.209691	0.0654579	0.100179	0.907245	0.500105	5.58178e-05	0.439543	0.0775441	0.0369644	0.162008	0.414082	0.672896	0.719365	0.427379	0.544629	0.0909483
	N	12	12	12	12	12	9	12	12	12	12	12	12	12	12	12	12	12	12	12	12	12	12	12	12	12	12	12	12	12	12	12	12	12	12	12	12	12	12	12	12	12	12	12	8	12	12	4	12
NA2	correlation coefficient	.(a)	.(a)	.(a)	.(a)	.(a)	.(a)	.(a)	.(a)	.(a)	.(a)	.(a)	.(a)	.(a)	.(a)	.(a)	.(a)	.(a)	.(a)	.(a)	.(a)	.(a)	.(a)	.(a)	.(a)	.(a)	.(a)	.(a)	.(a)	.(a)	.(a)	.(a)	.(a)	.(a)	.(a)	.(a)	.(a)	.(a)	.(a)	.(a)	.(a)	.(a)	.(a)	.(a)	.(a)	.(a)	.(a)	.(a)	.(a)
	p-value	.	.	.	.	.	.	.	.	.	.	.	.	.	.	.	.	.	.	.	.	.	.	.	.	.	.	.	.	.	.	.	.	.	.	.	.	.	.	.	.	.	.	.	.	.	.	.	.
	N	0	0	0	0	0	0	0	0	0	0	0	0	0	0	0	0	0	0	0	0	0	0	0	0	0	0	0	0	0	0	0	0	0	0	0	0	0	0	0	0	0	0	0	0	0	0	0	0
NA3	correlation coefficient	.(a)	.(a)	.(a)	.(a)	.(a)	.(a)	.(a)	.(a)	.(a)	.(a)	.(a)	.(a)	.(a)	.(a)	.(a)	.(a)	.(a)	.(a)	.(a)	.(a)	.(a)	.(a)	.(a)	.(a)	.(a)	.(a)	.(a)	.(a)	.(a)	.(a)	.(a)	.(a)	.(a)	.(a)	.(a)	.(a)	.(a)	.(a)	.(a)	.(a)	.(a)	.(a)	.(a)	.(a)	.(a)	.(a)	.(a)	.(a)
	p-value	.	.	.	.	.	.	.	.	.	.	.	.	.	.	.	.	.	.	.	.	.	.	.	.	.	.	.	.	.	.	.	.	.	.	.	.	.	.	.	.	.	.	.	.	.	.	.	.
	N	0	0	0	0	0	0	0	0	0	0	0	0	0	0	0	0	0	0	0	0	0	0	0	0	0	0	0	0	0	0	0	0	0	0	0	0	0	0	0	0	0	0	0	0	0	0	0	0
NA4	correlation coefficient	.(a)	.(a)	.(a)	.(a)	.(a)	.(a)	.(a)	.(a)	.(a)	.(a)	.(a)	.(a)	.(a)	.(a)	.(a)	.(a)	.(a)	.(a)	.(a)	.(a)	.(a)	.(a)	.(a)	.(a)	.(a)	.(a)	.(a)	.(a)	.(a)	.(a)	.(a)	.(a)	.(a)	.(a)	.(a)	.(a)	.(a)	.(a)	.(a)	.(a)	.(a)	.(a)	.(a)	.(a)	.(a)	.(a)	.(a)	.(a)
	p-value	.	.	.	.	.	.	.	.	.	.	.	.	.	.	.	.	.	.	.	.	.	.	.	.	.	.	.	.	.	.	.	.	.	.	.	.	.	.	.	.	.	.	.	.	.	.	.	.
	N	0	0	0	0	0	0	0	0	0	0	0	0	0	0	0	0	0	0	0	0	0	0	0	0	0	0	0	0	0	0	0	0	0	0	0	0	0	0	0	0	0	0	0	0	0	0	0	0
NA5	correlation coefficient	-0.114693	0.637253	0.294501	0.537817	0.453587	0.694066	0.655467	-0.0306354	0.361041	0.0546584	0.240778	-0.0564117	0.183841	0.252151	0.050144	0.59007	0.587671	0.57904	0.628485	0.689178	0.194916	0.698767	-0.418284	0.250797	0.0289565	0.129037	0.337335	-0.302417	-0.0814421	0.257958	0.259234	0.341186	0.129066	0.291825	0.49663	-0.0424311	0.50075	-0.104214	-0.177875	-0.0762721	-0.306815	0.47222	0.346397	0.741853	-0.0599598	0.46002	-0.608858	0.453257
	p-value	0.72264	0.0258234	0.352785	0.0712984	0.138595	0.038061	0.0206699	0.924703	0.248903	0.866023	0.450939	0.861762	0.567357	0.429157	0.877012	0.0434173	0.0444922	0.0485157	0.0286106	0.0131687	0.543806	0.011464	0.175993	0.431722	0.928819	0.689393	0.28358	0.339373	0.801338	0.418238	0.415856	0.277769	0.689326	0.357382	0.100502	0.89583	0.0972718	0.747213	0.580208	0.813747	0.332042	0.121117	0.270015	0.0351105	0.853148	0.132386	0.391142	0.138918
	N	12	12	12	12	12	9	12	12	12	12	12	12	12	12	12	12	12	12	12	12	12	12	12	12	12	12	12	12	12	12	12	12	12	12	12	12	12	12	12	12	12	12	12	8	12	12	4	12
NA6	correlation coefficient	-0.216154	0.614113	0.495801	0.769229	0.225475	0.684588	0.592754	0.100894	0.38432	0.283267	0.0291689	-0.108296	0.306906	0.307051	-0.138652	0.428242	0.411316	0.585866	0.409884	0.734599	0.421625	0.448935	-0.447769	0.551937	0.272444	0.246523	0.217927	0.0575105	-0.383569	0.0940911	0.042603	0.0887466	0.0478089	0.283425	0.687958	-0.205984	0.339023	-0.164601	-0.600095	0.175584	-0.439921	0.534742	0.201894	0.798527	-0.238472	0.51228	-0.930837	0.429691
	p-value	0.499835	0.0336384	0.101161	0.00344657	0.481053	0.0419142	0.0422367	0.755046	0.217404	0.372294	0.928299	0.737613	0.33189	0.331651	0.667383	0.164868	0.184051	0.0453135	0.185734	0.0065066	0.17221	0.143199	0.144369	0.0628046	0.391609	0.43987	0.496237	0.859092	0.21838	0.771159	0.89541	0.783877	0.882703	0.372018	0.0133984	0.520691	0.281025	0.609207	0.0391238	0.585176	0.152399	0.0732475	0.529182	0.0174803	0.455418	0.0886029	0.069163	0.163287
	N	12	12	12	12	12	9	12	12	12	12	12	12	12	12	12	12	12	12	12	12	12	12	12	12	12	12	12	12	12	12	12	12	12	12	12	12	12	12	12	12	12	12	12	8	12	12	4	12
**	Die Korrelation ist auf dem Niveau von 0,05 (2-seitig) signifikant.
*	Die Korrelation ist auf dem Niveau von 0,01 (2-seitig) signifikant.
a	Kann nicht berechnet werden, da mindestens eine der Variablen konstant ist.
[truncated: 24 more columns]

## Sheet: i_roots
		Aconitic acid, cis-	Alanine	Arabinonic acid	Arabinose	Ascorbic acid	Asparagine	Aspartic acid	Benzoic acid	Benzoic acid, 4-hydroxy-	Citric acid	Dehydroascorbic acid dimer	Erythritol	Erythronic acid	Ethanolamine	Ethanolaminephosphate	Fructose-6-phosphate	Galactinol	Galactonic acid	Galactose-6-phosphate	Gluconic acid	Glucose, 1,6-anhydro-	Glucose-6-phosphate	Glutamic acid	Glutamine	Glutaric acid, 2-hydroxy-	Glutaric acid, 2-oxo-	Glutaric acid, 3-hydroxy-3-methyl-	Glyceric acid	Glyceric acid-3-phosphate	Glycerol	Glycerol-3-phosphate	Glycerophosphoglycerol	Glycine	Glycolic acid	Inositol, myo-	Inositol-phosphate	Isoleucine	Kestose, 1-	Maleic acid	Malic acid	Malonic acid	Malonic acid, 2-amino-	Maltose	Methionine	Nicotinic acid	Phenylalanine	Phosphoenolpyruvic acid	Proline
Aconitic acid, cis-	correlation coefficient	1	-0.00792608	-0.0349441	-0.386713	-0.196309	-0.0248783	-0.221931	-0.163415	-0.424779	0.610096	0.146979	0.81596	-0.349096	0.12804	0.529068	0.566618	-0.275135	0.0365695	0.600806	-0.784195	0.216461	0.534172	0.416243	0.057407	-0.0161431	0.588086	0.667268	-0.109777	0.808983	0.229407	0.733969	0.615394	0.35992	-0.320428	0.0586185	0.13468	0.199407	-0.436206	0.200268	0.0959992	0.443034	-0.206595	-0.489983	0.00504869	0.720483	-0.110095	-0.877031	0.0756359
	p-value		0.980496	0.914145	0.21431	0.540873	0.949344	0.488155	0.611825	0.168685	0.0351501	0.648512	0.00120986	0.266049	0.691689	0.0769397	0.0547458	0.38676	0.910165	0.0388312	0.00253287	0.499209	0.073613	0.17833	0.859344	0.960287	0.0443049	0.0177595	0.734141	0.00143912	0.473229	0.00657654	0.0331666	0.250484	0.309901	0.856402	0.676448	0.534375	0.156297	0.532575	0.766631	0.14918	0.519427	0.150543	0.989715	0.00821301	0.733395	0.319041	0.815277
	N	12	12	12	12	12	9	12	12	12	12	12	12	12	12	12	12	12	12	12	12	12	12	12	12	12	12	12	12	12	12	12	12	12	12	12	12	12	12	12	12	12	12	10	9	12	12	3	12
Alanine	correlation coefficient	-0.00792608	1	0.632804	0.462141	0.668512	-0.341159	0.253015	0.0295481	0.809797	0.0824202	0.702949	0.204989	0.279419	-0.138652	-0.102014	0.608008	-0.189391	0.607322	0.646145	-0.0435393	0.513509	0.579785	-0.449212	-0.274201	0.595561	0.487212	0.410666	0.359435	0.0231558	-0.292903	0.582498	0.604135	-0.398186	-0.255752	0.356116	0.544452	-0.252085	-0.261795	0.259908	0.423393	-0.686039	0.753256	0.214189	0.0867628	-0.106864	0.63974	-0.705558	0.968108
	p-value	0.980496		0.0272119	0.13038	0.0174714	0.368925	0.427523	0.927369	0.00141077	0.798995	0.0107743	0.52275	0.379105	0.667382	0.752402	0.0359548	0.555503	0.0362221	0.0232033	0.893123	0.087711	0.0481584	0.142923	0.38844	0.0410265	0.108154	0.184814	0.251169	0.943056	0.355527	0.0468741	0.0374818	0.199848	0.422368	0.255892	0.0672148	0.429281	0.411099	0.414601	0.170228	0.0137654	0.00467748	0.552372	0.824353	0.740977	0.0250703	0.501393	2.46299e-07
	N	12	12	12	12	12	9	12	12	12	12	12	12	12	12	12	12	12	12	12	12	12	12	12	12	12	12	12	12	12	12	12	12	12	12	12	12	12	12	12	12	12	12	10	9	12	12	3	12
Arabinonic acid	correlation coefficient	-0.0349441	0.632804	1	0.730772	0.645741	-0.264862	0.110398	0.198706	0.694154	0.189875	0.645772	0.0567946	0.767152	0.319958	0.296459	0.730622	0.179812	0.871531	0.678786	0.0756748	0.486447	0.769963	-0.421358	0.0027325	0.713069	0.599818	0.181618	0.542834	-0.138636	-0.185473	0.313515	0.575394	-0.409062	0.290692	0.77392	0.73836	-0.0277411	0.132455	-0.117303	0.714412	-0.600052	0.413872	0.277531	-0.093951	0.0792548	0.461937	-0.771844	0.655599
	p-value	0.914145	0.0272119		0.00693998	0.023318	0.490983	0.732684	0.535842	0.0122622	0.554474	0.0233092	0.860831	0.00359086	0.310651	0.349442	0.00695746	0.576024	0.000221266	0.0152204	0.815184	0.108792	0.00339664	0.17251	0.993276	0.00923303	0.039238	0.572131	0.0681949	0.667419	0.56386	0.321039	0.0502898	0.186706	0.359338	0.00313694	0.00610068	0.931801	0.681541	0.716555	0.0090416	0.0391413	0.181069	0.437541	0.810007	0.806583	0.130573	0.438669	0.0206355
	N	12	12	12	12	12	9	12	12	12	12	12	12	12	12	12	12	12	12	12	12	12	12	12	12	12	12	12	12	12	12	12	12	12	12	12	12	12	12	12	12	12	12	10	9	12	12	3	12
Arabinose	correlation coefficient	-0.386713	0.462141	0.730772	1	0.369417	0.0735047	0.255738	0.467554	0.544836	-0.299971	0.267449	-0.276174	0.764086	0.302773	0.155151	0.257007	0.455595	0.817466	0.24455	0.459886	0.243539	0.286838	-0.392873	0.15904	0.81544	0.0837785	0.0334619	0.170689	-0.289509	-0.195777	-0.00681025	0.144034	-0.385241	0.558312	0.734447	0.640791	0.0637048	0.549385	0.147919	0.237765	-0.429355	0.356757	0.496581	0.138039	0.0608079	0.501266	-0.996986	0.42696
	p-value	0.21431	0.13038	0.00693998		0.237277	0.85093	0.422395	0.12535	0.0669831	0.343487	0.400691	0.384895	0.00381211	0.338777	0.630176	0.420015	0.136637	0.0011643	0.443656	0.132514	0.445604	0.366034	0.206468	0.621514	0.00122591	0.795744	0.917775	0.595841	0.361387	0.541994	0.983241	0.655165	0.21621	0.0592103	0.00652337	0.0247565	0.844072	0.0642854	0.646393	0.456795	0.163653	0.254975	0.14429	0.723217	0.851091	0.0968725	0.0494381	0.166274
	N	12	12	12	12	12	9	12	12	12	12	12	12	12	12	12	12	12	12	12	12	12	12	12	12	12	12	12	12	12	12	12	12	12	12	12	12	12	12	12	12	12	12	10	9	12	12	3	12
Ascorbic acid	correlation coefficient	-0.196309	0.668512	0.645741	0.369417	1	-0.0665378	0.251348	-0.241528	0.792336	0.351399	0.925544	-0.170478	0.520392	-0.199343	-0.225593	0.453142	-0.0901467	0.288994	0.394967	-0.154686	0.338775	0.428132	-0.381138	-0.0337654	0.371306	0.243243	-0.0240563	0.629437	-0.360904	-0.253776	0.152623	0.261217	-0.384125	0.0344365	0.215759	0.28962	-0.22292	-0.0813274	-0.126571	0.740548	-0.680289	0.450077	0.377458	0.347758	-0.458974	0.456403	-0.782102	0.539383
	p-value	0.540873	0.0174714	0.023318	0.237277		0.864949	0.430677	0.449486	0.00212087	0.262692	1.58884e-05	0.596301	0.0828279	0.534509	0.480817	0.139031	0.780541	0.36228	0.203843	0.631213	0.281399	0.164988	0.22156	0.917032	0.2347	0.446173	0.940845	0.0282979	0.249096	0.426087	0.635828	0.412169	0.217656	0.915388	0.500638	0.361195	0.486168	0.801613	0.695075	0.00587354	0.0149101	0.14206	0.282235	0.359121	0.133384	0.135855	0.428295	0.0703196
	N	12	12	12	12	12	9	12	12	12	12	12	12	12	12	12	12	12	12	12	12	12	12	12	12	12	12	12	12	12	12	12	12	12	12	12	12	12	12	12	12	12	12	10	9	12	12	3	12
Asparagine	correlation coefficient	-0.0248783	-0.341159	-0.264862	0.0735047	-0.0665378	1	0.963046	0.202416	-0.362998	-0.272942	-0.106945	-0.361014	-0.0517751	0.13764	-0.376981	-0.213191	0.743752	-0.190329	-0.274002	0.0911314	-0.452052	-0.237136	0.749798	0.895962	-0.0879455	-0.378596	-0.263952	0.0364081	-0.354646	-0.430979	-0.228341	-0.293947	0.662256	0.463753	0.144555	0.0109373	0.837087	0.391266	0.468917	0.00120115	0.105567	-0.124506	-0.432445	0.867758	0.0195545	0.680654	0.132714	-0.490098
	p-value	0.949344	0.368925	0.490983	0.85093	0.864949		3.0807e-05	0.601462	0.336969	0.47734	0.784199	0.339814	0.89476	0.72399	0.317255	0.581806	0.0215972	0.62378	0.475562	0.815629	0.221848	0.538979	0.0199944	0.0010788	0.82199	0.315016	0.492531	0.925912	0.349024	0.246813	0.554568	0.442634	0.0519616	0.208612	0.710595	0.977721	0.00488109	0.297731	0.202914	0.997553	0.786927	0.749612	0.332533	0.00242732	0.960176	0.0435845	0.915262	0.180459
	N	9	9	9	9	9	9	9	9	9	9	9	9	9	9	9	9	9	9	9	9	9	9	9	9	9	9	9	9	9	9	9	9	9	9	9	9	9	9	9	9	9	9	7	9	9	9	3	9
Aspartic acid	correlation coefficient	-0.221931	0.253015	0.110398	0.255738	0.251348	0.963046	1	0.242395	0.398265	-0.148843	0.12853	-0.337939	0.192272	0.0496679	-0.595809	0.0216406	0.715031	0.13925	-0.0638928	0.369885	-0.236413	-0.000944914	0.437978	0.712204	0.121175	-0.160185	-0.281433	0.241502	-0.524413	-0.604671	-0.0493615	-0.0273815	0.4575	0.156868	0.326643	0.365106	0.679837	0.186653	0.446267	0.279369	-0.532618	0.462593	-0.171458	0.891147	-0.277564	0.848194	0.216389	0.177046
	p-value	0.488155	0.427523	0.732684	0.422395	0.430677	3.0807e-05		0.44781	0.199751	0.644313	0.69056	0.282665	0.549391	0.878172	0.0409205	0.946777	0.00895441	0.666021	0.843617	0.236636	0.459435	0.997675	0.15443	0.00935787	0.707557	0.618974	0.375532	0.449537	0.0800621	0.0372677	0.878918	0.932683	0.134796	0.626347	0.300073	0.243219	0.0150029	0.561337	0.145884	0.379193	0.0746147	0.129955	0.635769	0.00125776	0.382409	0.000489245	0.861144	0.582005
	N	12	12	12	12	12	9	12	12	12	12	12	12	12	12	12	12	12	12	12	12	12	12	12	12	12	12	12	12	12	12	12	12	12	12	12	12	12	12	12	12	12	12	10	9	12	12	3	12
Benzoic acid	correlation coefficient	-0.163415	0.0295481	0.198706	0.467554	-0.241528	0.202416	0.242395	1	0.114927	-0.580825	-0.343296	0.0308966	0.185694	0.699202	0.156498	-0.00187782	0.396697	0.406224	0.0544971	0.363404	0.0645658	0.0380184	-0.0406986	0.15278	0.32996	0.166464	0.177341	-0.052149	-0.0968728	0.353249	-0.0488884	-0.0891154	0.316643	0.35363	0.350294	0.386367	0.125964	0.378364	0.543334	-0.110641	0.036778	-0.0294743	0.369863	-0.100904	0.408312	0.175871	-0.655427	0.0887005
	p-value	0.611825	0.927369	0.535842	0.12535	0.449486	0.601462	0.44781		0.722095	0.0476631	0.274614	0.924062	0.563387	0.0113907	0.62717	0.995379	0.20169	0.190082	0.866416	0.24559	0.841987	0.906619	0.900064	0.635477	0.294901	0.605105	0.581366	0.872129	0.76456	0.260012	0.880071	0.782998	0.315974	0.259462	0.264299	0.214756	0.696475	0.225221	0.0678908	0.732116	0.909655	0.92755	0.292817	0.796176	0.187595	0.584553	0.544977	0.783987
	N	12	12	12	12	12	9	12	12	12	12	12	12	12	12	12	12	12	12	12	12	12	12	12	12	12	12	12	12	12	12	12	12	12	12	12	12	12	12	12	12	12	12	10	9	12	12	3	12
Benzoic acid, 4-hydroxy-	correlation coefficient	-0.424779	0.809797	0.694154	0.544836	0.792336	-0.362998	0.398265	0.114927	1	0.0117153	0.634534	-0.225463	0.589288	-0.109725	-0.368738	0.354827	0.0411466	0.509485	0.316525	0.317367	0.317065	0.346665	-0.484006	-0.117715	0.472594	0.227684	-0.0553699	0.466405	-0.488683	-0.373785	0.115508	0.239673	-0.423019	-0.0455002	0.346309	0.483579	-0.193125	-0.00686562	0.0178114	0.570791	-0.873709	0.690479	0.384799	0.0334371	-0.481966	0.644497	-0.76496	0.76017
	p-value	0.168685	0.00141077	0.0122622	0.0669831	0.00212087	0.336969	0.199751	0.722095		0.971175	0.0266659	0.481077	0.0437656	0.734262	0.238206	0.25774	0.898969	0.0906546	0.316163	0.314807	0.315293	0.26962	0.110845	0.715597	0.120781	0.476651	0.864294	0.126407	0.106934	0.231345	0.720738	0.453083	0.170646	0.888335	0.270145	0.111207	0.547587	0.983105	0.956186	0.0525936	0.000203909	0.0129272	0.272208	0.931946	0.11258	0.0236738	0.445517	0.00410965
	N	12	12	12	12	12	9	12	12	12	12	12	12	12	12	12	12	12	12	12	12	12	12	12	12	12	12	12	12	12	12	12	12	12	12	12	12	12	12	12	12	12	12	10	9	12	12	3	12
Citric acid	correlation coefficient	0.610096	0.0824202	0.189875	-0.299971	0.351399	-0.272942	-0.148843	-0.580825	0.0117153	1	0.540828	0.427076	0.0330201	-0.335403	0.108607	0.458517	-0.329847	-0.0639547	0.406404	-0.600918	0.221951	0.431203	0.214578	0.0946439	0.0177855	0.361773	0.293473	0.185753	0.21393	-0.115965	0.45558	0.444174	-0.0734291	-0.400725	-0.0200914	0.0166377	0.0972652	-0.464672	-0.183658	0.540248	-0.0224421	-0.0902768	-0.421005	0.0400642	0.0688095	0.0300519	-0.938194	0.0982123
	p-value	0.0351501	0.798995	0.554474	0.343487	0.262692	0.47734	0.644313	0.0476631	0.971175		0.0694245	0.166146	0.918858	0.286521	0.736884	0.13382	0.295076	0.843467	0.189866	0.0387851	0.488114	0.161648	0.503041	0.769847	0.956249	0.247873	0.354548	0.563261	0.504364	0.719673	0.136652	0.148012	0.820588	0.19673	0.950583	0.959071	0.76363	0.128012	0.567749	0.0697831	0.944808	0.780231	0.225658	0.918491	0.831728	0.926133	0.224996	0.761387
	N	12	12	12	12	12	9	12	12	12	12	12	12	12	12	12	12	12	12	12	12	12	12	12	12	12	12	12	12	12	12	12	12	12	12	12	12	12	12	12	12	12	12	10	9	12	12	3	12
Dehydroascorbic acid dimer	correlation coefficient	0.146979	0.702949	0.645772	0.267449	0.925544	-0.106945	0.12853	-0.343296	0.634534	0.540828	1	0.135405	0.389872	-0.228511	0.0253498	0.685233	-0.223018	0.347703	0.646144	-0.420331	0.508124	0.644128	-0.292237	-0.0391696	0.413136	0.463269	0.251688	0.547449	-0.0375524	-0.214746	0.461203	0.539894	-0.310313	-0.0996156	0.2436	0.290928	-0.181328	-0.278493	-0.0699525	0.714653	-0.544797	0.35363	0.153109	0.324678	-0.203311	0.409853	-0.812668	0.612232
	p-value	0.648512	0.0107743	0.0233092	0.400691	1.58884e-05	0.784199	0.69056	0.274614	0.0266659	0.0694245		0.674789	0.210266	0.475007	0.937669	0.013922	0.485972	0.268092	0.0232037	0.173669	0.0916649	0.0237799	0.356672	0.903803	0.181925	0.129321	0.430032	0.0654241	0.907759	0.502699	0.131265	0.0700023	0.326272	0.758067	0.445486	0.358931	0.572755	0.380752	0.82897	0.0090075	0.0670067	0.259462	0.672816	0.393954	0.526235	0.185772	0.396029	0.0343403
	N	12	12	12	12	12	9	12	12	12	12	12	12	12	12	12	12	12	12	12	12	12	12	12	12	12	12	12	12	12	12	12	12	12	12	12	12	12	12	12	12	12	12	10	9	12	12	3	12
Erythritol	correlation coefficient	0.81596	0.204989	0.0567946	-0.276174	-0.170478	-0.361014	-0.337939	0.0308966	-0.225463	0.427076	0.135405	1	-0.44438	0.0985591	0.512398	0.538223	-0.479817	0.161807	0.65263	-0.659882	0.601456	0.541635	0.172627	-0.230467	0.245128	0.720695	0.885697	-0.0364184	0.739527	0.397489	0.865604	0.67063	0.163105	-0.579628	-0.0682555	0.126704	-0.146846	-0.692697	0.37832	0.039505	0.277652	-0.130836	-0.311719	-0.325472	0.646722	-0.0755658	-0.988858	0.334634
	p-value	0.00120986	0.52275	0.860831	0.384895	0.596301	0.339814	0.282665	0.924062	0.481077	0.166146	0.674789		0.147802	0.760566	0.0885172	0.0710436	0.114427	0.61538	0.0214182	0.0195431	0.0385648	0.0689283	0.59161	0.47113	0.442546	0.0081851	0.000126463	0.910535	0.00597879	0.200709	0.000274366	0.0169886	0.612509	0.0482337	0.833066	0.694767	0.648811	0.0125228	0.225279	0.902983	0.382253	0.685257	0.3806	0.39273	0.0230402	0.815446	0.0951226	0.287697
	N	12	12	12	12	12	9	12	12	12	12	12	12	12	12	12	12	12	12	12	12	12	12	12	12	12	12	12	12	12	12	12	12	12	12	12	12	12	12	12	12	12	12	10	9	12	12	3	12
Erythronic acid	correlation coefficient	-0.349096	0.279419	0.767152	0.764086	0.520392	-0.0517751	0.192272	0.185694	0.589288	0.0330201	0.389872	-0.44438	1	0.223759	0.121335	0.301188	0.425628	0.629901	0.181591	0.400704	0.0811553	0.302672	-0.30851	0.230279	0.490322	0.0393647	-0.310709	0.175145	-0.387045	-0.257377	-0.208575	0.05128	-0.349289	0.599492	0.659446	0.54561	0.112314	0.589439	-0.349682	0.440629	-0.436129	0.220014	0.380718	0.00682965	-0.17625	0.337335	0.652435	0.251538
	p-value	0.266049	0.379105	0.00359086	0.00381211	0.0828279	0.89476	0.549391	0.563387	0.0437656	0.918858	0.210266	0.147802		0.484485	0.707186	0.341437	0.167744	0.0281466	0.572189	0.196756	0.802025	0.338945	0.329239	0.471501	0.105586	0.903326	0.325623	0.586128	0.213883	0.419323	0.515341	0.874245	0.265767	0.039373	0.0196524	0.0665187	0.728198	0.0436984	0.265192	0.151662	0.156379	0.492017	0.277758	0.986087	0.583731	0.28358	0.547495	0.430317
	N	12	12	12	12	12	9	12	12	12	12	12	12	12	12	12	12	12	12	12	12	12	12	12	12	12	12	12	12	12	12	12	12	12	12	12	12	12	12	12	12	12	12	10	9	12	12	3	12
Ethanolamine	correlation coefficient	0.12804	-0.138652	0.319958	0.302773	-0.199343	0.13764	0.0496679	0.699202	-0.109725	-0.335403	-0.228511	0.0985591	0.223759	1	0.424308	0.21707	0.44889	0.395081	0.215717	0.00781493	-0.104013	0.292151	0.105981	0.133469	0.1741	0.346618	0.0498078	0.248195	0.138983	0.432191	-0.060097	0.0474111	0.314273	0.601462	0.505206	0.564071	0.176962	0.45898	0.122072	0.160873	0.221595	-0.0211463	0.350594	-0.0454951	0.558067	-0.0290963	-0.61073	-0.0936477
	p-value	0.691689	0.667382	0.310651	0.338777	0.534509	0.72399	0.878172	0.0113907	0.734262	0.286521	0.475007	0.760566	0.484485		0.169208	0.497975	0.143245	0.203701	0.500721	0.980769	0.747687	0.356821	0.743053	0.679218	0.588402	0.26969	0.877831	0.436675	0.666628	0.160582	0.852815	0.883673	0.319807	0.0385625	0.0938568	0.056089	0.582187	0.133378	0.705478	0.617448	0.488832	0.947991	0.320594	0.907478	0.0593461	0.928477	0.581752	0.772213
	N	12	12	12	12	12	9	12	12	12	12	12	12	12	12	12	12	12	12	12	12	12	12	12	12	12	12	12	12	12	12	12	12	12	12	12	12	12	12	12	12	12	12	10	9	12	12	3	12
Ethanolaminephosphate	correlation coefficient	0.529068	-0.102014	0.296459	0.155151	-0.225593	-0.376981	-0.595809	0.156498	-0.368738	0.108607	0.0253498	0.512398	0.121335	0.424308	1	0.512664	-0.166518	0.418767	0.549824	-0.401057	0.452681	0.525058	-0.12975	-0.140572	0.277433	0.54019	0.492443	-0.180592	0.689441	0.474324	0.389978	0.462098	-0.0151458	0.238589	0.310433	0.139225	-0.122293	0.0160758	-0.145997	-0.100319	0.463146	-0.466312	-0.0239311	-0.432913	0.744185	-0.420367	-0.9354	0.0148843
	p-value	0.0769397	0.752402	0.349442	0.630176	0.480817	0.317255	0.0409205	0.62717	0.238206	0.736884	0.937669	0.0885172	0.707186	0.169208		0.0883238	0.604987	0.175443	0.0640287	0.196325	0.139483	0.0796241	0.687753	0.663016	0.382643	0.0698187	0.103858	0.574342	0.0131196	0.119239	0.210131	0.130421	0.962739	0.455189	0.326075	0.666078	0.704966	0.960452	0.650729	0.756403	0.129436	0.126493	0.947681	0.244462	0.0055101	0.173628	0.23008	0.963381
	N	12	12	12	12	12	9	12	12	12	12	12	12	12	12	12	12	12	12	12	12	12	12	12	12	12	12	12	12	12	12	12	12	12	12	12	12	12	12	12	12	12	12	10	9	12	12	3	12
Fructose-6-phosphate	correlation coefficient	0.566618	0.608008	0.730622	0.257007	0.453142	-0.213191	0.0216406	-0.00187782	0.354827	0.458517	0.685233	0.538223	0.301188	0.21707	0.512664	1	-0.0945363	0.6767	0.977838	-0.444168	0.59091	0.987383	-0.137332	0.00693345	0.451395	0.890983	0.554403	0.385023	0.39384	-0.104318	0.767019	0.923046	-0.0337029	-0.0591386	0.589911	0.556128	0.0812095	-0.302796	0.0444597	0.593837	-0.321702	0.235412	-0.165181	-0.0161388	0.416454	0.338186	-0.789722	0.675882
	p-value	0.0547458	0.0359548	0.00695746	0.420015	0.139031	0.581806	0.946777	0.995379	0.25774	0.13382	0.013922	0.0710436	0.341437	0.497975	0.0883238		0.770102	0.0156591	4.05645e-08	0.148018	0.0430454	2.46545e-09	0.670391	0.982938	0.140752	0.000100725	0.061397	0.216491	0.205253	0.746969	0.00360024	1.86587e-05	0.917185	0.85514	0.0434883	0.0604251	0.801896	0.338738	0.890875	0.0417667	0.307872	0.461394	0.648365	0.96713	0.178088	0.282291	0.420449	0.0158336
	N	12	12	12	12	12	9	12	12	12	12	12	12	12	12	12	12	12	12	12	12	12	12	12	12	12	12	12	12	12	12	12	12	12	12	12	12	12	12	12	12	12	12	10	9	12	12	3	12
Galactinol	correlation coefficient	-0.275135	-0.189391	0.179812	0.455595	-0.0901467	0.743752	0.715031	0.396697	0.0411466	-0.329847	-0.223018	-0.479817	0.425628	0.44889	-0.166518	-0.0945363	1	0.292756	-0.210713	0.542673	-0.386356	-0.0599086	0.455936	0.804315	0.16852	-0.261433	-0.477963	0.112812	-0.460051	-0.42324	-0.355658	-0.189136	0.401861	0.668361	0.581305	0.440491	0.785389	0.635863	0.133007	0.124949	-0.197834	0.140509	-0.110244	0.483114	-0.0082322	0.51721	0.52889	-0.21478
	p-value	0.38676	0.555503	0.576024	0.136637	0.780541	0.0215972	0.00895441	0.20169	0.898969	0.295076	0.485972	0.114427	0.167744	0.143245	0.604987	0.770102		0.355781	0.510946	0.0682936	0.214769	0.853272	0.136306	0.00161022	0.60059	0.41177	0.116037	0.727033	0.132357	0.170399	0.256548	0.556046	0.195345	0.0175062	0.0474361	0.151806	0.00246891	0.0262516	0.680277	0.69882	0.53767	0.663157	0.761751	0.1877	0.979743	0.0850619	0.645217	0.50263
	N	12	12	12	12	12	9	12	12	12	12	12	12	12	12	12	12	12	12	12	12	12	12	12	12	12	12	12	12	12	12	12	12	12	12	12	12	12	12	12	12	12	12	10	9	12	12	3	12
Galactonic acid	correlation coefficient	0.0365695	0.607322	0.871531	0.817466	0.288994	-0.190329	0.13925	0.406224	0.509485	-0.0639547	0.347703	0.161807	0.629901	0.395081	0.418767	0.6767	0.292756	1	0.66917	0.22161	0.466722	0.714313	-0.337405	0.0452318	0.805332	0.568413	0.336513	0.247401	0.0583509	-0.213182	0.419975	0.631138	-0.304337	0.295881	0.873025	0.800017	0.11306	0.198994	0.122932	0.378804	-0.453421	0.41444	0.115975	-0.143166	0.345671	0.506579	-0.713324	0.679824
	p-value	0.910165	0.0362221	0.000221266	0.0011643	0.36228	0.62378	0.666021	0.190082	0.0906546	0.843467	0.268092	0.61538	0.0281466	0.203701	0.175443	0.0156591	0.355781		0.0173202	0.488802	0.126114	0.00905554	0.283475	0.88899	0.00157165	0.0538125	0.28483	0.438191	0.857052	0.50589	0.174072	0.0277455	0.336161	0.350428	0.000209242	0.00178112	0.726454	0.535239	0.703485	0.224637	0.138757	0.180411	0.74969	0.713279	0.271088	0.0928211	0.494377	0.0150056
	N	12	12	12	12	12	9	12	12	12	12	12	12	12	12	12	12	12	12	12	12	12	12	12	12	12	12	12	12	12	12	12	12	12	12	12	12	12	12	12	12	12	12	10	9	12	12	3	12
Galactose-6-phosphate	correlation coefficient	0.600806	0.646145	0.678786	0.24455	0.394967	-0.274002	-0.0638928	0.0544971	0.316525	0.406404	0.646144	0.65263	0.181591	0.215717	0.549824	0.977838	-0.210713	0.66917	1	-0.499569	0.665124	0.968742	-0.192383	-0.113213	0.500726	0.926753	0.701304	0.344955	0.488409	0.0136313	0.847615	0.939179	-0.0663228	-0.14846	0.516377	0.527405	-0.0356555	-0.377585	0.162184	0.50673	-0.253411	0.228608	-0.1165	-0.0654135	0.496974	0.290268	-0.874063	0.718823
	p-value	0.0388312	0.0232033	0.0152204	0.443656	0.203843	0.475562	0.843617	0.866416	0.316163	0.189866	0.0232037	0.0214182	0.572189	0.500721	0.0640287	4.05645e-08	0.510946	0.0173202		0.0981906	0.0182644	2.23003e-07	0.549156	0.726097	0.0972905	1.46699e-05	0.0110418	0.272149	0.107161	0.966463	0.000498132	5.91517e-06	0.837737	0.645176	0.0856532	0.0780455	0.912403	0.226256	0.614545	0.0927082	0.426776	0.474815	0.748588	0.867215	0.10023	0.360073	0.322952	0.00843371
	N	12	12	12	12	12	9	12	12	12	12	12	12	12	12	12	12	12	12	12	12	12	12	12	12	12	12	12	12	12	12	12	12	12	12	12	12	12	12	12	12	12	12	10	9	12	12	3	12
Gluconic acid	correlation coefficient	-0.784195	-0.0435393	0.0756748	0.459886	-0.154686	0.0911314	0.369885	0.363404	0.317367	-0.600918	-0.420331	-0.659882	0.400704	0.00781493	-0.401057	-0.444168	0.542673	0.22161	-0.499569	1	-0.271887	-0.406513	-0.159836	0.184936	0.104512	-0.474078	-0.569477	-0.146646	-0.671951	-0.441185	-0.564749	-0.40455	-0.168002	0.297583	0.250857	0.119032	0.214173	0.490348	-0.0698048	-0.197741	-0.41354	0.237563	0.098358	-0.227521	-0.414948	0.293074	0.946217	-0.0132288
	p-value	0.00253287	0.893123	0.815184	0.132514	0.631213	0.815629	0.236636	0.24559	0.314807	0.0387851	0.173669	0.0195431	0.196756	0.980769	0.196325	0.148018	0.0682936	0.488802	0.0981906		0.392616	0.189736	0.619748	0.565009	0.746511	0.119457	0.0532649	0.649263	0.0166924	0.151087	0.0557289	0.192091	0.601727	0.34753	0.431608	0.712532	0.503867	0.105564	0.829326	0.537866	0.181455	0.45719	0.786911	0.55603	0.179823	0.355234	0.209741	0.967452
	N	12	12	12	12	12	9	12	12	12	12	12	12	12	12	12	12	12	12	12	12	12	12	12	12	12	12	12	12	12	12	12	12	12	12	12	12	12	12	12	12	12	12	10	9	12	12	3	12
Glucose, 1,6-anhydro-	correlation coefficient	0.216461	0.513509	0.486447	0.243539	0.338775	-0.452052	-0.236413	0.0645658	0.317065	0.221951	0.508124	0.601456	0.0811553	-0.104013	0.452681	0.59091	-0.386356	0.466722	0.665124	-0.271887	1	0.590928	-0.294392	-0.217692	0.618589	0.633111	0.653317	0.143332	0.242253	0.187049	0.679229	0.626125	-0.20976	-0.368947	0.0706663	0.100567	-0.370816	-0.5714	0.185173	0.19043	-0.255394	-0.0701419	0.0348722	-0.295515	0.156788	0.136788	-0.997363	0.601692
	p-value	0.499209	0.087711	0.108792	0.445604	0.281399	0.221848	0.459435	0.841987	0.315293	0.488114	0.0916649	0.0385648	0.802025	0.747687	0.139483	0.0430454	0.214769	0.126114	0.0182644	0.392616		0.0430374	0.352972	0.496712	0.0320097	0.0271145	0.0212352	0.656753	0.448084	0.560493	0.0151285	0.0293965	0.512903	0.237921	0.827247	0.755819	0.235367	0.0522846	0.564501	0.553295	0.423042	0.828513	0.92381	0.44009	0.626524	0.67163	0.0462421	0.0384686
	N	12	12	12	12	12	9	12	12	12	12	12	12	12	12	12	12	12	12	12	12	12	12	12	12	12	12	12	12	12	12	12	12	12	12	12	12	12	12	12	12	12	12	10	9	12	12	3	12
Glucose-6-phosphate	correlation coefficient	0.534172	0.579785	0.769963	0.286838	0.428132	-0.237136	-0.000944914	0.0380184	0.346665	0.431203	0.644128	0.541635	0.302672	0.292151	0.525058	0.987383	-0.0599086	0.714313	0.968742	-0.406513	0.590928	1	-0.157042	-0.0108701	0.481458	0.920342	0.545953	0.469339	0.351473	-0.0868612	0.738343	0.923303	-0.070408	-0.029259	0.634254	0.595207	0.077409	-0.29087	0.0335477	0.639713	-0.340033	0.246535	-0.146741	-0.0698831	0.436079	0.326966	-0.806021	0.65872
	p-value	0.073613	0.0481584	0.00339664	0.366034	0.164988	0.538979	0.997675	0.906619	0.26962	0.161648	0.0237799	0.0689283	0.338945	0.356821	0.0796241	2.46545e-09	0.853272	0.00905554	2.23003e-07	0.189736	0.0430374		0.625958	0.973254	0.113015	2.20722e-05	0.0663134	0.123719	0.262584	0.788376	0.00610255	1.83569e-05	0.827871	0.928078	0.0267536	0.0411777	0.811015	0.359031	0.917565	0.0250784	0.279501	0.439846	0.685828	0.858213	0.156432	0.299567	0.403234	0.0198351
	N	12	12	12	12	12	9	12	12	12	12	12	12	12	12	12	12	12	12	12	12	12	12	12	12	12	12	12	12	12	12	12	12	12	12	12	12	12	12	12	12	12	12	10	9	12	12	3	12
Glutamic acid	correlation coefficient	0.416243	-0.449212	-0.421358	-0.392873	-0.381138	0.749798	0.437978	-0.0406986	-0.484006	0.214578	-0.292237	0.172627	-0.30851	0.105981	-0.12975	-0.137332	0.455936	-0.337405	-0.192383	-0.159836	-0.294392	-0.157042	1	0.714146	-0.223377	-0.190688	-0.0922434	-0.20135	0.104733	-0.0975925	0.059228	-0.106947	0.780979	-0.0490185	-0.117093	0.000503681	0.697746	-0.0561915	0.271791	-0.109904	0.340227	-0.209968	-0.5196	0.485461	0.16532	0.194113	0.712738	-0.437181
	p-value	0.17833	0.142923	0.17251	0.206468	0.22156	0.0199944	0.15443	0.900064	0.110845	0.503041	0.356672	0.59161	0.329239	0.743053	0.687753	0.670391	0.136306	0.283475	0.549156	0.619748	0.352972	0.625958		0.00907924	0.485252	0.552748	0.77555	0.530317	0.745992	0.762855	0.854923	0.740782	0.00271146	0.879754	0.717044	0.99876	0.0116372	0.862297	0.392791	0.733842	0.27921	0.512476	0.123731	0.185248	0.607623	0.5455	0.49491	0.155268
	N	12	12	12	12	12	9	12	12	12	12	12	12	12	12	12	12	12	12	12	12	12	12	12	12	12	12	12	12	12	12	12	12	12	12	12	12	12	12	12	12	12	12	10	9	12	12	3	12
Glutamine	correlation coefficient	0.057407	-0.274201	0.0027325	0.15904	-0.0337654	0.895962	0.712204	0.15278	-0.117715	0.0946439	-0.0391696	-0.230467	0.230279	0.133469	-0.140572	0.00693345	0.804315	0.0452318	-0.113213	0.184936	-0.217692	-0.0108701	0.714146	1	0.0643933	-0.204608	-0.268395	-0.00940011	-0.324089	-0.411744	-0.111022	-0.0722594	0.637648	0.369494	0.333609	0.151489	0.896099	0.293197	0.254558	0.15296	-0.0708471	-0.163696	-0.452976	0.657755	0.0302971	0.484716	-0.172975	-0.300566
	p-value	0.859344	0.38844	0.993276	0.621514	0.917032	0.0010788	0.00935787	0.635477	0.715597	0.769847	0.903803	0.47113	0.471501	0.679218	0.663016	0.982938	0.00161022	0.88899	0.726097	0.565009	0.496712	0.973254	0.00907924		0.842405	0.523542	0.398962	0.97687	0.304091	0.18355	0.731221	0.823406	0.0257028	0.237171	0.289269	0.63837	7.99134e-05	0.355023	0.424613	0.635074	0.826811	0.611204	0.188624	0.0541559	0.925532	0.110245	0.889324	0.342485
	N	12	12	12	12	12	9	12	12	12	12	12	12	12	12	12	12	12	12	12	12	12	12	12	12	12	12	12	12	12	12	12	12	12	12	12	12	12	12	12	12	12	12	10	9	12	12	3	12
Glutaric acid, 2-hydroxy-	correlation coefficient	-0.0161431	0.595561	0.713069	0.81544	0.371306	-0.0879455	0.121175	0.32996	0.472594	0.0177855	0.413136	0.245128	0.490322	0.1741	0.277433	0.451395	0.16852	0.805332	0.500726	0.104512	0.618589	0.481458	-0.223377	0.0643933	1	0.350389	0.466527	0.176342	0.00670824	-0.0471759	0.452034	0.436845	-0.359803	0.122981	0.55755	0.646351	-0.0575165	0.0734999	0.352823	0.278144	-0.346262	0.330625	0.276955	0.055102	0.219185	0.53858	-0.936891	0.603091
	p-value	0.960287	0.0410265	0.00923303	0.00122591	0.2347	0.82199	0.707557	0.294901	0.120781	0.956249	0.181925	0.442546	0.105586	0.588402	0.382643	0.140752	0.60059	0.00157165	0.0972905	0.746511	0.0320097	0.113015	0.485252	0.842405		0.264161	0.126294	0.58353	0.983492	0.884247	0.140121	0.155622	0.250648	0.703371	0.0596324	0.0231449	0.859078	0.820418	0.260628	0.381374	0.270215	0.293869	0.438532	0.888031	0.49369	0.07082	0.227379	0.0379014
	N	12	12	12	12	12	9	12	12	12	12	12	12	12	12	12	12	12	12	12	12	12	12	12	12	12	12	12	12	12	12	12	12	12	12	12	12	12	12	12	12	12	12	10	9	12	12	3	12
Glutaric acid, 2-oxo-	correlation coefficient	0.588086	0.487212	0.599818	0.0837785	0.243243	-0.378596	-0.160185	0.166464	0.227684	0.361773	0.463269	0.720695	0.0393647	0.346618	0.54019	0.890983	-0.261433	0.568413	0.926753	-0.474078	0.633111	0.920342	-0.190688	-0.204608	0.350389	1	0.687686	0.433494	0.43866	0.163738	0.770087	0.878252	0.00131524	-0.224296	0.424673	0.445829	-0.0851297	-0.468839	0.147129	0.523947	-0.201716	0.123791	-0.121745	-0.278331	0.534275	0.133271	-0.95093	0.608219
	p-value	0.0443049	0.108154	0.039238	0.795744	0.446173	0.315016	0.618974	0.605105	0.476651	0.247873	0.129321	0.0081851	0.903326	0.26969	0.0698187	0.000100725	0.41177	0.0538125	1.46699e-05	0.119457	0.0271145	2.20722e-05	0.552748	0.523542	0.264161		0.0134498	0.159183	0.153715	0.611113	0.00338826	0.000171132	0.996763	0.48341	0.168802	0.146328	0.792512	0.124174	0.648173	0.0803791	0.529554	0.701496	0.737594	0.468329	0.0735467	0.679673	0.20026	0.0358729
	N	12	12	12	12	12	9	12	12	12	12	12	12	12	12	12	12	12	12	12	12	12	12	12	12	12	12	12	12	12	12	12	12	12	12	12	12	12	12	12	12	12	12	10	9	12	12	3	12
Glutaric acid, 3-hydroxy-3-methyl-	correlation coefficient	0.667268	0.410666	0.181618	0.0334619	-0.0240563	-0.263952	-0.281433	0.177341	-0.0553699	0.293473	0.251688	0.885697	-0.310709	0.0498078	0.492443	0.554403	-0.477963	0.336513	0.701304	-0.569477	0.653317	0.545953	-0.0922434	-0.268395	0.466527	0.687686	1	-0.0392434	0.663176	0.356801	0.877218	0.674757	-0.0100059	-0.463081	0.0701637	0.186363	-0.213919	-0.537766	0.570949	0.0327724	0.166534	-0.0331861	-0.175655	-0.148059	0.677189	0.0467251	-0.891891	0.491046
	p-value	0.0177595	0.184814	0.572131	0.917775	0.940845	0.492531	0.375532	0.581366	0.864294	0.354548	0.430032	0.000126463	0.325623	0.877831	0.103858	0.061397	0.116037	0.28483	0.0110418	0.0532649	0.0212352	0.0663134	0.77555	0.398962	0.126294	0.0134498		0.903622	0.0187322	0.254913	0.000178203	0.016076	0.975379	0.129498	0.82846	0.561957	0.504385	0.0713305	0.0525135	0.919465	0.604953	0.918451	0.627392	0.703832	0.0155555	0.885347	0.298757	0.104994
	N	12	12	12	12	12	9	12	12	12	12	12	12	12	12	12	12	12	12	12	12	12	12	12	12	12	12	12	12	12	12	12	12	12	12	12	12	12	12	12	12	12	12	10	9	12	12	3	12
Glyceric acid	correlation coefficient	-0.109777	0.359435	0.542834	0.170689	0.629437	0.0364081	0.241502	-0.052149	0.466405	0.185753	0.547449	-0.0364184	0.175145	0.248195	-0.180592	0.385023	0.112812	0.247401	0.344955	-0.146646	0.143332	0.469339	-0.20135	-0.00940011	0.176342	0.433494	-0.0392434	1	-0.385389	-0.158773	0.0755977	0.298209	-0.169084	0.10659	0.331237	0.353248	-0.0245822	-0.140314	-0.0520409	0.851733	-0.585694	0.4149	0.197834	0.224607	-0.193021	0.330619	-0.804231	0.299363
	p-value	0.734141	0.251169	0.0681949	0.595841	0.0282979	0.925912	0.449537	0.872129	0.126407	0.563261	0.0654241	0.910535	0.586128	0.436675	0.574342	0.216491	0.727033	0.438191	0.272149	0.649263	0.656753	0.123719	0.530317	0.97687	0.58353	0.159183	0.903622		0.216018	0.622108	0.815369	0.346467	0.599354	0.741623	0.292923	0.260014	0.939553	0.663602	0.872392	0.000437544	0.0453925	0.179879	0.583782	0.561237	0.547807	0.293879	0.405155	0.344515
	N	12	12	12	12	12	9	12	12	12	12	12	12	12	12	12	12	12	12	12	12	12	12	12	12	12	12	12	12	12	12	12	12	12	12	12	12	12	12	12	12	12	12	10	9	12	12	3	12
Glyceric acid-3-phosphate	correlation coefficient	0.808983	0.0231558	-0.138636	-0.289509	-0.360904	-0.354646	-0.524413	-0.0968728	-0.488683	0.21393	-0.0375524	0.739527	-0.387045	0.138983	0.689441	0.39384	-0.460051	0.0583509	0.488409	-0.671951	0.242253	0.351473	0.104733	-0.324089	0.00670824	0.43866	0.663176	-0.385389	1	0.441627	0.62327	0.465998	0.11913	-0.235276	-0.0674216	0.0418361	-0.180277	-0.290495	0.0933561	-0.322783	0.621505	-0.201641	-0.174577	-0.258951	0.730844	-0.368315	-0.435141	0.102058
	p-value	0.00143912	0.943056	0.667419	0.361387	0.249096	0.349024	0.0800621	0.76456	0.106934	0.504364	0.907759	0.00597879	0.213883	0.666628	0.0131196	0.205253	0.132357	0.857052	0.107161	0.0166924	0.448084	0.262584	0.745992	0.304091	0.983492	0.153715	0.0187322	0.216018		0.150629	0.0303676	0.126782	0.712305	0.461662	0.835081	0.897284	0.575021	0.35968	0.772905	0.306156	0.0309796	0.52971	0.62954	0.501065	0.00693174	0.238788	0.713397	0.752297
	N	12	12	12	12	12	9	12	12	12	12	12	12	12	12	12	12	12	12	12	12	12	12	12	12	12	12	12	12	12	12	12	12	12	12	12	12	12	12	12	12	12	12	10	9	12	12	3	12
Glycerol	correlation coefficient	0.229407	-0.292903	-0.185473	-0.195777	-0.253776	-0.430979	-0.604671	0.353249	-0.373785	-0.115965	-0.214746	0.397489	-0.257377	0.432191	0.474324	-0.104318	-0.42324	-0.213182	0.0136313	-0.441185	0.187049	-0.0868612	-0.0975925	-0.411744	-0.0471759	0.163738	0.356801	-0.158773	0.441627	1	0.0159005	-0.207766	0.109869	0.02481	-0.382922	-0.182397	-0.549202	-0.0280049	0.0966061	-0.267142	0.674284	-0.506265	0.547472	-0.451294	0.427412	-0.64815	-0.598368	-0.272363
	p-value	0.473229	0.355527	0.56386	0.541994	0.426087	0.246813	0.0372677	0.260012	0.231345	0.719673	0.502699	0.200709	0.419323	0.160582	0.119239	0.746969	0.170399	0.50589	0.966463	0.151087	0.560493	0.788376	0.762855	0.18355	0.884247	0.611113	0.254913	0.622108	0.150629		0.960883	0.517009	0.733925	0.938994	0.219223	0.570457	0.0643924	0.931154	0.765192	0.401253	0.0161788	0.0930575	0.10141	0.222721	0.165778	0.0226405	0.591632	0.391756
	N	12	12	12	12	12	9	12	12	12	12	12	12	12	12	12	12	12	12	12	12	12	12	12	12	12	12	12	12	12	12	12	12	12	12	12	12	12	12	12	12	12	12	10	9	12	12	3	12
Glycerol-3-phosphate	correlation coefficient	0.733969	0.582498	0.313515	-0.00681025	0.152623	-0.228341	-0.0493615	-0.0488884	0.115508	0.45558	0.461203	0.865604	-0.208575	-0.060097	0.389978	0.767019	-0.355658	0.419975	0.847615	-0.564749	0.679229	0.738343	0.059228	-0.111022	0.452034	0.770087	0.877218	0.0755977	0.62327	0.0159005	1	0.881866	0.0499312	-0.531942	0.192695	0.329255	-0.0213131	-0.651013	0.433172	0.219898	-0.0910468	0.189411	-0.342155	-0.0440093	0.507027	0.309698	-0.970406	0.667761
	p-value	0.00657654	0.0468741	0.321039	0.983241	0.635828	0.554568	0.878918	0.880071	0.720738	0.136652	0.131265	0.000274366	0.515341	0.852815	0.210131	0.00360024	0.256548	0.174072	0.000498132	0.0557289	0.0151285	0.00610255	0.854923	0.731221	0.140121	0.00338826	0.000178203	0.815369	0.0303676	0.960883		0.000148129	0.87753	0.0750537	0.548497	0.295995	0.947582	0.0218537	0.159528	0.49225	0.778398	0.555461	0.333176	0.91049	0.0924848	0.327282	0.155265	0.0176449
	N	12	12	12	12	12	9	12	12	12	12	12	12	12	12	12	12	12	12	12	12	12	12	12	12	12	12	12	12	12	12	12	12	12	12	12	12	12	12	12	12	12	12	10	9	12	12	3	12
Glycerophosphoglycerol	correlation coefficient	0.615394	0.604135	0.575394	0.144034	0.261217	-0.293947	-0.0273815	-0.0891154	0.239673	0.444174	0.539894	0.67063	0.05128	0.0474111	0.462098	0.923046	-0.189136	0.631138	0.939179	-0.40455	0.626125	0.923303	-0.106947	-0.0722594	0.436845	0.878252	0.674757	0.298209	0.465998	-0.207766	0.881866	1	-0.0813612	-0.301201	0.501601	0.455018	0.0911105	-0.504496	0.14872	0.446523	-0.316	0.268254	-0.389882	-0.133824	0.452033	0.340412	-0.829155	0.711369
	p-value	0.0331666	0.0374818	0.0502898	0.655165	0.412169	0.442634	0.932683	0.782998	0.453083	0.148012	0.0700023	0.0169886	0.874245	0.883673	0.130421	1.86587e-05	0.556046	0.0277455	5.91517e-06	0.192091	0.0293965	1.83569e-05	0.740782	0.823406	0.155622	0.000171132	0.016076	0.346467	0.126782	0.517009	0.000148129		0.801532	0.341415	0.0966131	0.137198	0.778246	0.0943953	0.644591	0.145625	0.317011	0.399221	0.26538	0.731413	0.140122	0.278931	0.377644	0.0094797
	N	12	12	12	12	12	9	12	12	12	12	12	12	12	12	12	12	12	12	12	12	12	12	12	12	12	12	12	12	12	12	12	12	12	12	12	12	12	12	12	12	12	12	10	9	12	12	3	12
Glycine	correlation coefficient	0.35992	-0.398186	-0.409062	-0.385241	-0.384125	0.662256	0.4575	0.316643	-0.423019	-0.0734291	-0.310313	0.163105	-0.349289	0.314273	-0.0151458	-0.0337029	0.401861	-0.304337	-0.0663228	-0.168002	-0.20976	-0.070408	0.780979	0.637648	-0.359803	0.00131524	-0.0100059	-0.169084	0.11913	0.109869	0.0499312	-0.0813612	1	0.0517412	-0.104937	-0.105322	0.612966	-0.0400012	0.421359	-0.165539	0.326834	-0.354455	-0.393881	0.405037	0.289296	0.0894727	-0.872021	-0.370537
	p-value	0.250484	0.199848	0.186706	0.21621	0.217656	0.0519616	0.134796	0.315974	0.170646	0.820588	0.326272	0.612509	0.265767	0.319807	0.962739	0.917185	0.195345	0.336161	0.837737	0.601727	0.512903	0.827871	0.00271146	0.0257028	0.250648	0.996763	0.975379	0.599354	0.712305	0.733925	0.87753	0.801532		0.873122	0.745512	0.744605	0.0340655	0.901769	0.172509	0.607142	0.299775	0.258274	0.260075	0.279509	0.361756	0.782147	0.325618	0.235747
	N	12	12	12	12	12	9	12	12	12	12	12	12	12	12	12	12	12	12	12	12	12	12	12	12	12	12	12	12	12	12	12	12	12	12	12	12	12	12	12	12	12	12	10	9	12	12	3	12
Glycolic acid	correlation coefficient	-0.320428	-0.255752	0.290692	0.558312	0.0344365	0.463753	0.156868	0.35363	-0.0455002	-0.400725	-0.0996156	-0.579628	0.599492	0.601462	0.238589	-0.0591386	0.668361	0.295881	-0.14846	0.297583	-0.368947	-0.029259	-0.0490185	0.369494	0.122981	-0.224296	-0.463081	0.10659	-0.235276	0.02481	-0.531942	-0.301201	0.0517412	1	0.545159	0.315113	0.28693	0.898752	-0.229472	0.0682908	0.0944744	-0.0877394	0.489042	0.364643	0.117691	-0.0133354	0.446518	-0.334103
	p-value	0.309901	0.422368	0.359338	0.0592103	0.915388	0.208612	0.626347	0.259462	0.888335	0.19673	0.758067	0.0482337	0.039373	0.0385625	0.455189	0.85514	0.0175062	0.350428	0.645176	0.34753	0.237921	0.928078	0.879754	0.237171	0.703371	0.48341	0.129498	0.741623	0.461662	0.938994	0.0750537	0.341415	0.873122		0.0667891	0.318446	0.365873	7.05429e-05	0.4731	0.832981	0.770249	0.78628	0.151448	0.33462	0.715653	0.96719	0.705328	0.288511
	N	12	12	12	12	12	9	12	12	12	12	12	12	12	12	12	12	12	12	12	12	12	12	12	12	12	12	12	12	12	12	12	12	12	12	12	12	12	12	12	12	12	12	10	9	12	12	3	12
Inositol, myo-	correlation coefficient	0.0586185	0.356116	0.77392	0.734447	0.215759	0.144555	0.326643	0.350294	0.346309	-0.0200914	0.2436	-0.0682555	0.659446	0.505206	0.310433	0.589911	0.581305	0.873025	0.516377	0.250857	0.0706663	0.634254	-0.117093	0.333609	0.55755	0.424673	0.0701637	0.331237	-0.0674216	-0.382922	0.192695	0.501601	-0.104937	0.545159	1	0.805454	0.46597	0.434625	0.0356261	0.482127	-0.394653	0.375598	-0.0778113	0.106353	0.35991	0.516038	-0.279341	0.395575
	p-value	0.856402	0.255892	0.00313694	0.00652337	0.500638	0.710595	0.300073	0.264299	0.270145	0.950583	0.445486	0.833066	0.0196524	0.0938568	0.326075	0.0434883	0.0474361	0.000209242	0.0856532	0.431608	0.827247	0.0267536	0.717044	0.289269	0.0596324	0.168802	0.82846	0.292923	0.835081	0.219223	0.548497	0.0966131	0.745512	0.0667891		0.00156709	0.126808	0.157976	0.912475	0.112443	0.204236	0.228908	0.830815	0.785371	0.250497	0.0858946	0.819768	0.203085
	N	12	12	12	12	12	9	12	12	12	12	12	12	12	12	12	12	12	12	12	12	12	12	12	12	12	12	12	12	12	12	12	12	12	12	12	12	12	12	12	12	12	12	10	9	12	12	3	12
Inositol-phosphate	correlation coefficient	0.13468	0.544452	0.73836	0.640791	0.28962	0.0109373	0.365106	0.386367	0.483579	0.0166377	0.290928	0.126704	0.54561	0.564071	0.139225	0.556128	0.440491	0.800017	0.527405	0.119032	0.100567	0.595207	0.000503681	0.151489	0.646351	0.445829	0.186363	0.353248	0.0418361	-0.182397	0.329255	0.455018	-0.105322	0.315113	0.805454	1	0.250276	0.303183	0.184185	0.49726	-0.36064	0.647157	0.212321	0.0851027	0.299986	0.62831	0.217169	0.558361
	p-value	0.676448	0.0672148	0.00610068	0.0247565	0.361195	0.977721	0.243219	0.214756	0.111207	0.959071	0.358931	0.694767	0.0665187	0.056089	0.666078	0.0604251	0.151806	0.00178112	0.0780455	0.712532	0.755819	0.0411777	0.99876	0.63837	0.0231449	0.146328	0.561957	0.260014	0.897284	0.570457	0.295995	0.137198	0.744605	0.318446	0.00156709		0.432712	0.33809	0.566618	0.100004	0.249467	0.0229179	0.555925	0.827673	0.343462	0.0286682	0.860635	0.0591833
	N	12	12	12	12	12	9	12	12	12	12	12	12	12	12	12	12	12	12	12	12	12	12	12	12	12	12	12	12	12	12	12	12	12	12	12	12	12	12	12	12	12	12	10	9	12	12	3	12
Isoleucine	correlation coefficient	0.199407	-0.252085	-0.0277411	0.0637048	-0.22292	0.837087	0.679837	0.125964	-0.193125	0.0972652	-0.181328	-0.146846	0.112314	0.176962	-0.122293	0.0812095	0.785389	0.11306	-0.0356555	0.214173	-0.370816	0.077409	0.697746	0.896099	-0.0575165	-0.0851297	-0.213919	-0.0245822	-0.180277	-0.549202	-0.0213131	0.0911105	0.612966	0.28693	0.46597	0.250276	1	0.256058	0.23242	0.138175	-0.0712261	-0.0138526	-0.664548	0.532466	0.191532	0.476247	0.350366	-0.227518
	p-value	0.534375	0.429281	0.931801	0.844072	0.486168	0.00488109	0.0150029	0.696475	0.547587	0.76363	0.572755	0.648811	0.728198	0.582187	0.704966	0.801896	0.00246891	0.726454	0.912403	0.503867	0.235367	0.811015	0.0116372	7.99134e-05	0.859078	0.792512	0.504385	0.939553	0.575021	0.0643924	0.947582	0.778246	0.0340655	0.365873	0.126808	0.432712		0.421794	0.467274	0.668469	0.825897	0.965918	0.0360659	0.139993	0.550959	0.117539	0.772114	0.476979
	N	12	12	12	12	12	9	12	12	12	12	12	12	12	12	12	12	12	12	12	12	12	12	12	12	12	12	12	12	12	12	12	12	12	12	12	12	12	12	12	12	12	12	10	9	12	12	3	12
Kestose, 1-	correlation coefficient	-0.436206	-0.261795	0.132455	0.549385	-0.0813274	0.391266	0.186653	0.378364	-0.00686562	-0.464672	-0.278493	-0.692697	0.589439	0.45898	0.0160758	-0.302796	0.635863	0.198994	-0.377585	0.490348	-0.5714	-0.29087	-0.0561915	0.293197	0.0734999	-0.468839	-0.537766	-0.140314	-0.290495	-0.0280049	-0.651013	-0.504496	-0.0400012	0.898752	0.434625	0.303183	0.256058	1	-0.178661	-0.114416	0.131067	0.0295553	0.458316	0.265569	0.019662	0.0111083	0.994515	-0.348565
	p-value	0.156297	0.411099	0.681541	0.0642854	0.801613	0.297731	0.561337	0.225221	0.983105	0.128012	0.380752	0.0125228	0.0436984	0.133378	0.960452	0.338738	0.0262516	0.535239	0.226256	0.105564	0.0522846	0.359031	0.862297	0.355023	0.820418	0.124174	0.0713305	0.663602	0.35968	0.931154	0.0218537	0.0943953	0.901769	7.05429e-05	0.157976	0.33809	0.421794		0.57851	0.723286	0.684727	0.927351	0.182812	0.489783	0.951638	0.972668	0.0667089	0.266826
	N	12	12	12	12	12	9	12	12	12	12	12	12	12	12	12	12	12	12	12	12	12	12	12	12	12	12	12	12	12	12	12	12	12	12	12	12	12	12	12	12	12	12	10	9	12	12	3	12
Maleic acid	correlation coefficient	0.200268	0.259908	-0.117303	0.147919	-0.126571	0.468917	0.446267	0.543334	0.0178114	-0.183658	-0.0699525	0.37832	-0.349682	0.122072	-0.145997	0.0444597	0.133007	0.122932	0.162184	-0.0698048	0.185173	0.0335477	0.271791	0.254558	0.352823	0.147129	0.570949	-0.0520409	0.0933561	0.0966061	0.433172	0.14872	0.421359	-0.229472	0.0356261	0.184185	0.23242	-0.178661	1	-0.110361	0.00489657	0.128296	-0.132982	0.4124	0.372789	0.466123	-0.615339	0.248218
	p-value	0.532575	0.414601	0.716555	0.646393	0.695075	0.202914	0.145884	0.0678908	0.956186	0.567749	0.82897	0.225279	0.265192	0.705478	0.650729	0.890875	0.680277	0.703485	0.614545	0.829326	0.564501	0.917565	0.392791	0.424613	0.260628	0.648173	0.0525135	0.872392	0.772905	0.765192	0.159528	0.644591	0.172509	0.4731	0.912475	0.566618	0.467274	0.57851		0.732772	0.98795	0.6911	0.714192	0.270011	0.232689	0.126667	0.578039	0.43663
	N	12	12	12	12	12	9	12	12	12	12	12	12	12	12	12	12	12	12	12	12	12	12	12	12	12	12	12	12	12	12	12	12	12	12	12	12	12	12	12	12	12	12	10	9	12	12	3	12
Malic acid	correlation coefficient	0.0959992	0.423393	0.714412	0.237765	0.740548	0.00120115	0.279369	-0.110641	0.570791	0.540248	0.714653	0.039505	0.440629	0.160873	-0.100319	0.593837	0.124949	0.378804	0.50673	-0.197741	0.19043	0.639713	-0.109904	0.15296	0.278144	0.523947	0.0327724	0.851733	-0.322783	-0.267142	0.219898	0.446523	-0.165539	0.0682908	0.482127	0.49726	0.138175	-0.114416	-0.110361	1	-0.606717	0.383037	0.0368777	0.21087	-0.119984	0.443296	-0.83786	0.38899
	p-value	0.766631	0.170228	0.0090416	0.456795	0.00587354	0.997553	0.379193	0.732116	0.0525936	0.0697831	0.0090075	0.902983	0.151662	0.617448	0.756403	0.0417667	0.69882	0.224637	0.0927082	0.537866	0.553295	0.0250784	0.733842	0.635074	0.381374	0.0803791	0.919465	0.000437544	0.306156	0.401253	0.49225	0.145625	0.607142	0.832981	0.112443	0.100004	0.668469	0.723286	0.732772		0.0364589	0.219074	0.91944	0.586021	0.710322	0.148911	0.367613	0.21139
	N	12	12	12	12	12	9	12	12	12	12	12	12	12	12	12	12	12	12	12	12	12	12	12	12	12	12	12	12	12	12	12	12	12	12	12	12	12	12	12	12	12	12	10	9	12	12	3	12
Malonic acid	correlation coefficient	0.443034	-0.686039	-0.600052	-0.429355	-0.680289	0.105567	-0.532618	0.036778	-0.873709	-0.0224421	-0.544797	0.277652	-0.436129	0.221595	0.463146	-0.321702	-0.197834	-0.453421	-0.253411	-0.41354	-0.255394	-0.340033	0.340227	-0.0708471	-0.346262	-0.201716	0.166534	-0.585694	0.621505	0.674284	-0.0910468	-0.316	0.326834	0.0944744	-0.394653	-0.36064	-0.0712261	0.131067	0.00489657	-0.606717	1	-0.665289	-0.0239275	-0.183612	0.545603	-0.719257	0.658286	-0.663934
	p-value	0.14918	0.0137654	0.0391413	0.163653	0.0149101	0.786927	0.0746147	0.909655	0.000203909	0.944808	0.0670067	0.382253	0.156379	0.488832	0.129436	0.307872	0.53767	0.138757	0.426776	0.181455	0.423042	0.279501	0.27921	0.826811	0.270215	0.529554	0.604953	0.0453925	0.0309796	0.0161788	0.778398	0.317011	0.299775	0.770249	0.204236	0.249467	0.825897	0.684727	0.98795	0.0364589		0.0182252	0.947689	0.636298	0.0665227	0.00837557	0.542564	0.0185491
	N	12	12	12	12	12	9	12	12	12	12	12	12	12	12	12	12	12	12	12	12	12	12	12	12	12	12	12	12	12	12	12	12	12	12	12	12	12	12	12	12	12	12	10	9	12	12	3	12
Malonic acid, 2-amino-	correlation coefficient	-0.206595	0.753256	0.413872	0.356757	0.450077	-0.124506	0.462593	-0.0294743	0.690479	-0.0902768	0.35363	-0.130836	0.220014	-0.0211463	-0.466312	0.235412	0.140509	0.41444	0.228608	0.237563	-0.0701419	0.246535	-0.209968	-0.163696	0.330625	0.123791	-0.0331861	0.4149	-0.201641	-0.506265	0.189411	0.268254	-0.354455	-0.0877394	0.375598	0.647157	-0.0138526	0.0295553	0.128296	0.383037	-0.665289	1	0.201204	0.209906	-0.280031	0.693347	0.631168	0.687668
	p-value	0.519427	0.00467748	0.181069	0.254975	0.14206	0.749612	0.129955	0.92755	0.0129272	0.780231	0.259462	0.685257	0.492017	0.947991	0.126493	0.461394	0.663157	0.180411	0.474815	0.45719	0.828513	0.439846	0.512476	0.611204	0.293869	0.701496	0.918451	0.179879	0.52971	0.0930575	0.555461	0.399221	0.258274	0.78628	0.228908	0.0229179	0.965918	0.927351	0.6911	0.219074	0.0182252		0.577256	0.587774	0.378017	0.012406	0.565152	0.0134533
	N	12	12	12	12	12	9	12	12	12	12	12	12	12	12	12	12	12	12	12	12	12	12	12	12	12	12	12	12	12	12	12	12	12	12	12	12	12	12	12	12	12	12	10	9	12	12	3	12
Maltose	correlation coefficient	-0.489983	0.214189	0.277531	0.496581	0.377458	-0.432445	-0.171458	0.369863	0.384799	-0.421005	0.153109	-0.311719	0.380718	0.350594	-0.0239311	-0.165181	-0.110244	0.115975	-0.1165	0.098358	0.0348722	-0.146741	-0.5196	-0.452976	0.276955	-0.121745	-0.175655	0.197834	-0.174577	0.547472	-0.342155	-0.389882	-0.393881	0.489042	-0.0778113	0.212321	-0.664548	0.458316	-0.132982	0.0368777	-0.0239275	0.201204	1	-0.0956619	-0.239884	-0.129314	1	0.10174
	p-value	0.150543	0.552372	0.437541	0.14429	0.282235	0.332533	0.635769	0.292817	0.272208	0.225658	0.672816	0.3806	0.277758	0.320594	0.947681	0.648365	0.761751	0.74969	0.748588	0.786911	0.92381	0.685828	0.123731	0.188624	0.438532	0.737594	0.627392	0.583782	0.62954	0.10141	0.333176	0.26538	0.260075	0.151448	0.830815	0.555925	0.0360659	0.182812	0.714192	0.91944	0.947689	0.577256		0.838341	0.504422	0.721808	.	0.779733
	N	10	10	10	10	10	7	10	10	10	10	10	10	10	10	10	10	10	10	10	10	10	10	10	10	10	10	10	10	10	10	10	10	10	10	10	10	10	10	10	10	10	10	10	7	10	10	2	10
Methionine	correlation coefficient	0.00504869	0.0867628	-0.093951	0.138039	0.347758	0.867758	0.891147	-0.100904	0.0334371	0.0400642	0.324678	-0.325472	0.00682965	-0.0454951	-0.432913	-0.0161388	0.483114	-0.143166	-0.0654135	-0.227521	-0.295515	-0.0698831	0.485461	0.657755	0.055102	-0.278331	-0.148059	0.224607	-0.258951	-0.451294	-0.0440093	-0.133824	0.405037	0.364643	0.106353	0.0851027	0.532466	0.265569	0.4124	0.21087	-0.183612	0.209906	-0.0956619	1	-0.131202	0.812753	-0.0112326	-0.149718
	p-value	0.989715	0.824353	0.810007	0.723217	0.359121	0.00242732	0.00125776	0.796176	0.931946	0.918491	0.393954	0.39273	0.986087	0.907478	0.244462	0.96713	0.1877	0.713279	0.867215	0.55603	0.44009	0.858213	0.185248	0.0541559	0.888031	0.468329	0.703832	0.561237	0.501065	0.222721	0.91049	0.731413	0.279509	0.33462	0.785371	0.827673	0.139993	0.489783	0.270011	0.586021	0.636298	0.587774	0.838341		0.736521	0.00774758	0.992849	0.700638
	N	9	9	9	9	9	9	9	9	9	9	9	9	9	9	9	9	9	9	9	9	9	9	9	9	9	9	9	9	9	9	9	9	9	9	9	9	9	9	9	9	9	9	7	9	9	9	3	9
Nicotinic acid	correlation coefficient	0.720483	-0.106864	0.0792548	0.0608079	-0.458974	0.0195545	-0.277564	0.408312	-0.481966	0.0688095	-0.203311	0.646722	-0.17625	0.558067	0.744185	0.416454	-0.0082322	0.345671	0.496974	-0.414948	0.156788	0.436079	0.16532	0.0302971	0.219185	0.534275	0.677189	-0.193021	0.730844	0.427412	0.507027	0.452033	0.289296	0.117691	0.35991	0.299986	0.191532	0.019662	0.372789	-0.119984	0.545603	-0.280031	-0.239884	-0.131202	1	-0.18431	-0.978529	0.00134855
	p-value	0.00821301	0.740977	0.806583	0.851091	0.133384	0.960176	0.382409	0.187595	0.11258	0.831728	0.526235	0.0230402	0.583731	0.0593461	0.0055101	0.178088	0.979743	0.271088	0.10023	0.179823	0.626524	0.156432	0.607623	0.925532	0.49369	0.0735467	0.0155555	0.547807	0.00693174	0.165778	0.0924848	0.140122	0.361756	0.715653	0.250497	0.343462	0.550959	0.951638	0.232689	0.710322	0.0665227	0.378017	0.504422	0.736521		0.566351	0.132162	0.996681
	N	12	12	12	12	12	9	12	12	12	12	12	12	12	12	12	12	12	12	12	12	12	12	12	12	12	12	12	12	12	12	12	12	12	12	12	12	12	12	12	12	12	12	10	9	12	12	3	12
Phenylalanine	correlation coefficient	-0.110095	0.63974	0.461937	0.501266	0.456403	0.680654	0.848194	0.175871	0.644497	0.0300519	0.409853	-0.0755658	0.337335	-0.0290963	-0.420367	0.338186	0.51721	0.506579	0.290268	0.293074	0.136788	0.326966	0.194113	0.484716	0.53858	0.133271	0.0467251	0.330619	-0.368315	-0.64815	0.309698	0.340412	0.0894727	-0.0133354	0.516038	0.62831	0.476247	0.0111083	0.466123	0.443296	-0.719257	0.693347	-0.129314	0.812753	-0.18431	1	-0.0662466	0.595055
	p-value	0.733395	0.0250703	0.130573	0.0968725	0.135855	0.0435845	0.000489245	0.584553	0.0236738	0.926133	0.185772	0.815446	0.28358	0.928477	0.173628	0.282291	0.0850619	0.0928211	0.360073	0.355234	0.67163	0.299567	0.5455	0.110245	0.07082	0.679673	0.885347	0.293879	0.238788	0.0226405	0.327282	0.278931	0.782147	0.96719	0.0858946	0.0286682	0.117539	0.972668	0.126667	0.148911	0.00837557	0.012406	0.721808	0.00774758	0.566351		0.957795	0.0412426
	N	12	12	12	12	12	9	12	12	12	12	12	12	12	12	12	12	12	12	12	12	12	12	12	12	12	12	12	12	12	12	12	12	12	12	12	12	12	12	12	12	12	12	10	9	12	12	3	12
Phosphoenolpyruvic acid	correlation coefficient	-0.877031	-0.705558	-0.771844	-0.996986	-0.782102	0.132714	0.216389	-0.655427	-0.76496	-0.938194	-0.812668	-0.988858	0.652435	-0.61073	-0.9354	-0.789722	0.52889	-0.713324	-0.874063	0.946217	-0.997363	-0.806021	0.712738	-0.172975	-0.936891	-0.95093	-0.891891	-0.804231	-0.435141	-0.598368	-0.970406	-0.829155	-0.872021	0.446518	-0.279341	0.217169	0.350366	0.994515	-0.615339	-0.83786	0.658286	0.631168	1	-0.0112326	-0.978529	-0.0662466	1	-0.823529
	p-value	0.319041	0.501393	0.438669	0.0494381	0.428295	0.915262	0.861144	0.544977	0.445517	0.224996	0.396029	0.0951226	0.547495	0.581752	0.23008	0.420449	0.645217	0.494377	0.322952	0.209741	0.0462421	0.403234	0.49491	0.889324	0.227379	0.20026	0.298757	0.405155	0.713397	0.591632	0.155265	0.377644	0.325618	0.705328	0.819768	0.860635	0.772114	0.0667089	0.578039	0.367613	0.542564	0.565152	.	0.992849	0.132162	0.957795		0.384004
	N	3	3	3	3	3	3	3	3	3	3	3	3	3	3	3	3	3	3	3	3	3	3	3	3	3	3	3	3	3	3	3	3	3	3	3	3	3	3	3	3	3	3	2	3	3	3	3	3
Proline	correlation coefficient	0.0756359	0.968108	0.655599	0.42696	0.539383	-0.490098	0.177046	0.0887005	0.76017	0.0982123	0.612232	0.334634	0.251538	-0.0936477	0.0148843	0.675882	-0.21478	0.679824	0.718823	-0.0132288	0.601692	0.65872	-0.437181	-0.300566	0.603091	0.608219	0.491046	0.299363	0.102058	-0.272363	0.667761	0.711369	-0.370537	-0.334103	0.395575	0.558361	-0.227518	-0.348565	0.248218	0.38899	-0.663934	0.687668	0.10174	-0.149718	0.00134855	0.595055	-0.823529	1
	p-value	0.815277	2.46299e-07	0.0206355	0.166274	0.0703196	0.180459	0.582005	0.783987	0.00410965	0.761387	0.0343403	0.287697	0.430317	0.772213	0.963381	0.0158336	0.50263	0.0150056	0.00843371	0.967452	0.0384686	0.0198351	0.155268	0.342485	0.0379014	0.0358729	0.104994	0.344515	0.752297	0.391756	0.0176449	0.0094797	0.235747	0.288511	0.203085	0.0591833	0.476979	0.266826	0.43663	0.21139	0.0185491	0.0134533	0.779733	0.700638	0.996681	0.0412426	0.384004
	N	12	12	12	12	12	9	12	12	12	12	12	12	12	12	12	12	12	12	12	12	12	12	12	12	12	12	12	12	12	12	12	12	12	12	12	12	12	12	12	12	12	12	10	9	12	12	3	12
Raffinose	correlation coefficient	-0.435474	-0.333077	0.0534399	0.410291	-0.0753447	0.712539	0.538951	0.339149	-0.0216605	-0.419362	-0.281746	-0.74167	0.459158	0.421936	-0.213386	-0.302773	0.882145	0.0975537	-0.421307	0.54201	-0.647446	-0.279134	0.233854	0.62963	-0.0619304	-0.470592	-0.663184	0.0621845	-0.512933	-0.298527	-0.65712	-0.464319	0.260762	0.84124	0.459416	0.253416	0.607014	0.864297	-0.056073	0.0410413	-0.0572415	0.0504458	0.124264	0.500875	-0.0945477	0.239662	0.877562	-0.417621
	p-value	0.157073	0.290086	0.868987	0.185255	0.815978	0.0312264	0.0705884	0.280834	0.946728	0.174766	0.374978	0.00575959	0.133208	0.17186	0.505473	0.338777	0.000146458	0.762947	0.172568	0.0686981	0.022837	0.37961	0.464451	0.0282349	0.84837	0.122582	0.0187304	0.847754	0.0881282	0.34593	0.0202425	0.12834	0.413014	0.000604564	0.132962	0.426766	0.0363425	0.000287314	0.862585	0.899226	0.859746	0.876276	0.732331	0.169604	0.770075	0.453104	0.318338	0.17675
	N	12	12	12	12	12	9	12	12	12	12	12	12	12	12	12	12	12	12	12	12	12	12	12	12	12	12	12	12	12	12	12	12	12	12	12	12	12	12	12	12	12	12	10	9	12	12	3	12
Rhamnose	correlation coefficient	-0.341549	0.291402	0.626398	0.904555	0.236313	0.190505	0.320372	0.544684	0.422197	-0.377147	0.0960318	-0.37311	0.772942	0.547207	0.121889	0.157615	0.615958	0.712314	0.117438	0.457504	-0.0714781	0.187129	-0.204938	0.22904	0.626719	-0.018051	-0.1501	0.128261	-0.240532	-0.106063	-0.177054	-0.026594	-0.204805	0.742198	0.750319	0.750255	0.176787	0.774317	0.0740027	0.197939	-0.249949	0.386584	0.566823	0.200605	0.120505	0.437187	0.830674	0.239611
	p-value	0.277226	0.358113	0.0293046	5.30465e-05	0.459632	0.623452	0.309991	0.0670749	0.171567	0.226839	0.766554	0.232255	0.00319967	0.0655677	0.705901	0.624683	0.0329602	0.009342	0.716242	0.134793	0.82529	0.560323	0.522857	0.473956	0.0291971	0.955597	0.641487	0.69118	0.451416	0.742861	0.581986	0.934616	0.523133	0.00570648	0.0049359	0.00494161	0.582565	0.00311172	0.819207	0.53745	0.433333	0.214475	0.0875273	0.604789	0.709111	0.155262	0.375911	0.453203
	N	12	12	12	12	12	9	12	12	12	12	12	12	12	12	12	12	12	12	12	12	12	12	12	12	12	12	12	12	12	12	12	12	12	12	12	12	12	12	12	12	12	12	10	9	12	12	3	12
Ribonic acid	correlation coefficient	0.432134	0.657446	0.747253	0.418573	0.358038	-0.171705	0.0970008	0.154002	0.370366	0.254353	0.559992	0.589317	0.231846	0.284	0.467046	0.895259	0.0275018	0.794859	0.91619	-0.274427	0.709475	0.923038	-0.101324	0.0222529	0.695522	0.850625	0.624518	0.427725	0.31264	-0.105549	0.797088	0.903759	-0.080154	-0.08291	0.622	0.656066	0.0708378	-0.324319	0.246741	0.509757	-0.387327	0.33733	-0.1127	-0.0269322	0.422384	0.482878	-0.828736	0.738418
	p-value	0.160644	0.0201591	0.00521694	0.175665	0.25315	0.658686	0.764257	0.632742	0.235981	0.425	0.0582874	0.0437528	0.468405	0.371004	0.125816	8.30755e-05	0.932388	0.00200424	2.82542e-05	0.388032	0.00976016	1.86681e-05	0.75403	0.945273	0.0120214	0.00045325	0.0299403	0.165434	0.322465	0.744069	0.00190538	5.52176e-05	0.804426	0.797822	0.030807	0.0205142	0.826834	0.303727	0.439453	0.0904538	0.21352	0.283589	0.756576	0.945167	0.171357	0.111802	0.378121	0.00609463
	N	12	12	12	12	12	9	12	12	12	12	12	12	12	12	12	12	12	12	12	12	12	12	12	12	12	12	12	12	12	12	12	12	12	12	12	12	12	12	12	12	12	12	10	9	12	12	3	12
Ribose	correlation coefficient	-0.160538	0.281676	0.616236	0.69361	0.0889334	-0.40896	-0.296436	0.623148	0.271629	-0.302655	0.0735134	0.176443	0.409561	0.47593	0.539732	0.309974	-0.0133582	0.708084	0.388183	0.18302	0.54602	0.380424	-0.586841	-0.275343	0.677185	0.441584	0.395093	0.15361	0.0335605	0.371499	0.157352	0.25502	-0.374667	0.293278	0.465279	0.37763	-0.336671	0.190029	0.143967	0.106203	-0.114834	-0.037323	0.524433	-0.435659	0.381267	-0.0231662	-0.872633	0.358147
	p-value	0.61819	0.375102	0.0328587	0.0123591	0.783432	0.274427	0.349481	0.0304097	0.393083	0.338974	0.820385	0.58331	0.186116	0.117818	0.0701024	0.326829	0.967134	0.00997007	0.212422	0.569118	0.0662738	0.222498	0.0448687	0.386387	0.0155562	0.150674	0.203685	0.63362	0.917534	0.234438	0.625269	0.423744	0.230157	0.354883	0.127448	0.226196	0.28459	0.554147	0.655317	0.742532	0.722312	0.908321	0.119661	0.241144	0.22139	0.94303	0.324822	0.252996
	N	12	12	12	12	12	9	12	12	12	12	12	12	12	12	12	12	12	12	12	12	12	12	12	12	12	12	12	12	12	12	12	12	12	12	12	12	12	12	12	12	12	12	10	9	12	12	3	12
Ribulose	correlation coefficient	-0.335211	0.376157	0.608259	0.766101	0.118246	0.158942	0.425406	0.371784	0.41169	-0.399315	0.0385603	-0.27334	0.512799	0.366159	0.0298088	0.266016	0.64256	0.78643	0.221453	0.589884	0.0353018	0.335048	-0.199893	0.235211	0.547228	0.157363	-0.119936	0.325093	-0.312341	-0.515476	-0.00449627	0.287021	-0.213503	0.472614	0.838821	0.673667	0.357089	0.414516	0.0843866	0.256422	-0.559267	0.531706	0.0282568	0.080085	0.0620775	0.588519	0.0170272	0.403986
	p-value	0.286815	0.22816	0.0358573	0.00366559	0.714362	0.682944	0.16799	0.234051	0.183613	0.198458	0.905293	0.38999	0.0882256	0.241759	0.926729	0.403317	0.0242352	0.00241415	0.489117	0.0435001	0.913269	0.287064	0.533358	0.461788	0.0655548	0.625244	0.710433	0.302508	0.322953	0.0862964	0.988935	0.365714	0.505234	0.120763	0.000649256	0.0163136	0.254502	0.180322	0.794289	0.421111	0.0586849	0.0752075	0.938238	0.837722	0.848013	0.0441104	0.98916	0.192771
	N	12	12	12	12	12	9	12	12	12	12	12	12	12	12	12	12	12	12	12	12	12	12	12	12	12	12	12	12	12	12	12	12	12	12	12	12	12	12	12	12	12	12	10	9	12	12	3	12
Sedoheptulose, 2,7-anhydro-	correlation coefficient	0.0502359	0.386651	0.366642	0.591875	0.140587	0.123592	0.176607	0.565011	0.28104	-0.0736768	0.129925	0.103181	0.240487	0.264685	0.0613523	0.221079	0.107449	0.504276	0.297584	0.0629779	0.0669044	0.232937	-0.283493	0.025084	0.538532	0.239508	0.477202	0.0836839	0.000745165	0.0637127	0.244362	0.195338	-0.141832	0.1731	0.485973	0.469329	0.0763912	0.276312	0.611516	0.195396	-0.115779	0.249494	0.245784	0.168309	0.443105	0.347611	-0.232753	0.35654
	p-value	0.876788	0.214389	0.241092	0.0426209	0.66298	0.751403	0.582956	0.0555905	0.376228	0.819992	0.687351	0.749649	0.451502	0.405762	0.849771	0.48987	0.739602	0.0945626	0.347529	0.845832	0.836331	0.466255	0.371897	0.938322	0.07085	0.453403	0.116702	0.79597	0.998166	0.844052	0.444018	0.542918	0.660154	0.590579	0.109189	0.123727	0.813461	0.384648	0.0346103	0.542795	0.720106	0.434198	0.493666	0.665115	0.149107	0.268227	0.850453	0.255286
	N	12	12	12	12	12	9	12	12	12	12	12	12	12	12	12	12	12	12	12	12	12	12	12	12	12	12	12	12	12	12	12	12	12	12	12	12	12	12	12	12	12	12	10	9	12	12	3	12
Serine	correlation coefficient	-0.0993804	-0.162265	-0.124077	0.213019	-0.161713	0.917121	0.826503	0.317668	-0.0504861	-0.191985	-0.212982	-0.313656	0.111826	0.0771412	-0.319816	-0.141991	0.810277	0.0550153	-0.221894	0.400834	-0.319961	-0.167827	0.60429	0.90257	0.04275	-0.31366	-0.249627	-0.136794	-0.368644	-0.497216	-0.143086	-0.145042	0.622408	0.298117	0.311002	0.140952	0.877172	0.333738	0.464439	-0.0538587	-0.14223	0.00747418	-0.422721	0.653555	0.00780598	0.580367	0.974139	-0.190111
	p-value	0.758623	0.614367	0.700835	0.506222	0.615589	0.000497244	0.000917943	0.314322	0.876178	0.55	0.506298	0.320811	0.729339	0.811659	0.310878	0.659795	0.00139427	0.865156	0.48823	0.196596	0.310647	0.602111	0.0374201	5.85932e-05	0.895051	0.320804	0.433945	0.671618	0.238335	0.100039	0.657312	0.652886	0.0306653	0.346623	0.325143	0.662152	0.000178523	0.28907	0.128228	0.867969	0.659251	0.981608	0.223573	0.056256	0.980792	0.047881	0.145096	0.553973
	N	12	12	12	12	12	9	12	12	12	12	12	12	12	12	12	12	12	12	12	12	12	12	12	12	12	12	12	12	12	12	12	12	12	12	12	12	12	12	12	12	12	12	10	9	12	12	3	12
Shikimic acid	correlation coefficient	0.716106	0.371618	0.275092	-0.0117931	-0.111388	-0.0375511	0.136232	0.039545	-0.0187499	0.385277	0.167378	0.746198	-0.202794	0.107166	0.307239	0.680173	-0.00490952	0.47316	0.7148	-0.30741	0.385472	0.694004	0.273869	0.130247	0.338855	0.711	0.681782	0.111906	0.486226	-0.228143	0.852248	0.8566	0.192176	-0.398089	0.424223	0.457271	0.36953	-0.492166	0.410814	0.252277	-0.124554	0.240512	-0.621518	-0.0824391	0.587564	0.404792	-0.851245	0.506967
	p-value	0.0088044	0.234277	0.386836	0.970983	0.730365	0.923591	0.6729	0.902885	0.953879	0.216162	0.603098	0.00531636	0.527309	0.740269	0.33134	0.0149339	0.987918	0.120275	0.00898682	0.331057	0.215911	0.0122889	0.389037	0.686611	0.281278	0.00953383	0.0146064	0.729153	0.108977	0.475738	0.000430394	0.000373484	0.549595	0.199967	0.169303	0.135017	0.237122	0.104083	0.184641	0.428918	0.699732	0.451454	0.0550839	0.833005	0.0445406	0.191799	0.351696	0.0925298
	N	12	12	12	12	12	9	12	12	12	12	12	12	12	12	12	12	12	12	12	12	12	12	12	12	12	12	12	12	12	12	12	12	12	12	12	12	12	12	12	12	12	12	10	9	12	12	3	12
Sinapic acid, cis-	correlation coefficient	-0.132228	0.724913	0.364287	0.41933	0.475703	0.233228	0.581382	0.395002	0.672471	-0.106102	0.380178	0.0368823	0.112276	0.0903347	-0.445912	0.237613	0.117961	0.36853	0.291134	0.0986343	0.111325	0.238089	-0.171202	0.0139844	0.449277	0.236319	0.294334	0.422345	-0.262927	-0.194442	0.300709	0.219536	-0.0511397	-0.1197	0.295034	0.52978	0.024498	-0.0346007	0.661859	0.410112	-0.566081	0.705486	0.264693	0.489162	-0.0537384	0.731304	-0.72418	0.643694
	p-value	0.682063	0.00764522	0.244358	0.174803	0.118018	0.545886	0.0473997	0.203799	0.0165769	0.74277	0.222823	0.909399	0.728288	0.780093	0.146243	0.457091	0.715024	0.238492	0.358575	0.760388	0.730512	0.456164	0.594719	0.965594	0.142857	0.459619	0.353072	0.171401	0.409004	0.544807	0.342243	0.492983	0.874586	0.710981	0.351873	0.0764696	0.93976	0.914986	0.0190534	0.185466	0.0550271	0.0103712	0.459874	0.18142	0.868261	0.00687857	0.484437	0.0239054
	N	12	12	12	12	12	9	12	12	12	12	12	12	12	12	12	12	12	12	12	12	12	12	12	12	12	12	12	12	12	12	12	12	12	12	12	12	12	12	12	12	12	12	10	9	12	12	3	12
Sinapic acid, trans-	correlation coefficient	-0.153357	0.373026	-0.198495	0.114689	0.0849555	0.337898	0.449215	0.387979	0.287337	-0.301396	0.00681964	0.104365	-0.227192	-0.119296	-0.451393	-0.212449	-0.00701542	-0.0784981	-0.108656	0.0902552	0.139489	-0.262894	0.145098	0.0481859	0.274929	-0.180386	0.263013	-0.171514	-0.0943271	0.112812	0.185914	-0.179488	0.227596	-0.309336	-0.288237	0.0755543	-0.10487	-0.13079	0.770511	-0.238074	-0.108077	0.296403	0.296259	0.445449	-0.130266	0.456231	0.0825452	0.296918
	p-value	0.634185	0.232369	0.536285	0.72265	0.792929	0.373816	0.142919	0.212684	0.365163	0.341088	0.983218	0.746858	0.477629	0.711919	0.140754	0.507389	0.982737	0.8084	0.73677	0.780282	0.665477	0.409065	0.652757	0.881784	0.387129	0.574786	0.408846	0.594038	0.770599	0.727035	0.562916	0.576723	0.476825	0.327878	0.363596	0.815474	0.745669	0.685363	0.00335972	0.456194	0.738128	0.349537	0.405881	0.229515	0.686567	0.136021	0.94739	0.348661
	N	12	12	12	12	12	9	12	12	12	12	12	12	12	12	12	12	12	12	12	12	12	12	12	12	12	12	12	12	12	12	12	12	12	12	12	12	12	12	12	12	12	12	10	9	12	12	3	12
Spermidine	correlation coefficient	-0.178564	0.464366	0.249466	-0.0524964	0.231654	-0.588902	-0.257652	-0.203247	0.331312	-0.238308	0.246959	0.142703	-0.171695	-0.151478	0.127144	0.314461	-0.405172	0.286264	0.361092	0.0378912	0.631228	0.355444	-0.626083	-0.606012	-0.0210646	0.430453	0.123874	0.55812	0.0667123	-0.198206	0.282263	0.504347	-0.438167	-0.376655	0.0325132	-0.0866457	-0.459048	-0.59734	-0.258489	0.113691	-0.568929	0.477995	0.035253	-0.438727	-0.252851	-0.0662616	-1	0.550273
	p-value	0.672241	0.246383	0.551296	0.90175	0.580938	0.218764	0.537858	0.629277	0.422752	0.569802	0.555434	0.736042	0.684342	0.720293	0.764161	0.448103	0.319351	0.491856	0.379502	0.929022	0.0932572	0.387549	0.0967857	0.111275	0.960516	0.287057	0.770101	0.150534	0.875285	0.637982	0.498195	0.202473	0.277536	0.357724	0.939081	0.838351	0.252557	0.117893	0.536489	0.78866	0.141094	0.230917	0.94019	0.384133	0.545724	0.876123	.	0.157597
	N	8	8	8	8	8	6	8	8	8	8	8	8	8	8	8	8	8	8	8	8	8	8	8	8	8	8	8	8	8	8	8	8	8	8	8	8	8	8	8	8	8	8	7	6	8	8	2	8
Succinic acid	correlation coefficient	0.762643	0.199692	0.301283	-0.203973	0.0531702	0.0214946	0.0504928	-0.0048839	-0.0823026	0.501402	0.321134	0.734104	-0.216637	0.26495	0.403109	0.766437	-0.0630172	0.292735	0.767637	-0.568586	0.417823	0.79139	0.2798	0.160109	0.115009	0.84949	0.582996	0.402983	0.423482	-0.00244842	0.744786	0.814314	0.360064	-0.278612	0.318953	0.29017	0.301157	-0.554656	0.234601	0.486615	-0.0690943	-0.0167098	-0.50257	0.00693282	0.547096	0.18362	-0.903092	0.312678
	p-value	0.00391977	0.533779	0.341277	0.524859	0.869643	0.956228	0.876162	0.987981	0.799277	0.0967668	0.308777	0.00656141	0.498852	0.405274	0.193831	0.00364159	0.845737	0.355815	0.00355676	0.0537235	0.176519	0.00216594	0.378427	0.619143	0.721903	0.000469794	0.0466413	0.193984	0.170129	0.993975	0.0054517	0.00126123	0.250279	0.38054	0.31226	0.360241	0.341489	0.0612535	0.462985	0.108652	0.831041	0.958893	0.138754	0.985877	0.0656333	0.567831	0.282582	0.322403
	N	12	12	12	12	12	9	12	12	12	12	12	12	12	12	12	12	12	12	12	12	12	12	12	12	12	12	12	12	12	12	12	12	12	12	12	12	12	12	12	12	12	12	10	9	12	12	3	12
Threonic acid	correlation coefficient	-0.100833	0.596181	0.946937	0.732687	0.608301	-0.102776	0.347068	0.248656	0.737144	0.186736	0.554412	-0.0328188	0.776757	0.316227	0.0693167	0.614167	0.374382	0.832126	0.540893	0.229692	0.332811	0.659817	-0.229566	0.187893	0.701781	0.473104	0.0632576	0.550657	-0.308845	-0.335066	0.235519	0.476272	-0.302312	0.275144	0.798822	0.81981	0.171436	0.18726	-0.0169631	0.752281	-0.681994	0.523887	0.18937	0.00762198	-0.0113881	0.648546	-0.619803	0.612795
	p-value	0.75519	0.0407623	3.02976e-06	0.00672053	0.0358409	0.792461	0.269026	0.435795	0.00622976	0.561161	0.0613919	0.919351	0.00296023	0.316644	0.830504	0.0336187	0.23054	0.000786352	0.0693847	0.472663	0.290494	0.0195594	0.472914	0.558693	0.0109637	0.120325	0.845155	0.0635443	0.328687	0.287037	0.461185	0.117518	0.339549	0.386743	0.00183106	0.00109602	0.594208	0.560042	0.958271	0.00476212	0.0145637	0.0804201	0.600291	0.984473	0.971979	0.0225303	0.574425	0.0341292
	N	12	12	12	12	12	9	12	12	12	12	12	12	12	12	12	12	12	12	12	12	12	12	12	12	12	12	12	12	12	12	12	12	12	12	12	12	12	12	12	12	12	12	10	9	12	12	3	12
Threonine	correlation coefficient	-0.0494234	-0.105215	-0.0694268	0.153504	-0.0378318	0.957205	0.888848	0.169303	0.000831391	-0.0828653	-0.085633	-0.320779	0.12027	0.0842033	-0.383949	-0.0615433	0.832522	0.0371066	-0.166363	0.306298	-0.368962	-0.083594	0.667139	0.917504	0.00347824	-0.270056	-0.315719	0.0302918	-0.377649	-0.580473	-0.118208	-0.084547	0.615839	0.296756	0.339309	0.223478	0.906958	0.294803	0.372006	0.105823	-0.218747	0.139993	-0.436261	0.759364	-0.0669816	0.649558	0.460212	-0.156541
	p-value	0.878767	0.744857	0.830238	0.633855	0.907076	5.11919e-05	0.000110572	0.598874	0.997954	0.797929	0.791309	0.309341	0.709658	0.794727	0.217885	0.849308	0.000777669	0.90885	0.605328	0.332898	0.2379	0.796185	0.0177896	2.61664e-05	0.99144	0.395938	0.317465	0.925545	0.226171	0.0478308	0.714449	0.793906	0.0330036	0.348936	0.280593	0.485049	4.68909e-05	0.352269	0.23375	0.743425	0.494577	0.66433	0.207508	0.0176227	0.836145	0.0222511	0.695547	0.627075
	N	12	12	12	12	12	9	12	12	12	12	12	12	12	12	12	12	12	12	12	12	12	12	12	12	12	12	12	12	12	12	12	12	12	12	12	12	12	12	12	12	12	12	10	9	12	12	3	12
Threose	correlation coefficient	0.0363757	-0.128949	-0.580601	-0.197942	0.0345565	0.844444	0.844835	-0.0251779	-0.243564	0.0105782	-0.0223773	-0.29307	-0.271482	-0.247806	-0.670091	-0.405665	0.343849	-0.553657	-0.380634	-0.155042	-0.63509	-0.489232	0.647544	0.594495	-0.231126	-0.545776	-0.110013	-0.226183	-0.187576	-0.390842	-0.127804	-0.451713	0.508935	0.0559404	-0.359065	-0.178536	0.466604	0.255738	0.690654	-0.209268	0.560185	0.0796289	-0.14523	0.962516	-0.140194	0.700617	.(a)	-0.341982
	p-value	0.94546	0.807648	0.226958	0.706965	0.948186	0.0344145	0.0342465	0.962241	0.641879	0.984133	0.96644	0.572981	0.602782	0.635899	0.145306	0.424882	0.504553	0.254373	0.456623	0.7693	0.175444	0.3247	0.164446	0.213312	0.659485	0.262622	0.835646	0.666511	0.721937	0.443589	0.809338	0.368515	0.302508	0.916177	0.48455	0.735042	0.350888	0.624756	0.128741	0.69068	0.247618	0.880809	0.783687	0.00208122	0.791087	0.121029	.	0.507025
	N	6	6	6	6	6	6	6	6	6	6	6	6	6	6	6	6	6	6	6	6	6	6	6	6	6	6	6	6	6	6	6	6	6	6	6	6	6	6	6	6	6	6	6	6	6	6	1	6
Trehalose, alpha,alpha'-	correlation coefficient	0.276587	0.518514	0.646756	0.403189	0.139843	-0.317954	-0.0990167	0.393301	0.262723	-0.0292859	0.265872	0.566715	0.077714	0.503893	0.476931	0.677788	-0.047321	0.741203	0.755959	-0.164094	0.597041	0.760301	-0.299102	-0.243281	0.61122	0.833277	0.629679	0.488984	0.278305	0.155014	0.614017	0.725806	-0.173538	-0.0293367	0.553912	0.600619	-0.132836	-0.241191	0.288815	0.393899	-0.264479	0.29846	0.0979381	-0.260932	0.520328	0.243928	-0.949506	0.62006
	p-value	0.384156	0.0841413	0.0230308	0.193734	0.664673	0.404386	0.759484	0.20593	0.409381	0.928012	0.403581	0.0546948	0.810282	0.0948545	0.116939	0.0154293	0.883893	0.00580684	0.00444887	0.610325	0.0403981	0.00409945	0.344955	0.446101	0.0347223	0.000761324	0.028219	0.106686	0.381088	0.630481	0.0336742	0.00753436	0.589624	0.927887	0.0616756	0.0389079	0.680669	0.450138	0.362591	0.205179	0.406141	0.346042	0.787804	0.497677	0.082872	0.444853	0.20317	0.0314869
	N	12	12	12	12	12	9	12	12	12	12	12	12	12	12	12	12	12	12	12	12	12	12	12	12	12	12	12	12	12	12	12	12	12	12	12	12	12	12	12	12	12	12	10	9	12	12	3	12
Tryptophan	correlation coefficient	-0.152961	0.236636	0.697675	0.735557	0.290275	0.415232	0.601596	0.417023	0.439079	-0.0376904	0.221027	-0.254379	0.757583	0.422914	0.0562109	0.390151	0.796532	0.722373	0.274958	0.437548	0.0546441	0.421618	0.118268	0.642184	0.546259	0.184552	-0.165314	0.296522	-0.398592	-0.448386	-0.00141313	0.245347	0.0995067	0.559808	0.861222	0.708767	0.612897	0.474173	0.0936469	0.490514	-0.494428	0.276095	-0.0427419	0.284773	0.0748282	0.672593	-0.327934	0.252768
	p-value	0.635072	0.458999	0.0116494	0.00640135	0.36006	0.266404	0.0385078	0.177435	0.153276	0.907422	0.489974	0.424951	0.00431559	0.170763	0.86225	0.209911	0.00192969	0.00796701	0.387078	0.154882	0.866058	0.172217	0.71431	0.0243454	0.0661312	0.565832	0.607637	0.349335	0.199348	0.143749	0.996522	0.442125	0.758324	0.058388	0.000319647	0.0098666	0.0340912	0.119373	0.772215	0.105429	0.102258	0.385037	0.906673	0.457653	0.81722	0.0165499	0.787295	0.427989
	N	12	12	12	12	12	9	12	12	12	12	12	12	12	12	12	12	12	12	12	12	12	12	12	12	12	12	12	12	12	12	12	12	12	12	12	12	12	12	12	12	12	12	10	9	12	12	3	12
Valine	correlation coefficient	0.308731	-0.427164	0.0767995	0.17296	-0.310007	0.672918	0.352401	0.259768	-0.376539	0.0884178	-0.23416	-0.083189	0.263669	0.463784	0.285278	0.147742	0.739573	0.211422	0.0413796	0.0757531	-0.331395	0.15697	0.585986	0.802027	0.010841	0.00576101	-0.136278	-0.105926	0.0314005	-0.193156	-0.077318	0.0609982	0.554301	0.564943	0.56038	0.293514	0.866076	0.476216	0.0830953	0.0893134	0.238802	-0.281758	-0.470118	0.358502	0.47577	0.162939	0.193422	-0.387979
	p-value	0.328875	0.16605	0.81248	0.590882	0.326774	0.0469921	0.261239	0.414861	0.22765	0.784662	0.463849	0.797154	0.407634	0.12884	0.368762	0.646792	0.00597399	0.509491	0.898399	0.814995	0.292679	0.626119	0.0452588	0.00169955	0.973325	0.985823	0.672795	0.743184	0.922827	0.547522	0.811234	0.850629	0.0614545	0.0556263	0.0580757	0.354478	0.00026981	0.117567	0.797379	0.782526	0.454776	0.374958	0.170347	0.343432	0.117959	0.612877	0.876083	0.212683
	N	12	12	12	12	12	9	12	12	12	12	12	12	12	12	12	12	12	12	12	12	12	12	12	12	12	12	12	12	12	12	12	12	12	12	12	12	12	12	12	12	12	12	10	9	12	12	3	12
NA1	correlation coefficient	-0.472496	-0.272741	0.208471	0.530452	0.00429101	0.232749	0.0460393	0.375244	0.0518253	-0.413202	-0.19605	-0.702332	0.670071	0.427193	0.112549	-0.234582	0.501268	0.198679	-0.318699	0.463972	-0.45259	-0.227213	-0.231263	0.200071	0.0197089	-0.376857	-0.539449	-0.113996	-0.32337	0.0545065	-0.679247	-0.480848	-0.101302	0.891517	0.399289	0.183143	0.128735	0.948618	-0.313222	-0.0566026	0.0973569	-0.118272	0.487385	0.107156	-0.0191308	-0.130598	0.998642	-0.339573
	p-value	0.120869	0.391071	0.515555	0.0760276	0.98944	0.546734	0.88702	0.229383	0.872917	0.181847	0.541418	0.010874	0.0171149	0.166018	0.727649	0.463022	0.0968705	0.5359	0.312667	0.128664	0.139574	0.477587	0.469555	0.532986	0.951523	0.227226	0.0702783	0.724267	0.305226	0.866393	0.0151247	0.113538	0.754081	9.83716e-05	0.19849	0.568853	0.690089	2.58663e-06	0.321516	0.861298	0.763413	0.714301	0.153049	0.783782	0.952943	0.685803	0.0331837	0.280195
	N	12	12	12	12	12	9	12	12	12	12	12	12	12	12	12	12	12	12	12	12	12	12	12	12	12	12	12	12	12	12	12	12	12	12	12	12	12	12	12	12	12	12	10	9	12	12	3	12
NA2	correlation coefficient	.(a)	.(a)	.(a)	.(a)	.(a)	.(a)	.(a)	.(a)	.(a)	.(a)	.(a)	.(a)	.(a)	.(a)	.(a)	.(a)	.(a)	.(a)	.(a)	.(a)	.(a)	.(a)	.(a)	.(a)	.(a)	.(a)	.(a)	.(a)	.(a)	.(a)	.(a)	.(a)	.(a)	.(a)	.(a)	.(a)	.(a)	.(a)	.(a)	.(a)	.(a)	.(a)	.(a)	.(a)	.(a)	.(a)	.(a)	.(a)
	p-value	.	.	.	.	.	.	.	.	.	.	.	.	.	.	.	.	.	.	.	.	.	.	.	.	.	.	.	.	.	.	.	.	.	.	.	.	.	.	.	.	.	.	.	.	.	.	.	.
	N	1	1	1	1	1	1	1	1	1	1	1	1	1	1	1	1	1	1	1	1	1	1	1	1	1	1	1	1	1	1	1	1	1	1	1	1	1	1	1	1	1	1	1	1	1	1	1	1
NA3	correlation coefficient	0.325464	0.090289	0.36297	-0.520555	0.0957817	-1	-0.808272	-0.531854	-0.156787	-0.538573	0.10714	-0.0781655	0.571851	0.874762	0.587929	0.844065	-0.836402	0.0219685	0.683455	-0.484916	-0.2176	0.638678	-0.988443	-0.906174	-0.456585	0.793494	0.0671242	-0.404821	0.789425	0.486222	-0.445644	-0.0281024	-0.765813	0.495484	-0.0933867	-0.0947172	-0.738635	0.599667	-0.973249	-0.402042	0.556524	0.00377349	0.710854	-1	0.711927	-0.805166	.(a)	0.0736422
	p-value	0.674536	0.909711	0.63703	0.479445	0.904218	.	0.191728	0.468146	0.843213	0.461427	0.89286	0.921834	0.428149	0.125238	0.412071	0.155935	0.163598	0.978031	0.316545	0.515084	0.7824	0.361322	0.0115567	0.093826	0.543415	0.206506	0.932876	0.595179	0.210575	0.513778	0.554356	0.971898	0.234187	0.504516	0.906613	0.905283	0.261365	0.400333	0.0267512	0.597958	0.443476	0.996227	0.289146	.	0.288073	0.194834	.	0.926358
	N	4	4	4	4	4	2	4	4	4	4	4	4	4	4	4	4	4	4	4	4	4	4	4	4	4	4	4	4	4	4	4	4	4	4	4	4	4	4	4	4	4	4	4	2	4	4	1	4
NA4	correlation coefficient	.(a)	.(a)	.(a)	.(a)	.(a)	.(a)	.(a)	.(a)	.(a)	.(a)	.(a)	.(a)	.(a)	.(a)	.(a)	.(a)	.(a)	.(a)	.(a)	.(a)	.(a)	.(a)	.(a)	.(a)	.(a)	.(a)	.(a)	.(a)	.(a)	.(a)	.(a)	.(a)	.(a)	.(a)	.(a)	.(a)	.(a)	.(a)	.(a)	.(a)	.(a)	.(a)	.(a)	.(a)	.(a)	.(a)	.(a)	.(a)
	p-value	.	.	.	.	.	.	.	.	.	.	.	.	.	.	.	.	.	.	.	.	.	.	.	.	.	.	.	.	.	.	.	.	.	.	.	.	.	.	.	.	.	.	.	.	.	.	.	.
	N	0	0	0	0	0	0	0	0	0	0	0	0	0	0	0	0	0	0	0	0	0	0	0	0	0	0	0	0	0	0	0	0	0	0	0	0	0	0	0	0	0	0	0	0	0	0	0	0
NA5	correlation coefficient	-0.446285	-0.130595	0.128157	0.368817	0.226702	0.831273	0.79035	0.224925	0.219689	-0.177068	0.00462566	-0.650509	0.397181	0.201773	-0.504169	-0.226893	0.852357	0.0480974	-0.346967	0.462719	-0.455369	-0.200912	0.340498	0.760681	0.0613536	-0.395488	-0.576317	0.340062	-0.744897	-0.459792	-0.490313	-0.360685	0.289867	0.562183	0.36787	0.25152	0.650126	0.553216	0.14408	0.337498	-0.362141	0.190916	0.0183923	0.701141	-0.321897	0.546055	0.831416	-0.245161
	p-value	0.145866	0.685811	0.691418	0.238099	0.478606	0.00548532	0.0022163	0.482151	0.492674	0.581956	0.988617	0.0219906	0.20109	0.529435	0.0946441	0.478224	0.00042888	0.882	0.269175	0.129836	0.136856	0.531231	0.278803	0.00406988	0.849768	0.203193	0.0498365	0.279458	0.00544099	0.132604	0.105594	0.249403	0.360767	0.057099	0.239399	0.430352	0.0220952	0.0620717	0.65506	0.283333	0.247357	0.552265	0.95978	0.0353394	0.307563	0.066253	0.375062	0.442483
	N	12	12	12	12	12	9	12	12	12	12	12	12	12	12	12	12	12	12	12	12	12	12	12	12	12	12	12	12	12	12	12	12	12	12	12	12	12	12	12	12	12	12	10	9	12	12	3	12
NA6	correlation coefficient	0.0928006	0.032537	0.477474	0.660768	-0.0559228	0.343362	0.210536	0.166839	-0.031171	0.0555255	0.0237675	-0.10692	0.504604	0.212056	0.354266	0.368652	0.57899	0.723137	0.307811	0.275702	0.0082613	0.439512	0.0912372	0.513895	0.564538	0.0910284	0.0901603	-0.0776601	-0.016716	-0.411233	0.128975	0.413015	-0.100633	0.493964	0.858145	0.514031	0.579405	0.495831	0.101475	0.139873	-0.0917591	0.0417344	-0.507526	0.211651	0.422999	0.376	1	0.0652446
	p-value	0.786098	0.924341	0.137484	0.02687	0.870274	0.405009	0.534348	0.623917	0.92751	0.871189	0.944701	0.75436	0.113433	0.531331	0.285099	0.264581	0.0619837	0.0119114	0.357128	0.411874	0.980767	0.176186	0.789631	0.105868	0.0704024	0.790103	0.792066	0.820457	0.961094	0.208928	0.705474	0.206766	0.768453	0.122514	0.000724596	0.10576	0.0617526	0.120888	0.766561	0.681672	0.788451	0.903031	0.163095	0.614846	0.194896	0.254434	.	0.848849
	N	11	11	11	11	11	8	11	11	11	11	11	11	11	11	11	11	11	11	11	11	11	11	11	11	11	11	11	11	11	11	11	11	11	11	11	11	11	11	11	11	11	11	9	8	11	11	2	11
**	Die Korrelation ist auf dem Niveau von 0,05 (2-seitig) signifikant.
*	Die Korrelation ist auf dem Niveau von 0,01 (2-seitig) signifikant.
a	Kann nicht berechnet werden, da mindestens eine der Variablen konstant ist.
[truncated: 24 more columns]

## Sheet: syncytia
		Aconitic acid, cis-	Alanine	Arabinonic acid	Arabinose	Ascorbic acid	Asparagine	Aspartic acid	Benzoic acid	Benzoic acid, 4-hydroxy-	Citric acid	Dehydroascorbic acid dimer	Erythritol	Erythronic acid	Ethanolamine	Ethanolaminephosphate	Fructose-6-phosphate	Galactinol	Galactonic acid	Galactose-6-phosphate	Gluconic acid	Glucose, 1,6-anhydro-	Glucose-6-phosphate	Glutamic acid	Glutamine	Glutaric acid, 2-hydroxy-	Glutaric acid, 2-oxo-	Glutaric acid, 3-hydroxy-3-methyl-	Glyceric acid	Glyceric acid-3-phosphate	Glycerol	Glycerol-3-phosphate	Glycerophosphoglycerol	Glycine	Glycolic acid	Inositol, myo-	Inositol-phosphate	Isoleucine	Kestose, 1-	Maleic acid	Malic acid	Malonic acid	Malonic acid, 2-amino-	Maltose	Methionine	Nicotinic acid	Phenylalanine	Phosphoenolpyruvic acid	Proline
Aconitic acid, cis-	correlation coefficient	1	0.570569	-0.0134675	0.879554	-0.264019	0.370849	0.628476	0.805362	0.367646	0.745336	-0.384226	-0.568599	0.640198	0.814871	0.794393	0.867385	0.83484	0.651981	0.881938	0.0519563	0.689688	0.888828	0.911569	0.711212	0.68716	0.852659	-0.539203	0.601596	0.873683	0.817063	0.373484	0.644207	-0.387534	0.668557	0.839282	0.820666	0.909535	0.294338	0.0536734	0.960582	0.439081	0.460456	0.559268	0.586413	0.406454	0.745213	0.894247	0.0356519
	p-value		0.0331112	0.963554	3.38395e-05	0.361716	0.191768	0.0160754	0.000508719	0.195935	0.00221679	0.174982	0.0338614	0.0136557	0.000385052	0.00068909	5.86558e-05	0.000203253	0.0115143	3.01757e-05	0.859983	0.00634727	2.13646e-05	5.6934e-06	0.0043443	0.00662307	0.000106709	0.046615	0.0228479	4.44329e-05	0.000360313	0.188384	0.0128955	0.170984	0.00894982	0.000174346	0.000322443	6.49608e-06	0.307021	0.8554	4.97351e-08	0.116243	0.0975483	0.0586843	0.0275158	0.149255	0.00222259	1.60223e-05	0.903693
	N	14	14	14	14	14	14	14	14	14	14	14	14	14	14	14	14	14	14	14	14	14	14	14	14	14	14	14	14	14	14	14	14	14	14	14	14	14	14	14	14	14	14	12	14	14	14	14	14
Alanine	correlation coefficient	0.570569	1	0.500078	0.70447	0.169004	0.657329	0.884304	0.666383	0.832682	0.282603	0.0249415	-0.133879	0.680519	0.529315	0.769268	0.820671	0.262824	0.816487	0.844419	0.613348	0.748183	0.746294	0.471375	0.255199	0.869988	0.609535	-0.0612763	0.158994	0.847558	0.531873	0.757565	0.831928	-0.424943	0.878962	0.758027	0.785276	0.606832	-0.166283	-0.194488	0.572024	-0.240173	0.916332	0.42871	0.83197	0.342357	0.836427	0.719629	0.592509
	p-value	0.0331112		0.068605	0.00490881	0.563549	0.0106321	2.68669e-05	0.00925835	0.000218633	0.327594	0.932553	0.648181	0.00739195	0.0516025	0.00129763	0.000322394	0.363973	0.000366683	0.000145164	0.0196651	0.00208625	0.00217216	0.0888521	0.37856	5.23856e-05	0.0206585	0.835157	0.587191	0.000129376	0.0502765	0.00169859	0.000224227	0.129869	3.48039e-05	0.00168109	0.000875159	0.0213853	0.569936	0.505238	0.0325645	0.408198	4.12756e-06	0.164356	0.00022391	0.230844	0.000192514	0.00371227	0.0255632
	N	14	14	14	14	14	14	14	14	14	14	14	14	14	14	14	14	14	14	14	14	14	14	14	14	14	14	14	14	14	14	14	14	14	14	14	14	14	14	14	14	14	14	12	14	14	14	14	14
Arabinonic acid	correlation coefficient	-0.0134675	0.500078	1	0.149713	0.271139	0.430076	0.34777	0.126278	0.508745	0.111889	0.34024	0.724217	0.259503	-0.0555157	0.26277	0.360132	-0.201652	0.590727	0.273225	0.71228	0.491805	0.279239	-0.15932	-0.0110084	0.397193	0.132702	0.775203	0.0695395	0.197672	-0.121025	0.81375	0.53216	-0.00306066	0.462618	0.423951	0.308202	-0.0418619	0.0707532	-0.178567	0.101764	-0.550392	0.601698	0.300005	0.364453	0.628333	0.306754	-0.00223437	0.820582
	p-value	0.963554	0.068605		0.60946	0.348423	0.124803	0.22307	0.667074	0.0631993	0.703338	0.233929	0.00339962	0.370289	0.850486	0.364075	0.205934	0.489363	0.0261229	0.34458	0.00425971	0.0740647	0.333631	0.586415	0.970206	0.159649	0.651094	0.0011254	0.813263	0.498156	0.680241	0.000398219	0.0501296	0.991715	0.0957817	0.130864	0.283699	0.887009	0.810057	0.541342	0.729217	0.041406	0.0228187	0.34343	0.200145	0.0161069	0.286086	0.993952	0.000323288
	N	14	14	14	14	14	14	14	14	14	14	14	14	14	14	14	14	14	14	14	14	14	14	14	14	14	14	14	14	14	14	14	14	14	14	14	14	14	14	14	14	14	14	12	14	14	14	14	14
Arabinose	correlation coefficient	0.879554	0.70447	0.149713	1	-0.190598	0.545507	0.706978	0.798418	0.383259	0.501858	-0.336874	-0.461685	0.77365	0.79985	0.872091	0.931608	0.672081	0.823944	0.914634	0.365952	0.806091	0.949185	0.722732	0.711387	0.86624	0.899991	-0.359554	0.607063	0.875634	0.661596	0.495271	0.824153	-0.530349	0.77206	0.888138	0.793285	0.8088	-0.0480889	-0.122938	0.826021	0.261844	0.612843	0.609683	0.707666	0.540761	0.772244	0.884613	0.266266
	p-value	3.38395e-05	0.00490881	0.60946		0.513957	0.0436246	0.00469251	0.000617764	0.176162	0.067469	0.238886	0.0965407	0.00116859	0.000593872	4.77293e-05	1.27349e-06	0.00846672	0.00029084	4.63874e-06	0.198162	0.00049824	2.2267e-07	0.00349847	0.00433034	6.16019e-05	1.16085e-05	0.206715	0.0213224	4.06489e-05	0.00996645	0.0717411	0.00028891	0.0510633	0.00121418	2.21384e-05	0.000709843	0.000460781	0.870322	0.675437	0.000272146	0.365831	0.0197945	0.0353083	0.00463447	0.0458622	0.00120883	2.64574e-05	0.35749
	N	14	14	14	14	14	14	14	14	14	14	14	14	14	14	14	14	14	14	14	14	14	14	14	14	14	14	14	14	14	14	14	14	14	14	14	14	14	14	14	14	14	14	12	14	14	14	14	14
Ascorbic acid	correlation coefficient	-0.264019	0.169004	0.271139	-0.190598	1	0.442968	0.263758	-0.0120627	0.457056	-0.119258	0.939194	0.185992	0.095045	0.040574	0.164522	-0.00335572	-0.507581	0.165769	0.00278911	0.303502	0.11378	-0.0346412	-0.281531	-0.316536	0.147742	-0.150288	0.297325	-0.405177	0.048472	-0.116986	0.363985	0.0445323	0.239583	0.206786	0.0293883	0.148559	-0.0738532	-0.232871	-0.372413	-0.307252	-0.553234	0.40888	-0.160257	0.230622	0.193707	0.146309	-0.0932559	0.563626
	p-value	0.361716	0.563549	0.348423	0.513957		0.112675	0.362209	0.967354	0.100372	0.684688	6.39571e-07	0.524366	0.746542	0.890466	0.574086	0.990916	0.0639068	0.571147	0.99245	0.291486	0.698538	0.906412	0.329511	0.270198	0.614232	0.608073	0.301906	0.150661	0.869297	0.690421	0.200767	0.879847	0.409384	0.478132	0.920559	0.612253	0.801883	0.42302	0.189755	0.285263	0.0401541	0.146608	0.618814	0.42764	0.506984	0.617711	0.751174	0.0358119
	N	14	14	14	14	14	14	14	14	14	14	14	14	14	14	14	14	14	14	14	14	14	14	14	14	14	14	14	14	14	14	14	14	14	14	14	14	14	14	14	14	14	14	12	14	14	14	14	14
Asparagine	correlation coefficient	0.370849	0.657329	0.430076	0.545507	0.442968	1	0.87221	0.467236	0.59852	0.330856	0.25723	-0.0975367	0.594827	0.657058	0.776304	0.646318	0.0293649	0.74704	0.587018	0.576335	0.623697	0.604914	0.366089	0.439608	0.716577	0.41152	0.0842759	-0.00855453	0.612752	0.27676	0.761945	0.682877	-0.181691	0.769271	0.625424	0.775481	0.611526	-0.145791	-0.443786	0.359055	-0.473339	0.718668	0.0561805	0.879069	0.435617	0.774711	0.402527	0.690184
	p-value	0.191768	0.0106321	0.124803	0.0436246	0.112675		4.74758e-05	0.0920821	0.0237415	0.247909	0.374644	0.740104	0.0248487	0.0106755	0.00109556	0.0125086	0.920622	0.00213791	0.0273174	0.0309852	0.0171506	0.0219126	0.197982	0.115755	0.00393248	0.143764	0.77454	0.976845	0.019818	0.33812	0.0015384	0.00711139	0.534171	0.00129755	0.0167559	0.0011178	0.0201353	0.61897	0.111934	0.207392	0.0873476	0.00378052	0.862323	3.46283e-05	0.119488	0.00113895	0.153606	0.00629426
	N	14	14	14	14	14	14	14	14	14	14	14	14	14	14	14	14	14	14	14	14	14	14	14	14	14	14	14	14	14	14	14	14	14	14	14	14	14	14	14	14	14	14	12	14	14	14	14	14
Aspartic acid	correlation coefficient	0.628476	0.884304	0.34777	0.706978	0.263758	0.87221	1	0.660891	0.766835	0.485425	0.0621433	-0.290391	0.650922	0.71847	0.879492	0.810268	0.273448	0.781814	0.818481	0.474007	0.719439	0.755653	0.6391	0.451255	0.821346	0.5659	-0.184615	0.0940695	0.858961	0.544339	0.736352	0.776834	-0.36176	0.894597	0.756002	0.904152	0.805134	-0.0219033	-0.253524	0.612909	-0.257103	0.8379	0.195068	0.953667	0.317262	0.924552	0.694726	0.535343
	p-value	0.0160754	2.68669e-05	0.22307	0.00469251	0.362209	4.74758e-05		0.0100741	0.00137404	0.0784799	0.832854	0.313856	0.0116954	0.00379475	3.39392e-05	0.000441465	0.344169	0.000955548	0.000345001	0.0868406	0.00372572	0.00177252	0.0138696	0.10532	0.00031567	0.0349101	0.527496	0.749067	8.3275e-05	0.0441679	0.00267166	0.00108141	0.203741	1.57197e-05	0.00175884	9.07986e-06	0.000512034	0.940755	0.381804	0.0197775	0.374889	0.000182958	0.543486	1.29212e-07	0.269039	2.25998e-06	0.00582443	0.0485182
	N	14	14	14	14	14	14	14	14	14	14	14	14	14	14	14	14	14	14	14	14	14	14	14	14	14	14	14	14	14	14	14	14	14	14	14	14	14	14	14	14	14	14	12	14	14	14	14	14
Benzoic acid	correlation coefficient	0.805362	0.666383	0.126278	0.798418	-0.0120627	0.467236	0.660891	1	0.539074	0.409657	-0.0918834	-0.332605	0.731647	0.701556	0.810171	0.851104	0.520509	0.647295	0.888613	0.109987	0.594705	0.868323	0.685948	0.638642	0.830297	0.778635	-0.289602	0.305139	0.87431	0.904736	0.506997	0.583428	-0.132469	0.664305	0.736121	0.825887	0.774442	0.0182143	-0.258252	0.734145	0.150922	0.674943	0.441367	0.529808	0.406547	0.864854	0.728113	0.214879
	p-value	0.000508719	0.00925835	0.667074	0.000617764	0.967354	0.0920821	0.0100741		0.0466776	0.145767	0.754733	0.245266	0.0029376	0.00516991	0.000442715	0.000113246	0.0563602	0.0123325	2.16024e-05	0.708179	0.024886	5.633e-05	0.00675853	0.0139596	0.000236718	0.00103445	0.315232	0.28876	4.31877e-05	8.76421e-06	0.0642644	0.0285115	0.651671	0.00956071	0.00268423	0.000273321	0.0011464	0.950721	0.372682	0.00279392	0.606542	0.00808947	0.150898	0.051345	0.149153	6.53287e-05	0.00315072	0.46068
	N	14	14	14	14	14	14	14	14	14	14	14	14	14	14	14	14	14	14	14	14	14	14	14	14	14	14	14	14	14	14	14	14	14	14	14	14	14	14	14	14	14	14	12	14	14	14	14	14
Benzoic acid, 4-hydroxy-	correlation coefficient	0.367646	0.832682	0.508745	0.383259	0.457056	0.59852	0.766835	0.539074	1	0.302171	0.351136	0.000776824	0.365707	0.324969	0.552339	0.587812	0.0870419	0.582726	0.658963	0.416637	0.559615	0.510151	0.324563	0.000905555	0.649646	0.332128	0.0708921	-0.0910287	0.644614	0.464498	0.753648	0.513387	-0.143081	0.623274	0.521041	0.696779	0.446175	-0.102551	-0.0491141	0.403325	-0.455927	0.907205	0.379724	0.623023	0.164023	0.743803	0.459887	0.661144
	p-value	0.195935	0.000218633	0.0631993	0.176162	0.100372	0.0237415	0.00137404	0.0466776		0.293713	0.218319	0.997897	0.198485	0.256932	0.0405453	0.0270582	0.767323	0.0287495	0.0103733	0.138355	0.0374443	0.0623525	0.257561	0.997549	0.0119167	0.245985	0.809691	0.756952	0.0128203	0.0942631	0.0018528	0.0604333	0.62557	0.0172483	0.0560641	0.00562131	0.109789	0.727196	0.86758	0.152715	0.101322	7.52796e-06	0.223422	0.0173064	0.575264	0.00228972	0.0980165	0.0100353
	N	14	14	14	14	14	14	14	14	14	14	14	14	14	14	14	14	14	14	14	14	14	14	14	14	14	14	14	14	14	14	14	14	14	14	14	14	14	14	14	14	14	14	12	14	14	14	14	14
Citric acid	correlation coefficient	0.745336	0.282603	0.111889	0.501858	-0.119258	0.330856	0.485425	0.409657	0.302171	1	-0.16354	-0.296478	0.19166	0.531279	0.5345	0.56089	0.606909	0.411734	0.557732	-0.126086	0.536227	0.572646	0.814332	0.575775	0.28449	0.430866	-0.300211	0.419568	0.545983	0.433694	0.378323	0.386268	-0.295522	0.438465	0.610188	0.657658	0.738596	0.699982	0.360319	0.782069	0.206168	0.263526	0.250121	0.441643	0.326222	0.526241	0.514421	0.0678075
	p-value	0.00221679	0.327594	0.703338	0.067469	0.684688	0.247909	0.0784799	0.145767	0.293713		0.576404	0.303352	0.51157	0.050582	0.0489412	0.0369196	0.0213643	0.143535	0.0382295	0.667555	0.0480771	0.0323333	0.000391332	0.0311872	0.324235	0.124035	0.29701	0.135319	0.0434047	0.121315	0.182268	0.172507	0.304987	0.116815	0.0204857	0.0105797	0.0025517	0.00531537	0.20568	0.000949442	0.479477	0.362646	0.433006	0.113883	0.254995	0.0532288	0.0598289	0.817842
	N	14	14	14	14	14	14	14	14	14	14	14	14	14	14	14	14	14	14	14	14	14	14	14	14	14	14	14	14	14	14	14	14	14	14	14	14	14	14	14	14	14	14	12	14	14	14	14	14
Dehydroascorbic acid dimer	correlation coefficient	-0.384226	0.0249415	0.34024	-0.336874	0.939194	0.25723	0.0621433	-0.0918834	0.351136	-0.16354	1	0.401586	-0.023599	-0.196189	-0.0341193	-0.134676	-0.598279	0.055604	-0.148107	0.242701	0.0623752	-0.167023	-0.39697	-0.393857	-0.0188217	-0.290314	0.479165	-0.46519	-0.125618	-0.196342	0.325788	-0.053444	0.304265	0.0388322	-0.0784303	0.0134029	-0.254873	-0.153111	-0.263152	-0.413156	-0.594382	0.288086	-0.224516	0.0310309	0.207563	-0.0109439	-0.283154	0.544063
	p-value	0.174982	0.932553	0.233929	0.238886	6.39571e-07	0.374644	0.832854	0.754733	0.218319	0.576404		0.15466	0.936176	0.501449	0.907817	0.646212	0.0238128	0.850251	0.613349	0.403129	0.832238	0.568195	0.159905	0.163507	0.949079	0.313991	0.08299	0.0937086	0.668723	0.501108	0.255666	0.856012	0.290214	0.895144	0.789847	0.963729	0.379191	0.601269	0.363354	0.142019	0.0249847	0.317888	0.48297	0.916133	0.476443	0.97038	0.326613	0.0442971
	N	14	14	14	14	14	14	14	14	14	14	14	14	14	14	14	14	14	14	14	14	14	14	14	14	14	14	14	14	14	14	14	14	14	14	14	14	14	14	14	14	14	14	12	14	14	14	14	14
Erythritol	correlation coefficient	-0.568599	-0.133879	0.724217	-0.461685	0.185992	-0.0975367	-0.290391	-0.332605	0.000776824	-0.296478	0.401586	1	-0.277397	-0.633904	-0.375795	-0.305567	-0.569194	-0.0636826	-0.385259	0.31735	-0.118667	-0.361158	-0.617348	-0.365495	-0.245596	-0.425935	0.958424	-0.236987	-0.454863	-0.501505	0.282308	-0.0943252	0.366085	-0.206447	-0.219926	-0.321036	-0.594389	0.0841613	-0.132543	-0.450342	-0.502032	0.0255248	-0.156288	-0.265049	0.285679	-0.301898	-0.606691	0.427607
	p-value	0.0338614	0.648181	0.00339962	0.0965407	0.524366	0.740104	0.313856	0.245266	0.997897	0.303352	0.15466		0.336964	0.0149176	0.185447	0.28805	0.0336333	0.828769	0.173727	0.2689	0.686177	0.20455	0.0186623	0.198765	0.397365	0.128879	6.81651e-08	0.414631	0.102223	0.0676934	0.328122	0.748405	0.197987	0.478869	0.449954	0.263069	0.0249827	0.77484	0.651488	0.106113	0.0673587	0.930979	0.627638	0.359775	0.322128	0.294172	0.0214236	0.127223
	N	14	14	14	14	14	14	14	14	14	14	14	14	14	14	14	14	14	14	14	14	14	14	14	14	14	14	14	14	14	14	14	14	14	14	14	14	14	14	14	14	14	14	12	14	14	14	14	14
Erythronic acid	correlation coefficient	0.640198	0.680519	0.259503	0.77365	0.095045	0.594827	0.650922	0.731647	0.365707	0.19166	-0.023599	-0.277397	1	0.746948	0.801248	0.810173	0.284468	0.832617	0.752635	0.551585	0.714226	0.798607	0.415311	0.513198	0.858853	0.730955	-0.140285	0.24383	0.785162	0.636335	0.597038	0.799592	-0.158646	0.837828	0.772706	0.719763	0.597825	-0.135823	-0.445728	0.515044	0.0222493	0.616694	0.571132	0.69462	0.591235	0.697281	0.680195	0.437332
	p-value	0.0136557	0.00739195	0.370289	0.00116859	0.746542	0.0248487	0.0116954	0.0029376	0.198485	0.51157	0.936176	0.336964		0.00214213	0.000571273	0.000442686	0.324275	0.000219113	0.0018944	0.0408771	0.00410898	0.000614574	0.139743	0.060544	8.36379e-05	0.0029784	0.632411	0.400876	0.000877716	0.0144199	0.0241813	0.000598121	0.588021	0.000183414	0.00119548	0.00370281	0.0239471	0.64338	0.110188	0.0594672	0.93982	0.0188235	0.0524204	0.00583508	0.0259624	0.00557241	0.00743115	0.117874
	N	14	14	14	14	14	14	14	14	14	14	14	14	14	14	14	14	14	14	14	14	14	14	14	14	14	14	14	14	14	14	14	14	14	14	14	14	14	14	14	14	14	14	12	14	14	14	14	14
Ethanolamine	correlation coefficient	0.814871	0.529315	-0.0555157	0.79985	0.040574	0.657058	0.71847	0.701556	0.324969	0.531279	-0.196189	-0.633904	0.746948	1	0.89397	0.815671	0.623128	0.679478	0.793725	0.17984	0.557885	0.842233	0.734052	0.742011	0.759456	0.821062	-0.528515	0.467899	0.838274	0.651317	0.385425	0.615467	-0.266411	0.759884	0.766161	0.8104	0.880638	0.0371083	-0.338202	0.755739	0.254705	0.453256	0.417336	0.711831	0.414334	0.770817	0.793665	0.139853
	p-value	0.000385052	0.0516025	0.850486	0.000593872	0.890466	0.0106755	0.00379475	0.00516991	0.256932	0.050582	0.501449	0.0149176	0.00214213		1.62662e-05	0.000375871	0.0172821	0.0075185	0.000701533	0.538416	0.0381653	0.000157056	0.00279917	0.00237738	0.00162787	0.000318486	0.0520218	0.0915594	0.000180595	0.0116276	0.173526	0.0191288	0.357218	0.00161223	0.0013958	0.000439751	3.21319e-05	0.899777	0.236923	0.00176913	0.379515	0.103594	0.177077	0.00429514	0.140772	0.00125079	0.000702663	0.63347
	N	14	14	14	14	14	14	14	14	14	14	14	14	14	14	14	14	14	14	14	14	14	14	14	14	14	14	14	14	14	14	14	14	14	14	14	14	14	14	14	14	14	14	12	14	14	14	14	14
Ethanolaminephosphate	correlation coefficient	0.794393	0.769268	0.26277	0.872091	0.164522	0.776304	0.879492	0.810171	0.552339	0.5345	-0.0341193	-0.375795	0.801248	0.89397	1	0.933936	0.475087	0.843673	0.920035	0.379986	0.733571	0.934182	0.699573	0.700844	0.912756	0.818023	-0.278447	0.408329	0.939983	0.641396	0.642235	0.792884	-0.329102	0.916955	0.881924	0.903113	0.872672	0.0434938	-0.366649	0.748456	0.0586322	0.739197	0.396429	0.843857	0.571348	0.911641	0.818455	0.3927
	p-value	0.00068909	0.00129763	0.364075	4.77293e-05	0.574086	0.00109556	3.39392e-05	0.000442715	0.0405453	0.0489412	0.907817	0.185447	0.000571273	1.62662e-05		1.03991e-06	0.0860241	0.000149137	3.17163e-06	0.180196	0.00282643	1.01747e-06	0.00535369	0.00523539	5.26356e-06	0.000349882	0.335063	0.147206	5.92406e-07	0.013425	0.0132653	0.000717458	0.250576	3.95189e-06	3.01968e-05	9.66406e-06	4.65032e-05	0.882631	0.197243	0.00207407	0.842186	0.00252029	0.202023	0.00014815	0.0328175	5.66656e-06	0.000345273	0.164858
	N	14	14	14	14	14	14	14	14	14	14	14	14	14	14	14	14	14	14	14	14	14	14	14	14	14	14	14	14	14	14	14	14	14	14	14	14	14	14	14	14	14	14	12	14	14	14	14	14
Fructose-6-phosphate	correlation coefficient	0.867385	0.820671	0.360132	0.931608	-0.00335572	0.646318	0.810268	0.851104	0.587812	0.56089	-0.134676	-0.305567	0.810173	0.815671	0.933936	1	0.61506	0.908169	0.975433	0.433709	0.836663	0.98913	0.716643	0.675346	0.931698	0.907515	-0.222192	0.537973	0.951919	0.691857	0.690538	0.871647	-0.443081	0.89493	0.961359	0.912283	0.829256	0.0275488	-0.220198	0.856208	0.088513	0.753749	0.645461	0.777222	0.619227	0.887836	0.861867	0.426305
	p-value	5.86558e-05	0.000322394	0.205934	1.27349e-06	0.990916	0.0125086	0.000441465	0.000113246	0.0270582	0.0369196	0.646212	0.28805	0.000442686	0.000375871	1.03991e-06		0.019231	7.08585e-06	3.01043e-09	0.1213	0.000190957	2.32625e-11	0.00392758	0.00803739	1.26379e-06	7.38356e-06	0.445179	0.0472151	1.60759e-07	0.00611788	0.00625662	4.86823e-05	0.112573	1.54357e-05	4.42123e-08	5.43168e-06	0.000244974	0.925519	0.449381	9.29336e-05	0.763492	0.00184868	0.0233977	0.00107115	0.0182047	2.24833e-05	7.39821e-05	0.128512
	N	14	14	14	14	14	14	14	14	14	14	14	14	14	14	14	14	14	14	14	14	14	14	14	14	14	14	14	14	14	14	14	14	14	14	14	14	14	14	14	14	14	14	12	14	14	14	14	14
Galactinol	correlation coefficient	0.83484	0.262824	-0.201652	0.672081	-0.507581	0.0293649	0.273448	0.520509	0.0870419	0.606909	-0.598279	-0.569194	0.284468	0.623128	0.475087	0.61506	1	0.350306	0.622026	-0.149597	0.394999	0.65318	0.782585	0.611995	0.378855	0.78482	-0.611943	0.821061	0.583815	0.571305	-0.00723654	0.370974	-0.467185	0.320993	0.605976	0.501328	0.685285	0.199768	0.168998	0.892224	0.669665	0.0837867	0.630541	0.252964	0.219303	0.412431	0.744192	-0.27929
	p-value	0.000203253	0.363973	0.489363	0.00846672	0.0639068	0.920622	0.344169	0.0563602	0.767323	0.0213643	0.0238128	0.0336333	0.324275	0.0172821	0.0860241	0.019231		0.219485	0.0175392	0.609741	0.162179	0.0113118	0.000937146	0.0200133	0.181604	0.000885438	0.0200268	0.000318491	0.028381	0.0328337	0.980412	0.191607	0.0921228	0.263137	0.0216194	0.0678059	0.0068335	0.493516	0.563563	1.7871e-05	0.00879566	0.775818	0.0279385	0.382893	0.451272	0.14279	0.00227107	0.33354
	N	14	14	14	14	14	14	14	14	14	14	14	14	14	14	14	14	14	14	14	14	14	14	14	14	14	14	14	14	14	14	14	14	14	14	14	14	14	14	14	14	14	14	12	14	14	14	14	14
Galactonic acid	correlation coefficient	0.651981	0.816487	0.590727	0.823944	0.165769	0.74704	0.781814	0.647295	0.582726	0.411734	0.055604	-0.0636826	0.832617	0.679478	0.843673	0.908169	0.350306	1	0.830135	0.744135	0.909676	0.867556	0.44591	0.474812	0.894848	0.764942	0.0875116	0.409332	0.797435	0.446205	0.843322	0.961141	-0.396393	0.907613	0.936367	0.82164	0.624039	-0.0853406	-0.312315	0.639653	-0.172952	0.793985	0.722473	0.831488	0.755918	0.757733	0.70174	0.710957
	p-value	0.0115143	0.000366683	0.0261229	0.00029084	0.571147	0.00213791	0.000955548	0.0123325	0.0287495	0.143535	0.850251	0.828769	0.000219113	0.0075185	0.000149137	7.08585e-06	0.219485		0.000237989	0.00227378	6.43753e-06	5.82258e-05	0.110025	0.0862313	1.55049e-05	0.00143592	0.766099	0.146119	0.000634608	0.109761	0.000151036	4.57105e-08	0.160568	7.33816e-06	8.34869e-07	0.000312777	0.017072	0.77176	0.276987	0.0137615	0.554334	0.000696672	0.00795418	0.000227541	0.00176211	0.00169219	0.00515311	0.00436466
	N	14	14	14	14	14	14	14	14	14	14	14	14	14	14	14	14	14	14	14	14	14	14	14	14	14	14	14	14	14	14	14	14	14	14	14	14	14	14	14	14	14	14	12	14	14	14	14	14
Galactose-6-phosphate	correlation coefficient	0.881938	0.844419	0.273225	0.914634	0.00278911	0.587018	0.818481	0.888613	0.658963	0.557732	-0.148107	-0.385259	0.752635	0.793725	0.920035	0.975433	0.622026	0.830135	1	0.324419	0.774106	0.968868	0.746447	0.616297	0.924454	0.878992	-0.321076	0.485326	0.978705	0.762151	0.634933	0.788819	-0.418525	0.85451	0.90348	0.898906	0.843985	0.0323038	-0.14483	0.858028	0.125902	0.788227	0.60777	0.736368	0.489939	0.90949	0.893726	0.354903
	p-value	3.01757e-05	0.000145164	0.34458	4.63874e-06	0.99245	0.0273174	0.000345001	2.16024e-05	0.0103733	0.0382295	0.613349	0.173727	0.0018944	0.000701533	3.17163e-06	3.01043e-09	0.0175392	0.000237989		0.257785	0.00115578	1.22905e-08	0.00216511	0.018922	2.27718e-06	3.47543e-05	0.263007	0.0785501	1.28621e-09	0.00153119	0.0147054	0.0007986	0.136394	9.93328e-05	9.45436e-06	1.23556e-05	0.000147462	0.912704	0.621308	8.64533e-05	0.668014	0.000811016	0.0360473	0.00267078	0.0753371	6.51494e-06	1.64828e-05	0.213078
	N	14	14	14	14	14	14	14	14	14	14	14	14	14	14	14	14	14	14	14	14	14	14	14	14	14	14	14	14	14	14	14	14	14	14	14	14	14	14	14	14	14	14	12	14	14	14	14	14
Gluconic acid	correlation coefficient	0.0519563	0.613348	0.71228	0.365952	0.303502	0.576335	0.474007	0.109987	0.416637	-0.126086	0.242701	0.31735	0.551585	0.17984	0.379986	0.433709	-0.149597	0.744135	0.324419	1	0.652385	0.346657	-0.156793	-0.0788022	0.54505	0.296757	0.480939	0.0928233	0.296766	-0.075791	0.689989	0.761477	-0.237682	0.604194	0.522206	0.338598	0.0509975	-0.386727	-0.387745	0.0654141	-0.441278	0.602887	0.45655	0.623437	0.587621	0.289572	0.266048	0.82888
	p-value	0.859983	0.0196651	0.00425971	0.198162	0.291486	0.0309852	0.0868406	0.708179	0.138355	0.667555	0.403129	0.2689	0.0408771	0.538416	0.180196	0.1213	0.609741	0.00227378	0.257785		0.0114458	0.224655	0.592444	0.788871	0.0438366	0.302875	0.0816939	0.752296	0.302859	0.796782	0.0063151	0.00155493	0.413223	0.0221132	0.0554192	0.236339	0.862545	0.171954	0.17073	0.824178	0.114217	0.0224804	0.135713	0.0172107	0.0271205	0.315286	0.357899	0.000248016
	N	14	14	14	14	14	14	14	14	14	14	14	14	14	14	14	14	14	14	14	14	14	14	14	14	14	14	14	14	14	14	14	14	14	14	14	14	14	14	14	14	14	14	12	14	14	14	14	14
Glucose, 1,6-anhydro-	correlation coefficient	0.689688	0.748183	0.491805	0.806091	0.11378	0.623697	0.719439	0.594705	0.559615	0.536227	0.0623752	-0.118667	0.714226	0.557885	0.733571	0.836663	0.394999	0.909676	0.774106	0.652385	1	0.798926	0.534454	0.415664	0.748108	0.662646	0.02077	0.391272	0.731215	0.469322	0.749119	0.921604	-0.480591	0.79046	0.890853	0.784693	0.621183	0.0242799	-0.00489468	0.659911	-0.0872126	0.723035	0.622857	0.775511	0.674786	0.675063	0.710404	0.641398
	p-value	0.00634727	0.00208625	0.0740647	0.00049824	0.698538	0.0171506	0.00372572	0.024886	0.0374443	0.0480771	0.832238	0.686177	0.00410898	0.0381653	0.00282643	0.000190957	0.162179	6.43753e-06	0.00115578	0.0114458		0.000609199	0.0489642	0.139373	0.00208962	0.00980765	0.943815	0.166537	0.00296298	0.0904441	0.00204472	2.82583e-06	0.0819472	0.000765005	1.92205e-05	0.000888307	0.0177376	0.934338	0.98675	0.0102254	0.766878	0.0034781	0.0305102	0.00111699	0.00810987	0.00807394	0.00440914	0.0134247
	N	14	14	14	14	14	14	14	14	14	14	14	14	14	14	14	14	14	14	14	14	14	14	14	14	14	14	14	14	14	14	14	14	14	14	14	14	14	14	14	14	14	14	12	14	14	14	14	14
Glucose-6-phosphate	correlation coefficient	0.888828	0.746294	0.279239	0.949185	-0.0346412	0.604914	0.755653	0.868323	0.510151	0.572646	-0.167023	-0.361158	0.798607	0.842233	0.934182	0.98913	0.65318	0.867556	0.968868	0.346657	0.798926	1	0.731544	0.73966	0.916101	0.929368	-0.278573	0.588026	0.938602	0.704231	0.619649	0.816735	-0.428133	0.847481	0.939749	0.883196	0.836191	0.0421842	-0.203839	0.864167	0.171398	0.694806	0.640892	0.71378	0.623237	0.86461	0.861039	0.349348
	p-value	2.13646e-05	0.00217216	0.333631	2.2267e-07	0.906412	0.0219126	0.00177252	5.633e-05	0.0623525	0.0323333	0.568195	0.20455	0.000614574	0.000157056	1.01747e-06	2.32625e-11	0.0113118	5.82258e-05	1.22905e-08	0.224655	0.000609199		0.00294365	0.00249634	4.19423e-06	1.5376e-06	0.334834	0.0269886	6.77013e-07	0.00492991	0.0181031	0.000363926	0.126705	0.000129746	6.06107e-07	2.8378e-05	0.000194082	0.886144	0.484565	6.72399e-05	0.557953	0.0058164	0.0247266	0.00414316	0.0172568	6.60013e-05	7.65393e-05	0.220835
	N	14	14	14	14	14	14	14	14	14	14	14	14	14	14	14	14	14	14	14	14	14	14	14	14	14	14	14	14	14	14	14	14	14	14	14	14	14	14	14	14	14	14	12	14	14	14	14	14
Glutamic acid	correlation coefficient	0.911569	0.471375	-0.15932	0.722732	-0.281531	0.366089	0.6391	0.685948	0.324563	0.814332	-0.39697	-0.617348	0.415311	0.734052	0.699573	0.716643	0.782585	0.44591	0.746447	-0.156793	0.534454	0.731544	1	0.718762	0.495192	0.655294	-0.637259	0.443195	0.777057	0.735397	0.235761	0.486942	-0.434521	0.559748	0.674252	0.780295	0.941646	0.394874	0.150068	0.90114	0.389457	0.323136	0.235571	0.573985	0.151671	0.71986	0.770438	-0.13338
	p-value	5.6934e-06	0.0888521	0.586415	0.00349847	0.329511	0.197982	0.0138696	0.00675853	0.257561	0.000391332	0.159905	0.0186623	0.139743	0.00279917	0.00535369	0.00392758	0.000937146	0.110025	0.00216511	0.592444	0.0489642	0.00294365		0.00377383	0.0717933	0.0109614	0.0142343	0.112469	0.00107552	0.002724	0.41712	0.0774135	0.120527	0.0373895	0.00817934	0.000992619	5.02335e-07	0.162324	0.608604	1.08592e-05	0.168687	0.259782	0.461082	0.0318391	0.604735	0.00369603	0.0012621	0.649417
	N	14	14	14	14	14	14	14	14	14	14	14	14	14	14	14	14	14	14	14	14	14	14	14	14	14	14	14	14	14	14	14	14	14	14	14	14	14	14	14	14	14	14	12	14	14	14	14	14
Glutamine	correlation coefficient	0.711212	0.255199	-0.0110084	0.711387	-0.316536	0.439608	0.451255	0.638642	0.000905555	0.575775	-0.393857	-0.365495	0.513198	0.742011	0.700844	0.675346	0.611995	0.474812	0.616297	-0.0788022	0.415664	0.73966	0.718762	1	0.544178	0.672241	-0.34374	0.547799	0.608017	0.492376	0.242159	0.441186	-0.284828	0.507588	0.596111	0.621467	0.735375	0.257916	-0.131294	0.705242	0.323358	0.182296	0.179336	0.4175	0.420509	0.628784	0.497795	-0.0731638
	p-value	0.0043443	0.37856	0.970206	0.00433034	0.270198	0.115755	0.10532	0.0139596	0.997549	0.0311872	0.163507	0.198765	0.060544	0.00237738	0.00523539	0.00803739	0.0200133	0.0862313	0.018922	0.788871	0.139373	0.00249634	0.00377383		0.0442432	0.00844532	0.228842	0.0425733	0.0210645	0.0736781	0.404213	0.114302	0.323636	0.0639025	0.0244597	0.0176704	0.00272521	0.373327	0.654585	0.00484142	0.259435	0.532786	0.577052	0.137456	0.134354	0.016008	0.070082	0.803699
	N	14	14	14	14	14	14	14	14	14	14	14	14	14	14	14	14	14	14	14	14	14	14	14	14	14	14	14	14	14	14	14	14	14	14	14	14	14	14	14	14	14	14	12	14	14	14	14	14
Glutaric acid, 2-hydroxy-	correlation coefficient	0.68716	0.869988	0.397193	0.86624	0.147742	0.716577	0.821346	0.830297	0.649646	0.28449	-0.0188217	-0.245596	0.858853	0.759456	0.912756	0.931698	0.378855	0.894848	0.924454	0.54505	0.748108	0.916101	0.495192	0.544178	1	0.820415	-0.121882	0.350347	0.904281	0.628419	0.724171	0.829293	-0.325893	0.890256	0.845911	0.831826	0.687583	-0.219912	-0.381723	0.643275	-0.0863416	0.852767	0.582593	0.770661	0.55496	0.882166	0.763988	0.542694
	p-value	0.00662307	5.23856e-05	0.159649	6.16019e-05	0.614232	0.00393248	0.00031567	0.000236718	0.0119167	0.324235	0.949079	0.397365	8.36379e-05	0.00162787	5.26356e-06	1.26379e-06	0.181604	1.55049e-05	2.27718e-06	0.0438366	0.00208962	4.19423e-06	0.0717933	0.0442432		0.000324972	0.678087	0.219426	9.0091e-06	0.016088	0.00340265	0.000244675	0.255502	1.98326e-05	0.000137477	0.000224987	0.00657629	0.449984	0.178049	0.0130694	0.769149	0.000106269	0.0468297	0.00125545	0.0394075	2.98434e-05	0.00146793	0.0449412
	N	14	14	14	14	14	14	14	14	14	14	14	14	14	14	14	14	14	14	14	14	14	14	14	14	14	14	14	14	14	14	14	14	14	14	14	14	14	14	14	14	14	14	12	14	14	14	14	14
Glutaric acid, 2-oxo-	correlation coefficient	0.852659	0.609535	0.132702	0.899991	-0.150288	0.41152	0.5659	0.778635	0.332128	0.430866	-0.290314	-0.425935	0.730955	0.821062	0.818023	0.907515	0.78482	0.764942	0.878992	0.296757	0.662646	0.929368	0.655294	0.672241	0.820415	1	-0.370861	0.758562	0.844488	0.647478	0.397628	0.727912	-0.447655	0.7154	0.881213	0.730094	0.743319	-0.0821273	-0.283813	0.850742	0.382536	0.504933	0.748208	0.560749	0.593228	0.68806	0.878	0.168598
	p-value	0.000106709	0.0206585	0.651094	1.16085e-05	0.608073	0.143764	0.0349101	0.00103445	0.245985	0.124035	0.313991	0.128879	0.0029784	0.000318486	0.000349882	7.38356e-06	0.000885438	0.00143592	3.47543e-05	0.302875	0.00980765	1.5376e-06	0.0109614	0.00844532	0.000324972		0.191753	0.00166101	0.0001448	0.0122997	0.15915	0.00316322	0.108473	0.00402007	3.12541e-05	0.0030298	0.00231314	0.780158	0.325437	0.000114816	0.177049	0.0655381	0.00512814	0.0369776	0.0253402	0.00652382	3.64174e-05	0.564499
	N	14	14	14	14	14	14	14	14	14	14	14	14	14	14	14	14	14	14	14	14	14	14	14	14	14	14	14	14	14	14	14	14	14	14	14	14	14	14	14	14	14	14	12	14	14	14	14	14
Glutaric acid, 3-hydroxy-3-methyl-	correlation coefficient	-0.539203	-0.0612763	0.775203	-0.359554	0.297325	0.0842759	-0.184615	-0.289602	0.0708921	-0.300211	0.479165	0.958424	-0.140285	-0.528515	-0.278447	-0.222192	-0.611943	0.0875116	-0.321076	0.480939	0.02077	-0.278573	-0.637259	-0.34374	-0.121882	-0.370861	1	-0.267027	-0.401359	-0.483865	0.421087	0.0280162	0.349907	-0.113634	-0.128763	-0.223527	-0.549865	-0.039574	-0.195984	-0.453045	-0.627782	0.141494	-0.0980812	-0.133932	0.381765	-0.225936	-0.564789	0.615091
	p-value	0.046615	0.835157	0.0011254	0.206715	0.301906	0.77454	0.527496	0.315232	0.809691	0.29701	0.08299	6.81651e-08	0.632411	0.0520218	0.335063	0.445179	0.0200268	0.766099	0.263007	0.0816939	0.943815	0.334834	0.0142343	0.228842	0.678087	0.191753		0.356065	0.154916	0.0795876	0.133764	0.924258	0.220046	0.698909	0.660878	0.442378	0.0416414	0.893151	0.501905	0.103776	0.0162283	0.62945	0.761698	0.648051	0.177996	0.437347	0.0353486	0.0192231
	N	14	14	14	14	14	14	14	14	14	14	14	14	14	14	14	14	14	14	14	14	14	14	14	14	14	14	14	14	14	14	14	14	14	14	14	14	14	14	14	14	14	14	12	14	14	14	14	14
Glyceric acid	correlation coefficient	0.601596	0.158994	0.0695395	0.607063	-0.405177	-0.00855453	0.0940695	0.305139	-0.0910287	0.419568	-0.46519	-0.236987	0.24383	0.467899	0.408329	0.537973	0.821061	0.409332	0.485326	0.0928233	0.391272	0.588026	0.443195	0.547799	0.350347	0.758562	-0.267027	1	0.401178	0.189309	0.0191711	0.408086	-0.472582	0.292445	0.587783	0.268019	0.398996	0.11453	0.0294558	0.692586	0.643958	0.0400289	0.691935	0.146671	0.536947	0.192913	0.597061	-0.12092
	p-value	0.0228479	0.587191	0.813263	0.0213224	0.150661	0.976845	0.749067	0.28876	0.756952	0.135319	0.0937086	0.414631	0.400876	0.0915594	0.147206	0.0472151	0.000318491	0.146119	0.0785501	0.752296	0.166537	0.0269886	0.112469	0.0425733	0.219426	0.00166101	0.356065		0.155119	0.516861	0.948135	0.147471	0.0879255	0.310289	0.0270676	0.354214	0.157589	0.696637	0.920378	0.00604224	0.0129418	0.891929	0.0126606	0.616831	0.0477202	0.50876	0.0241746	0.680505
	N	14	14	14	14	14	14	14	14	14	14	14	14	14	14	14	14	14	14	14	14	14	14	14	14	14	14	14	14	14	14	14	14	14	14	14	14	14	14	14	14	14	14	12	14	14	14	14	14
Glyceric acid-3-phosphate	correlation coefficient	0.873683	0.847558	0.197672	0.875634	0.048472	0.612752	0.858961	0.87431	0.644614	0.545983	-0.125618	-0.454863	0.785162	0.838274	0.939983	0.951919	0.583815	0.797435	0.978705	0.296766	0.731215	0.938602	0.777057	0.608017	0.904281	0.844488	-0.401359	0.401178	1	0.78421	0.59479	0.774448	-0.389863	0.89428	0.877431	0.911941	0.883582	0.0571122	-0.208077	0.830802	0.134389	0.757731	0.484961	0.786184	0.424784	0.922878	0.90463	0.298402
	p-value	4.44329e-05	0.000129376	0.498156	4.06489e-05	0.869297	0.019818	8.3275e-05	4.31877e-05	0.0128203	0.0434047	0.668723	0.102223	0.000877716	0.000180595	5.92406e-07	1.60759e-07	0.028381	0.000634608	1.28621e-09	0.302859	0.00296298	6.77013e-07	0.00107552	0.0210645	9.0091e-06	0.0001448	0.154916	0.155119		0.000899322	0.0248602	0.00114624	0.168204	1.59942e-05	3.74019e-05	5.55586e-06	2.78436e-05	0.846233	0.475327	0.000232792	0.646921	0.00169229	0.110039	0.000855012	0.130028	2.56848e-06	8.82087e-06	0.300074
	N	14	14	14	14	14	14	14	14	14	14	14	14	14	14	14	14	14	14	14	14	14	14	14	14	14	14	14	14	14	14	14	14	14	14	14	14	14	14	14	14	14	14	12	14	14	14	14	14
Glycerol	correlation coefficient	0.817063	0.531873	-0.121025	0.661596	-0.116986	0.27676	0.544339	0.904736	0.464498	0.433694	-0.196342	-0.501505	0.636335	0.651317	0.641396	0.691857	0.571305	0.446205	0.762151	-0.075791	0.469322	0.704231	0.735397	0.492376	0.628419	0.647478	-0.483865	0.189309	0.78421	1	0.308722	0.410277	0.00125407	0.506855	0.58629	0.740109	0.759526	0.139236	-0.0844295	0.715388	0.296979	0.495247	0.435042	0.418178	0.160038	0.735756	0.709286	0.00595486
	p-value	0.000360313	0.0502765	0.680241	0.00996645	0.690421	0.33812	0.0441679	8.76421e-06	0.0942631	0.121315	0.501108	0.0676934	0.0144199	0.0116276	0.013425	0.00611788	0.0328337	0.109761	0.00153119	0.796782	0.0904441	0.00492991	0.002724	0.0736781	0.016088	0.0122997	0.0795876	0.516861	0.000899322		0.282846	0.145099	0.996605	0.0643512	0.0275564	0.00247327	0.00162532	0.634983	0.774139	0.00402099	0.302496	0.0717567	0.157532	0.136754	0.584708	0.00270421	0.00450008	0.983881
	N	14	14	14	14	14	14	14	14	14	14	14	14	14	14	14	14	14	14	14	14	14	14	14	14	14	14	14	14	14	14	14	14	14	14	14	14	14	14	14	14	14	14	12	14	14	14	14	14
Glycerol-3-phosphate	correlation coefficient	0.373484	0.757565	0.81375	0.495271	0.363985	0.761945	0.736352	0.506997	0.753648	0.378323	0.325788	0.282308	0.597038	0.385425	0.642235	0.690538	-0.00723654	0.843322	0.634933	0.689989	0.749119	0.619649	0.235761	0.242159	0.724171	0.397628	0.421087	0.0191711	0.59479	0.308722	1	0.753458	-0.108228	0.760142	0.705888	0.739324	0.413323	0.0505517	-0.222287	0.396075	-0.571306	0.858757	0.384212	0.712547	0.61801	0.711883	0.342955	0.89246
	p-value	0.188384	0.00169859	0.000398219	0.0717411	0.200767	0.0015384	0.00267166	0.0642644	0.0018528	0.182268	0.255666	0.328122	0.0241813	0.173526	0.0132653	0.00625662	0.980412	0.000151036	0.0147054	0.0063151	0.00204472	0.0181031	0.41712	0.404213	0.00340265	0.15915	0.133764	0.948135	0.0248602	0.282846		0.00186052	0.712664	0.00160282	0.00478563	0.00251372	0.141842	0.863736	0.44498	0.160935	0.0328333	8.39601e-05	0.217544	0.00423875	0.0185	0.00429102	0.229977	1.76472e-05
	N	14	14	14	14	14	14	14	14	14	14	14	14	14	14	14	14	14	14	14	14	14	14	14	14	14	14	14	14	14	14	14	14	14	14	14	14	14	14	14	14	14	14	12	14	14	14	14	14
Glycerophosphoglycerol	correlation coefficient	0.644207	0.831928	0.53216	0.824153	0.0445323	0.682877	0.776834	0.583428	0.513387	0.386268	-0.053444	-0.0943252	0.799592	0.615467	0.792884	0.871647	0.370974	0.961141	0.788819	0.761477	0.921604	0.816735	0.486942	0.441186	0.829293	0.727912	0.0280162	0.408086	0.774448	0.410277	0.753458	1	-0.53106	0.898494	0.915614	0.775803	0.623131	-0.0914907	-0.259011	0.634773	-0.109308	0.724408	0.612301	0.864097	0.675262	0.703417	0.731029	0.619171
	p-value	0.0128955	0.000224227	0.0501296	0.00028891	0.879847	0.00711139	0.00108141	0.0285115	0.0604333	0.172507	0.856012	0.748405	0.000598121	0.0191288	0.000717458	4.86823e-05	0.191607	4.57105e-08	0.0007986	0.00155493	2.82583e-06	0.000363926	0.0774135	0.114302	0.000244675	0.00316322	0.924258	0.147471	0.00114624	0.145099	0.00186052		0.0506953	1.26486e-05	4.33756e-06	0.00110906	0.0172814	0.755752	0.371228	0.0147381	0.709909	0.00338705	0.0343144	6.74386e-05	0.00804825	0.005002	0.00297401	0.0182183
	N	14	14	14	14	14	14	14	14	14	14	14	14	14	14	14	14	14	14	14	14	14	14	14	14	14	14	14	14	14	14	14	14	14	14	14	14	14	14	14	14	14	14	12	14	14	14	14	14
Glycine	correlation coefficient	-0.387534	-0.424943	-0.00306066	-0.530349	0.239583	-0.181691	-0.36176	-0.132469	-0.143081	-0.295522	0.304265	0.366085	-0.158646	-0.266411	-0.329102	-0.443081	-0.467185	-0.396393	-0.418525	-0.237682	-0.480591	-0.428133	-0.434521	-0.284828	-0.325893	-0.447655	0.349907	-0.472582	-0.389863	0.00125407	-0.108228	-0.53106	1	-0.38234	-0.459197	-0.298116	-0.363526	0.215569	-0.238451	-0.445939	-0.0961225	-0.193206	-0.149002	-0.42424	-0.0817013	-0.258948	-0.519258	-0.038436
	p-value	0.170984	0.129869	0.991715	0.0510633	0.409384	0.534171	0.203741	0.651671	0.62557	0.304987	0.290214	0.197987	0.588021	0.357218	0.250576	0.112573	0.0921228	0.160568	0.136394	0.413223	0.0819472	0.126705	0.120527	0.323636	0.255502	0.108473	0.220046	0.0879255	0.168204	0.996605	0.712664	0.0506953		0.177289	0.0985873	0.30056	0.201377	0.459205	0.411669	0.109999	0.743756	0.508106	0.643955	0.130573	0.781273	0.37135	0.0570609	0.896208
	N	14	14	14	14	14	14	14	14	14	14	14	14	14	14	14	14	14	14	14	14	14	14	14	14	14	14	14	14	14	14	14	14	14	14	14	14	14	14	14	14	14	14	12	14	14	14	14	14
Glycolic acid	correlation coefficient	0.668557	0.878962	0.462618	0.77206	0.206786	0.769271	0.894597	0.664305	0.623274	0.438465	0.0388322	-0.206447	0.837828	0.759884	0.916955	0.89493	0.320993	0.907613	0.85451	0.604194	0.79046	0.847481	0.559748	0.507588	0.890256	0.7154	-0.113634	0.292445	0.89428	0.506855	0.760142	0.898494	-0.38234	1	0.876619	0.854527	0.731191	0.019839	-0.349847	0.642548	-0.119004	0.787108	0.395777	0.908276	0.574098	0.846963	0.754851	0.547869
	p-value	0.00894982	3.48039e-05	0.0957817	0.00121418	0.478132	0.00129755	1.57197e-05	0.00956071	0.0172483	0.116815	0.895144	0.478869	0.000183414	0.00161223	3.95189e-06	1.54357e-05	0.263137	7.33816e-06	9.93328e-05	0.0221132	0.000765005	0.000129746	0.0373895	0.0639025	1.98326e-05	0.00402007	0.698909	0.310289	1.59942e-05	0.0643512	0.00160282	1.26486e-05	0.177289		3.88421e-05	9.92656e-05	0.00296442	0.94633	0.22013	0.013206	0.685328	0.00083487	0.202833	7.03811e-06	0.0317974	0.000132256	0.0018043	0.0425413
	N	14	14	14	14	14	14	14	14	14	14	14	14	14	14	14	14	14	14	14	14	14	14	14	14	14	14	14	14	14	14	14	14	14	14	14	14	14	14	14	14	14	14	12	14	14	14	14	14
Inositol, myo-	correlation coefficient	0.839282	0.758027	0.423951	0.888138	0.0293883	0.625424	0.756002	0.736121	0.521041	0.610188	-0.0784303	-0.219926	0.772706	0.766161	0.881924	0.961359	0.605976	0.936367	0.90348	0.522206	0.890853	0.939749	0.674252	0.596111	0.845911	0.881213	-0.128763	0.587783	0.877431	0.58629	0.705888	0.915614	-0.459197	0.876619	1	0.875476	0.785195	0.0975935	-0.225271	0.840579	0.093575	0.693158	0.709825	0.784896	0.735186	0.779324	0.841281	0.480105
	p-value	0.000174346	0.00168109	0.130864	2.21384e-05	0.920559	0.0167559	0.00175884	0.00268423	0.0560641	0.0204857	0.789847	0.449954	0.00119548	0.0013958	3.01968e-05	4.42123e-08	0.0216194	8.34869e-07	9.45436e-06	0.0554192	1.92205e-05	6.06107e-07	0.00817934	0.0244597	0.000137477	3.12541e-05	0.660878	0.0270676	3.74019e-05	0.0275564	0.00478563	4.33756e-06	0.0985873	3.88421e-05		4.0945e-05	0.000876983	0.739957	0.438732	0.000166567	0.750348	0.0059834	0.0097079	0.000883725	0.00273572	0.00101694	0.000162471	0.0823016
	N	14	14	14	14	14	14	14	14	14	14	14	14	14	14	14	14	14	14	14	14	14	14	14	14	14	14	14	14	14	14	14	14	14	14	14	14	14	14	14	14	14	14	12	14	14	14	14	14
Inositol-phosphate	correlation coefficient	0.820666	0.785276	0.308202	0.793285	0.148559	0.775481	0.904152	0.825887	0.696779	0.657658	0.0134029	-0.321036	0.719763	0.8104	0.903113	0.912283	0.501328	0.82164	0.898906	0.338598	0.784693	0.883196	0.780295	0.621467	0.831826	0.730094	-0.223527	0.268019	0.911941	0.740109	0.739324	0.775803	-0.298116	0.854527	0.875476	1	0.90032	0.123586	-0.207847	0.805227	-0.0988332	0.761869	0.400629	0.844051	0.464259	0.951099	0.751221	0.464178
	p-value	0.000322443	0.000875159	0.283699	0.000709843	0.612253	0.0011178	9.07986e-06	0.000273321	0.00562131	0.0105797	0.963729	0.263069	0.00370281	0.000439751	9.66406e-06	5.43168e-06	0.0678059	0.000312777	1.23556e-05	0.236339	0.000888307	2.8378e-05	0.000992619	0.0176704	0.000224987	0.0030298	0.442378	0.354214	5.55586e-06	0.00247327	0.00251372	0.00110906	0.30056	9.92656e-05	4.0945e-05		1.13895e-05	0.673812	0.475827	0.000510675	0.73676	0.00154107	0.196847	0.000147113	0.0944554	1.77601e-07	0.00195376	0.0945206
	N	14	14	14	14	14	14	14	14	14	14	14	14	14	14	14	14	14	14	14	14	14	14	14	14	14	14	14	14	14	14	14	14	14	14	14	14	14	14	14	14	14	14	12	14	14	14	14	14
Isoleucine	correlation coefficient	0.909535	0.606832	-0.0418619	0.8088	-0.0738532	0.611526	0.805134	0.774442	0.446175	0.738596	-0.254873	-0.594389	0.597825	0.880638	0.872672	0.829256	0.685285	0.624039	0.843985	0.0509975	0.621183	0.836191	0.941646	0.735375	0.687583	0.743319	-0.549865	0.398996	0.883582	0.759526	0.413323	0.623131	-0.363526	0.731191	0.785195	0.90032	1	0.247996	-0.119229	0.875829	0.246782	0.510106	0.268786	0.753158	0.299417	0.854075	0.828265	0.0805594
	p-value	6.49608e-06	0.0213853	0.887009	0.000460781	0.801883	0.0201353	0.000512034	0.0011464	0.109789	0.0025517	0.379191	0.0249827	0.0239471	3.21319e-05	4.65032e-05	0.000244974	0.0068335	0.017072	0.000147462	0.862545	0.0177376	0.000194082	5.02335e-07	0.00272521	0.00657629	0.00231314	0.0416414	0.157589	2.78436e-05	0.00162532	0.141842	0.0172814	0.201377	0.00296442	0.000876983	1.13895e-05		0.39262	0.68476	4.02869e-05	0.395017	0.0623792	0.39825	0.00187283	0.298354	0.000101027	0.000253054	0.784264
	N	14	14	14	14	14	14	14	14	14	14	14	14	14	14	14	14	14	14	14	14	14	14	14	14	14	14	14	14	14	14	14	14	14	14	14	14	14	14	14	14	14	14	12	14	14	14	14	14
Kestose, 1-	correlation coefficient	0.294338	-0.166283	0.0707532	-0.0480889	-0.232871	-0.145791	-0.0219033	0.0182143	-0.102551	0.699982	-0.153111	0.0841613	-0.135823	0.0371083	0.0434938	0.0275488	0.199768	-0.0853406	0.0323038	-0.386727	0.0242799	0.0421842	0.394874	0.257916	-0.219912	-0.0821273	-0.039574	0.11453	0.0571122	0.139236	0.0505517	-0.0914907	0.215569	0.019839	0.0975935	0.123586	0.247996	1	0.39336	0.317642	0.279276	-0.160737	-0.0980155	-0.0533729	0.135116	0.0368526	0.00598865	-0.224707
	p-value	0.307021	0.569936	0.810057	0.870322	0.42302	0.61897	0.940755	0.950721	0.727196	0.00531537	0.601269	0.77484	0.64338	0.899777	0.882631	0.925519	0.493516	0.77176	0.912704	0.171954	0.934338	0.886144	0.162324	0.373327	0.449984	0.780158	0.893151	0.696637	0.846233	0.634983	0.863736	0.755752	0.459205	0.94633	0.739957	0.673812	0.39262		0.164086	0.268435	0.333566	0.583046	0.761853	0.856202	0.645124	0.900464	0.98379	0.439909
	N	14	14	14	14	14	14	14	14	14	14	14	14	14	14	14	14	14	14	14	14	14	14	14	14	14	14	14	14	14	14	14	14	14	14	14	14	14	14	14	14	14	14	12	14	14	14	14	14
Maleic acid	correlation coefficient	0.0536734	-0.194488	-0.178567	-0.122938	-0.372413	-0.443786	-0.253524	-0.258252	-0.0491141	0.360319	-0.263152	-0.132543	-0.445728	-0.338202	-0.366649	-0.220198	0.168998	-0.312315	-0.14483	-0.387745	-0.00489468	-0.203839	0.150068	-0.131294	-0.381723	-0.283813	-0.195984	0.0294558	-0.208077	-0.0844295	-0.222287	-0.259011	-0.238451	-0.349847	-0.225271	-0.207847	-0.119229	0.39336	1	0.0804104	0.160555	-0.229676	0.0933204	-0.312044	-0.381667	-0.24358	-0.0904399	-0.256336
	p-value	0.8554	0.505238	0.541342	0.675437	0.189755	0.111934	0.381804	0.372682	0.86758	0.20568	0.363354	0.651488	0.110188	0.236923	0.197243	0.449381	0.563563	0.276987	0.621308	0.17073	0.98675	0.484565	0.608604	0.654585	0.178049	0.325437	0.501905	0.920378	0.475327	0.774139	0.44498	0.371228	0.411669	0.22013	0.438732	0.475827	0.68476	0.164086		0.784654	0.583479	0.429589	0.77299	0.277427	0.178117	0.401374	0.758481	0.376366
	N	14	14	14	14	14	14	14	14	14	14	14	14	14	14	14	14	14	14	14	14	14	14	14	14	14	14	14	14	14	14	14	14	14	14	14	14	14	14	14	14	14	14	12	14	14	14	14	14
Malic acid	correlation coefficient	0.960582	0.572024	0.101764	0.826021	-0.307252	0.359055	0.612909	0.734145	0.403325	0.782069	-0.413156	-0.450342	0.515044	0.755739	0.748456	0.856208	0.892224	0.639653	0.858028	0.0654141	0.659911	0.864167	0.90114	0.705242	0.643275	0.850742	-0.453045	0.692586	0.830802	0.715388	0.396075	0.634773	-0.445939	0.642548	0.840579	0.805227	0.875829	0.317642	0.0804104	1	0.404072	0.444794	0.623081	0.564675	0.412534	0.728659	0.847615	0.0527763
	p-value	4.97351e-08	0.0325645	0.729217	0.000272146	0.285263	0.207392	0.0197775	0.00279392	0.152715	0.000949442	0.142019	0.106113	0.0594672	0.00176913	0.00207407	9.29336e-05	1.7871e-05	0.0137615	8.64533e-05	0.824178	0.0102254	6.72399e-05	1.08592e-05	0.00484142	0.0130694	0.000114816	0.103776	0.00604224	0.000232792	0.00402099	0.160935	0.0147381	0.109999	0.013206	0.000166567	0.000510675	4.02869e-05	0.268435	0.784654		0.151884	0.111025	0.0304327	0.0353937	0.142681	0.00311704	0.000129105	0.857794
	N	14	14	14	14	14	14	14	14	14	14	14	14	14	14	14	14	14	14	14	14	14	14	14	14	14	14	14	14	14	14	14	14	14	14	14	14	14	14	14	14	14	14	12	14	14	14	14	14
Malonic acid	correlation coefficient	0.439081	-0.240173	-0.550392	0.261844	-0.553234	-0.473339	-0.257103	0.150922	-0.455927	0.206168	-0.594382	-0.502032	0.0222493	0.254705	0.0586322	0.088513	0.669665	-0.172952	0.125902	-0.441278	-0.0872126	0.171398	0.389457	0.323358	-0.0863416	0.382536	-0.627782	0.643958	0.134389	0.296979	-0.571306	-0.109308	-0.0961225	-0.119004	0.093575	-0.0988332	0.246782	0.279276	0.160555	0.404072	1	-0.399741	0.314839	-0.232046	0.0189237	-0.135964	0.417707	-0.719386
	p-value	0.116243	0.408198	0.041406	0.365831	0.0401541	0.0873476	0.374889	0.606542	0.101322	0.479477	0.0249847	0.0673587	0.93982	0.379515	0.842186	0.763492	0.00879566	0.554334	0.668014	0.114217	0.766878	0.557953	0.168687	0.259435	0.769149	0.177049	0.0162283	0.0129418	0.646921	0.302496	0.0328333	0.709909	0.743756	0.685328	0.750348	0.73676	0.395017	0.333566	0.583479	0.151884		0.156743	0.31889	0.424712	0.948804	0.643033	0.137241	0.00372943
	N	14	14	14	14	14	14	14	14	14	14	14	14	14	14	14	14	14	14	14	14	14	14	14	14	14	14	14	14	14	14	14	14	14	14	14	14	14	14	14	14	14	14	12	14	14	14	14	14
Malonic acid, 2-amino-	correlation coefficient	0.460456	0.916332	0.601698	0.612843	0.40888	0.718668	0.8379	0.674943	0.907205	0.263526	0.288086	0.0255248	0.616694	0.453256	0.739197	0.753749	0.0837867	0.793985	0.788227	0.602887	0.723035	0.694806	0.323136	0.182296	0.852767	0.504933	0.141494	0.0400289	0.757731	0.495247	0.858757	0.724408	-0.193206	0.787108	0.693158	0.761869	0.510106	-0.160737	-0.229676	0.444794	-0.399741	1	0.425035	0.742907	0.436748	0.82155	0.570887	0.759934
	p-value	0.0975483	4.12756e-06	0.0228187	0.0197945	0.146608	0.00378052	0.000182958	0.00808947	7.52796e-06	0.362646	0.317888	0.930979	0.0188235	0.103594	0.00252029	0.00184868	0.775818	0.000696672	0.000811016	0.0224804	0.0034781	0.0058164	0.259782	0.532786	0.000106269	0.0655381	0.62945	0.891929	0.00169229	0.0717567	8.39601e-05	0.00338705	0.508106	0.00083487	0.0059834	0.00154107	0.0623792	0.583046	0.429589	0.111025	0.156743		0.168401	0.00233321	0.118421	0.000313659	0.032991	0.00161039
	N	14	14	14	14	14	14	14	14	14	14	14	14	14	14	14	14	14	14	14	14	14	14	14	14	14	14	14	14	14	14	14	14	14	14	14	14	14	14	14	14	14	14	12	14	14	14	14	14
Maltose	correlation coefficient	0.559268	0.42871	0.300005	0.609683	-0.160257	0.0561805	0.195068	0.441367	0.379724	0.250121	-0.224516	-0.156288	0.571132	0.417336	0.396429	0.645461	0.630541	0.722473	0.60777	0.45655	0.622857	0.640892	0.235571	0.179336	0.582593	0.748208	-0.0980812	0.691935	0.484961	0.435042	0.384212	0.612301	-0.149002	0.395777	0.709825	0.400629	0.268786	-0.0980155	0.0933204	0.623081	0.314839	0.425035	1	0.189275	0.609347	0.322608	0.589395	0.319324
	p-value	0.0586843	0.164356	0.34343	0.0353083	0.618814	0.862323	0.543486	0.150898	0.223422	0.433006	0.48297	0.627638	0.0524204	0.177077	0.202023	0.0233977	0.0279385	0.00795418	0.0360473	0.135713	0.0305102	0.0247266	0.461082	0.577052	0.0468297	0.00512814	0.761698	0.0126606	0.110039	0.157532	0.217544	0.0343144	0.643955	0.202833	0.0097079	0.196847	0.39825	0.761853	0.77299	0.0304327	0.31889	0.168401		0.555751	0.0354374	0.306434	0.0437182	0.311665
	N	12	12	12	12	12	12	12	12	12	12	12	12	12	12	12	12	12	12	12	12	12	12	12	12	12	12	12	12	12	12	12	12	12	12	12	12	12	12	12	12	12	12	12	12	12	12	12	12
Methionine	correlation coefficient	0.586413	0.83197	0.364453	0.707666	0.230622	0.879069	0.953667	0.529808	0.623023	0.441643	0.0310309	-0.265049	0.69462	0.711831	0.843857	0.777222	0.252964	0.831488	0.736368	0.623437	0.775511	0.71378	0.573985	0.4175	0.770661	0.560749	-0.133932	0.146671	0.786184	0.418178	0.712547	0.864097	-0.42424	0.908276	0.784896	0.844051	0.753158	-0.0533729	-0.312044	0.564675	-0.232046	0.742907	0.189275	1	0.412942	0.808013	0.686769	0.565005
	p-value	0.0275158	0.00022391	0.200145	0.00463447	0.42764	3.46283e-05	1.29212e-07	0.051345	0.0173064	0.113883	0.916133	0.359775	0.00583508	0.00429514	0.00014815	0.00107115	0.382893	0.000227541	0.00267078	0.0172107	0.00111699	0.00414316	0.0318391	0.137456	0.00125545	0.0369776	0.648051	0.616831	0.000855012	0.136754	0.00423875	6.74386e-05	0.130573	7.03811e-06	0.000883725	0.000147113	0.00187283	0.856202	0.277427	0.0353937	0.424712	0.00233321	0.555751		0.142246	0.00047143	0.00666652	0.0352629
	N	14	14	14	14	14	14	14	14	14	14	14	14	14	14	14	14	14	14	14	14	14	14	14	14	14	14	14	14	14	14	14	14	14	14	14	14	14	14	14	14	14	14	12	14	14	14	14	14
Nicotinic acid	correlation coefficient	0.406454	0.342357	0.628333	0.540761	0.193707	0.435617	0.317262	0.406547	0.164023	0.326222	0.207563	0.285679	0.591235	0.414334	0.571348	0.619227	0.219303	0.755918	0.489939	0.587621	0.674786	0.623237	0.151671	0.420509	0.55496	0.593228	0.381765	0.536947	0.424784	0.160038	0.61801	0.675262	-0.0817013	0.574098	0.735186	0.464259	0.299417	0.135116	-0.381667	0.412534	0.0189237	0.436748	0.609347	0.412942	1	0.354988	0.38188	0.568044
	p-value	0.149255	0.230844	0.0161069	0.0458622	0.506984	0.119488	0.269039	0.149153	0.575264	0.254995	0.476443	0.322128	0.0259624	0.140772	0.0328175	0.0182047	0.451272	0.00176211	0.0753371	0.0271205	0.00810987	0.0172568	0.604735	0.134354	0.0394075	0.0253402	0.177996	0.0477202	0.130028	0.584708	0.0185	0.00804825	0.781273	0.0317974	0.00273572	0.0944554	0.298354	0.645124	0.178117	0.142681	0.948804	0.118421	0.0354374	0.142246		0.21296	0.177855	0.0340752
	N	14	14	14	14	14	14	14	14	14	14	14	14	14	14	14	14	14	14	14	14	14	14	14	14	14	14	14	14	14	14	14	14	14	14	14	14	14	14	14	14	14	14	12	14	14	14	14	14
Phenylalanine	correlation coefficient	0.745213	0.836427	0.306754	0.772244	0.146309	0.774711	0.924552	0.864854	0.743803	0.526241	-0.0109439	-0.301898	0.697281	0.770817	0.911641	0.887836	0.412431	0.757733	0.90949	0.289572	0.675063	0.86461	0.71986	0.628784	0.882166	0.68806	-0.225936	0.192913	0.922878	0.735756	0.711883	0.703417	-0.258948	0.846963	0.779324	0.951099	0.854075	0.0368526	-0.24358	0.728659	-0.135964	0.82155	0.322608	0.808013	0.354988	1	0.707942	0.428417
	p-value	0.00222259	0.000192514	0.286086	0.00120883	0.617711	0.00113895	2.25998e-06	6.53287e-05	0.00228972	0.0532288	0.97038	0.294172	0.00557241	0.00125079	5.66656e-06	2.24833e-05	0.14279	0.00169219	6.51494e-06	0.315286	0.00807394	6.60013e-05	0.00369603	0.016008	2.98434e-05	0.00652382	0.437347	0.50876	2.56848e-06	0.00270421	0.00429102	0.005002	0.37135	0.000132256	0.00101694	1.77601e-07	0.000101027	0.900464	0.401374	0.00311704	0.643033	0.000313659	0.306434	0.00047143	0.21296		0.00461138	0.126426
	N	14	14	14	14	14	14	14	14	14	14	14	14	14	14	14	14	14	14	14	14	14	14	14	14	14	14	14	14	14	14	14	14	14	14	14	14	14	14	14	14	14	14	12	14	14	14	14	14
Phosphoenolpyruvic acid	correlation coefficient	0.894247	0.719629	-0.00223437	0.884613	-0.0932559	0.402527	0.694726	0.728113	0.459887	0.514421	-0.283154	-0.606691	0.680195	0.793665	0.818455	0.861867	0.744192	0.70174	0.893726	0.266048	0.710404	0.861039	0.770438	0.497795	0.763988	0.878	-0.564789	0.597061	0.90463	0.709286	0.342955	0.731029	-0.519258	0.754851	0.841281	0.751221	0.828265	0.00598865	-0.0904399	0.847615	0.417707	0.570887	0.589395	0.686769	0.38188	0.707942	1	0.113825
	p-value	1.60223e-05	0.00371227	0.993952	2.64574e-05	0.751174	0.153606	0.00582443	0.00315072	0.0980165	0.0598289	0.326613	0.0214236	0.00743115	0.000702663	0.000345273	7.39821e-05	0.00227107	0.00515311	1.64828e-05	0.357899	0.00440914	7.65393e-05	0.0012621	0.070082	0.00146793	3.64174e-05	0.0353486	0.0241746	8.82087e-06	0.00450008	0.229977	0.00297401	0.0570609	0.0018043	0.000162471	0.00195376	0.000253054	0.98379	0.758481	0.000129105	0.137241	0.032991	0.0437182	0.00666652	0.177855	0.00461138		0.698422
	N	14	14	14	14	14	14	14	14	14	14	14	14	14	14	14	14	14	14	14	14	14	14	14	14	14	14	14	14	14	14	14	14	14	14	14	14	14	14	14	14	14	14	12	14	14	14	14	14
Proline	correlation coefficient	0.0356519	0.592509	0.820582	0.266266	0.563626	0.690184	0.535343	0.214879	0.661144	0.0678075	0.544063	0.427607	0.437332	0.139853	0.3927	0.426305	-0.27929	0.710957	0.354903	0.82888	0.641398	0.349348	-0.13338	-0.0731638	0.542694	0.168598	0.615091	-0.12092	0.298402	0.00595486	0.89246	0.619171	-0.038436	0.547869	0.480105	0.464178	0.0805594	-0.224707	-0.256336	0.0527763	-0.719386	0.759934	0.319324	0.565005	0.568044	0.428417	0.113825	1
	p-value	0.903693	0.0255632	0.000323288	0.35749	0.0358119	0.00629426	0.0485182	0.46068	0.0100353	0.817842	0.0442971	0.127223	0.117874	0.63347	0.164858	0.128512	0.33354	0.00436466	0.213078	0.000248016	0.0134247	0.220835	0.649417	0.803699	0.0449412	0.564499	0.0192231	0.680505	0.300074	0.983881	1.76472e-05	0.0182183	0.896208	0.0425413	0.0823016	0.0945206	0.784264	0.439909	0.376366	0.857794	0.00372943	0.00161039	0.311665	0.0352629	0.0340752	0.126426	0.698422
	N	14	14	14	14	14	14	14	14	14	14	14	14	14	14	14	14	14	14	14	14	14	14	14	14	14	14	14	14	14	14	14	14	14	14	14	14	14	14	14	14	14	14	12	14	14	14	14	14
Raffinose	correlation coefficient	0.876097	0.277035	-0.246224	0.651967	-0.476393	0.054893	0.354141	0.500151	0.0999865	0.803195	-0.528471	-0.626957	0.302374	0.578663	0.47787	0.586837	0.864715	0.333238	0.605558	-0.226655	0.4901	0.617398	0.905228	0.610781	0.305748	0.612823	-0.66502	0.585458	0.605159	0.608701	0.0550008	0.393842	-0.513009	0.371308	0.590515	0.560238	0.757652	0.456119	0.404268	0.865801	0.569589	0.0908319	0.36768	0.336922	0.137321	0.443026	0.717258	-0.273903
	p-value	3.97922e-05	0.337621	0.396121	0.0115166	0.0850438	0.852147	0.214131	0.0685578	0.73379	0.000540935	0.0520449	0.0164114	0.293373	0.0301563	0.083945	0.0273765	6.57123e-05	0.244314	0.0217344	0.435849	0.0752265	0.01865	8.50542e-06	0.0203299	0.28775	0.0197998	0.00945576	0.0278316	0.0218447	0.0208808	0.851859	0.163523	0.0606551	0.191176	0.0261903	0.0371872	0.00169527	0.10116	0.151667	6.27625e-05	0.0334826	0.757463	0.239661	0.238815	0.639689	0.112623	0.00388245	0.343334
	N	14	14	14	14	14	14	14	14	14	14	14	14	14	14	14	14	14	14	14	14	14	14	14	14	14	14	14	14	14	14	14	14	14	14	14	14	14	14	14	14	14	14	12	14	14	14	14	14
Rhamnose	correlation coefficient	0.94512	0.614436	0.0488534	0.933397	-0.265859	0.402765	0.628769	0.773357	0.373472	0.638605	-0.417891	-0.552693	0.687417	0.802338	0.810811	0.872499	0.757541	0.698247	0.894692	0.162268	0.716474	0.903835	0.793046	0.698316	0.765986	0.849268	-0.485577	0.621651	0.860661	0.73813	0.405441	0.671388	-0.395806	0.688719	0.814009	0.755278	0.824039	0.181657	0.0876592	0.886928	0.410189	0.531205	0.640177	0.587802	0.433716	0.732242	0.886606	0.122057
	p-value	3.50206e-07	0.0193883	0.868277	1.09052e-06	0.358253	0.15334	0.0160113	0.00117689	0.188399	0.0139671	0.137051	0.0403901	0.00659454	0.00055412	0.000434473	4.6866e-05	0.00169949	0.00547939	1.56376e-05	0.579414	0.00394008	9.25471e-06	0.00071438	0.00547284	0.0014015	0.000121382	0.0783729	0.0176272	7.77313e-05	0.00257623	0.15037	0.00856015	0.161245	0.00645189	0.000395141	0.00178732	0.000289959	0.534248	0.765715	2.35509e-05	0.145193	0.0506205	0.0249394	0.0270613	0.121294	0.00290286	2.39383e-05	0.677647
	N	14	14	14	14	14	14	14	14	14	14	14	14	14	14	14	14	14	14	14	14	14	14	14	14	14	14	14	14	14	14	14	14	14	14	14	14	14	14	14	14	14	14	12	14	14	14	14	14
Ribonic acid	correlation coefficient	0.384771	0.805221	0.85959	0.493668	0.269449	0.689852	0.725938	0.509403	0.737461	0.343653	0.239689	0.341357	0.582429	0.361421	0.640539	0.716114	0.0729851	0.842019	0.654107	0.710044	0.719163	0.631006	0.257092	0.242263	0.72442	0.460626	0.421844	0.124365	0.623081	0.298951	0.958963	0.790963	-0.169743	0.793657	0.739553	0.721086	0.413693	0.0600326	-0.294614	0.45083	-0.47852	0.835141	0.411518	0.711792	0.634188	0.703304	0.39242	0.81749
	p-value	0.174319	0.000510763	8.11873e-05	0.0728092	0.351553	0.00632972	0.00328782	0.0628022	0.00261183	0.228968	0.409171	0.232298	0.0288508	0.204196	0.0135897	0.00396676	0.80417	0.000158262	0.0111572	0.00443821	0.00374525	0.0155276	0.37491	0.404004	0.0033863	0.0974085	0.132992	0.671858	0.0172929	0.299143	6.31004e-08	0.000754951	0.561818	0.000702814	0.00250185	0.00361064	0.14145	0.838462	0.306546	0.105689	0.0834651	0.00020118	0.183814	0.00429817	0.0148587	0.00501202	0.165186	0.00035564
	N	14	14	14	14	14	14	14	14	14	14	14	14	14	14	14	14	14	14	14	14	14	14	14	14	14	14	14	14	14	14	14	14	14	14	14	14	14	14	14	14	14	14	12	14	14	14	14	14
Ribose	correlation coefficient	0.83443	0.513985	0.0477143	0.890012	-0.0177204	0.580009	0.632454	0.767747	0.321654	0.540121	-0.140695	-0.463354	0.743288	0.788141	0.798296	0.8115	0.561547	0.750392	0.783895	0.30024	0.785976	0.840536	0.678662	0.633929	0.735113	0.770918	-0.305358	0.436579	0.753253	0.706004	0.480508	0.709327	-0.27208	0.636802	0.816902	0.790059	0.795115	0.0198786	-0.164334	0.725118	0.206745	0.534989	0.517134	0.652571	0.569167	0.692283	0.767643	0.310577
	p-value	0.000206104	0.0600836	0.871325	2.00878e-05	0.952055	0.0296847	0.0152203	0.00134499	0.262099	0.0461702	0.631405	0.0951849	0.00231465	0.000812827	0.00061983	0.000425754	0.0366515	0.00198923	0.000906552	0.296963	0.000859601	0.000166816	0.00761881	0.0149123	0.00273974	0.00124777	0.288397	0.11858	0.00186892	0.00477561	0.0820071	0.0044967	0.346685	0.0143258	0.000362082	0.00077311	0.000675839	0.946223	0.574529	0.00334072	0.478221	0.0486951	0.0851158	0.0114143	0.0336437	0.00607357	0.00134828	0.279812
	N	14	14	14	14	14	14	14	14	14	14	14	14	14	14	14	14	14	14	14	14	14	14	14	14	14	14	14	14	14	14	14	14	14	14	14	14	14	14	14	14	14	14	12	14	14	14	14	14
Ribulose	correlation coefficient	0.814842	0.754051	0.454011	0.867619	0.0840188	0.749453	0.824076	0.761258	0.606526	0.639516	-0.0599352	-0.20688	0.752979	0.800447	0.915213	0.937391	0.52261	0.90867	0.901384	0.48512	0.856352	0.924461	0.663541	0.64414	0.871185	0.794972	-0.0850924	0.476469	0.867505	0.620711	0.77296	0.837544	-0.265478	0.859583	0.929011	0.912091	0.807737	0.147303	-0.188362	0.806515	0.00622304	0.768545	0.630364	0.805104	0.681773	0.864449	0.765532	0.548543
	p-value	0.00038538	0.00183644	0.102949	5.80696e-05	0.775212	0.00203005	0.000289625	0.00156272	0.0214687	0.0137883	0.838721	0.477928	0.0018802	0.00058413	4.45898e-06	7.59119e-07	0.055197	6.8645e-06	1.07047e-05	0.0786958	9.24069e-05	2.27593e-06	0.00967377	0.0129079	4.96925e-05	0.000678435	0.772408	0.0849873	5.83558e-05	0.0178494	0.00118819	0.000185229	0.35897	8.12111e-05	1.58359e-06	5.50104e-06	0.000475196	0.615298	0.519	0.000492225	0.983155	0.00131996	0.0279959	0.000512473	0.00724162	6.64493e-05	0.0014164	0.0422359
	N	14	14	14	14	14	14	14	14	14	14	14	14	14	14	14	14	14	14	14	14	14	14	14	14	14	14	14	14	14	14	14	14	14	14	14	14	14	14	14	14	14	14	12	14	14	14	14	14
Sedoheptulose, 2,7-anhydro-	correlation coefficient	0.50314	0.651149	0.451294	0.730839	0.331611	0.772395	0.694162	0.710557	0.500599	0.224581	0.245508	-0.0224793	0.793966	0.594429	0.780552	0.762149	0.116046	0.85848	0.702988	0.629261	0.776161	0.751371	0.307917	0.436472	0.834245	0.614567	0.169848	0.162704	0.666492	0.48659	0.762899	0.780995	-0.134127	0.726175	0.762134	0.742128	0.542675	-0.217765	-0.483004	0.414354	-0.262339	0.768336	0.424932	0.710047	0.711988	0.713361	0.525273	0.703732
	p-value	0.066659	0.0116564	0.105286	0.00298529	0.246765	0.00120444	0.00588128	0.0043968	0.0682713	0.440173	0.39754	0.939199	0.000697032	0.0249705	0.000986268	0.00153125	0.692798	8.49015e-05	0.00504032	0.0159039	0.0010994	0.00194739	0.284169	0.118681	0.000207403	0.0193551	0.561574	0.578383	0.00924259	0.0776599	0.00150517	0.000975399	0.647568	0.00327268	0.0015318	0.00237157	0.0449503	0.454532	0.0802032	0.140751	0.364893	0.00132647	0.168515	0.00443801	0.00428269	0.00417547	0.0537486	0.00497398
	N	14	14	14	14	14	14	14	14	14	14	14	14	14	14	14	14	14	14	14	14	14	14	14	14	14	14	14	14	14	14	14	14	14	14	14	14	14	14	14	14	14	14	12	14	14	14	14	14
Serine	correlation coefficient	0.702196	0.597579	0.0133881	0.630098	-0.0969619	0.645227	0.816038	0.588408	0.483684	0.619913	-0.309946	-0.491209	0.405909	0.75433	0.760279	0.669785	0.546864	0.468416	0.698829	0.0379402	0.441937	0.656861	0.831311	0.668376	0.580829	0.535106	-0.480793	0.27052	0.752317	0.573046	0.356964	0.487336	-0.305931	0.657386	0.574821	0.780255	0.882318	0.212802	-0.072043	0.731863	0.127047	0.474992	0.126588	0.736628	0.0751544	0.820599	0.651066	0.0545774
	p-value	0.00511172	0.0240202	0.963769	0.0157227	0.741588	0.0127075	0.000371708	0.026865	0.0797167	0.0180398	0.280842	0.0744693	0.149854	0.00182517	0.00159784	0.00877911	0.0429998	0.0911531	0.00542397	0.897541	0.113614	0.0107072	0.000228883	0.00897521	0.0294003	0.0486368	0.0818001	0.349567	0.00190763	0.032185	0.210243	0.0771384	0.287446	0.0106231	0.0315333	0.000993621	2.96237e-05	0.465128	0.806654	0.0029249	0.665155	0.0860956	0.695035	0.00265664	0.798457	0.000323108	0.0116708	0.852988
	N	14	14	14	14	14	14	14	14	14	14	14	14	14	14	14	14	14	14	14	14	14	14	14	14	14	14	14	14	14	14	14	14	14	14	14	14	14	14	14	14	14	14	12	14	14	14	14	14
Shikimic acid	correlation coefficient	0.551113	0.736039	0.758668	0.620573	-0.0660368	0.489757	0.618048	0.57523	0.588653	0.484107	-0.0997042	0.224242	0.548013	0.409763	0.662062	0.769759	0.303437	0.777933	0.740273	0.48574	0.661009	0.729072	0.389514	0.449924	0.731491	0.575407	0.250224	0.384624	0.6741	0.366221	0.820246	0.716567	-0.220429	0.742231	0.745925	0.659784	0.467417	0.267814	-0.0624247	0.619642	-0.161379	0.731634	0.542194	0.561539	0.623237	0.689828	0.482865	0.568814
	p-value	0.0410859	0.00268871	0.00165704	0.0178824	0.822529	0.0754621	0.0184908	0.0313845	0.026786	0.0794146	0.734517	0.440882	0.0424758	0.145653	0.00989568	0.00128263	0.291594	0.00105256	0.00246486	0.0782576	0.0100561	0.00309169	0.168618	0.106479	0.00294673	0.0313203	0.388241	0.174498	0.00819923	0.197807	0.000326682	0.00393317	0.448892	0.00236646	0.00218927	0.0102451	0.0919391	0.354597	0.832107	0.0181049	0.581522	0.00293834	0.0685858	0.0366547	0.0172569	0.00633232	0.0803029	0.0337791
	N	14	14	14	14	14	14	14	14	14	14	14	14	14	14	14	14	14	14	14	14	14	14	14	14	14	14	14	14	14	14	14	14	14	14	14	14	14	14	14	14	14	14	12	14	14	14	14	14
Sinapic acid, cis-	correlation coefficient	0.389755	0.451739	0.378726	0.70446	-0.00562757	0.616483	0.468537	0.490221	0.0449278	0.0308407	-0.0621837	0.0147884	0.812364	0.584272	0.654182	0.669502	0.171368	0.789072	0.523653	0.640019	0.667027	0.671205	0.190763	0.576118	0.71553	0.646893	0.161721	0.358589	0.505368	0.221693	0.513225	0.777125	-0.303892	0.660301	0.682366	0.52884	0.392509	-0.293628	-0.609369	0.331717	-0.0868209	0.402599	0.516865	0.597204	0.718227	0.482493	0.42503	0.457314
	p-value	0.188011	0.121227	0.201915	0.00718001	0.985443	0.0248352	0.106328	0.0890009	0.884128	0.920332	0.840066	0.961757	0.00074006	0.0360035	0.015278	0.012313	0.575624	0.00134252	0.066262	0.0184684	0.0127597	0.0120124	0.532445	0.0393305	0.00595968	0.0168634	0.597613	0.228911	0.0781199	0.466662	0.072857	0.00177316	0.312768	0.0140358	0.0101779	0.0631428	0.184637	0.330199	0.0270444	0.268191	0.777922	0.1726	0.103521	0.0311531	0.00568813	0.094936	0.147678	0.116136
	N	13	13	13	13	13	13	13	13	13	13	13	13	13	13	13	13	13	13	13	13	13	13	13	13	13	13	13	13	13	13	13	13	13	13	13	13	13	13	13	13	13	13	11	13	13	13	13	13
Sinapic acid, trans-	correlation coefficient	-0.102078	0.049315	0.137719	-0.174295	0.0658402	-0.208803	-0.0634267	-0.20862	0.247708	0.152039	0.217005	0.175032	-0.344697	-0.441865	-0.302762	-0.161848	-0.0499397	-0.134119	-0.127039	0.0223268	0.223514	-0.207644	0.00805289	-0.340492	-0.273851	-0.305594	0.127628	-0.115656	-0.167959	-0.110161	0.000825497	-0.0327116	-0.224161	-0.185524	-0.118584	-0.0914027	-0.178336	0.107304	0.68137	-0.0435199	-0.112271	0.0496866	0.00895697	-0.0854507	-0.188063	-0.142877	-0.0793496	0.115748
	p-value	0.728411	0.867042	0.63871	0.551214	0.82305	0.473753	0.829448	0.474149	0.393189	0.60385	0.456147	0.549505	0.227463	0.11368	0.292723	0.58041	0.865372	0.647588	0.665174	0.939611	0.442405	0.476268	0.978203	0.233561	0.343431	0.288005	0.663706	0.693783	0.565998	0.707734	0.997765	0.911606	0.441052	0.52543	0.686388	0.755981	0.541873	0.715023	0.00728964	0.882561	0.702368	0.866049	0.97796	0.771473	0.519676	0.626068	0.787435	0.693551
	N	14	14	14	14	14	14	14	14	14	14	14	14	14	14	14	14	14	14	14	14	14	14	14	14	14	14	14	14	14	14	14	14	14	14	14	14	14	14	14	14	14	14	12	14	14	14	14	14
Spermidine	correlation coefficient	0.442115	0.532984	0.883362	0.484394	-0.268399	0.431671	0.419381	0.348843	0.458345	0.563198	-0.216293	0.557249	0.500484	0.262474	0.394342	0.597715	0.201665	0.720862	0.51328	0.568462	0.742195	0.543539	0.251247	0.428807	0.532387	0.360045	0.51591	0.246653	0.402301	0.277818	0.808374	0.626422	0.0473812	0.517358	0.622132	0.564801	0.280383	0.440743	0.165375	0.51039	-0.20969	0.570415	0.696654	0.418273	0.568503	0.492633	0.220079	0.655872
	p-value	0.233441	0.139536	0.0015892	0.186361	0.484991	0.24597	0.261164	0.357522	0.214674	0.114336	0.576189	0.119062	0.169991	0.495047	0.293609	0.0891563	0.60284	0.0284297	0.157583	0.110249	0.0220232	0.130393	0.514329	0.249467	0.140063	0.341208	0.1551	0.522304	0.283082	0.469183	0.00836219	0.0710652	0.903656	0.153743	0.0736085	0.113082	0.464917	0.235067	0.670686	0.160338	0.588167	0.108756	0.0548707	0.262558	0.110217	0.177871	0.569362	0.0550913
	N	9	9	9	9	9	9	9	9	9	9	9	9	9	9	9	9	9	9	9	9	9	9	9	9	9	9	9	9	9	9	9	9	9	9	9	9	9	9	9	9	9	9	8	9	9	9	9	9
Succinic acid	correlation coefficient	0.952699	0.630047	0.16838	0.922027	-0.200857	0.470035	0.654815	0.833802	0.391465	0.64989	-0.322144	-0.412103	0.708775	0.838359	0.860944	0.94241	0.80885	0.77675	0.920982	0.222212	0.729077	0.958568	0.81142	0.750868	0.798033	0.950136	-0.366462	0.695873	0.890927	0.740113	0.486766	0.745193	-0.400163	0.745233	0.923824	0.84307	0.868245	0.162797	-0.155745	0.949035	0.354583	0.541106	0.665046	0.629631	0.586997	0.780236	0.881275	0.179377
	p-value	1.4598e-07	0.0157335	0.565011	2.73824e-06	0.491113	0.0898896	0.0110402	0.000210536	0.16631	0.0118741	0.261332	0.14314	0.00454213	0.000180062	7.68384e-05	4.64893e-07	0.00046012	0.00108365	2.95901e-06	0.445139	0.0030914	6.67768e-08	0.000426756	0.00196883	0.000624328	1.99217e-07	0.197489	0.00571027	1.9145e-05	0.00247307	0.0775367	0.00222351	0.156265	0.00222163	2.3901e-06	0.000152412	5.65201e-05	0.578163	0.594951	2.26578e-07	0.21352	0.045697	0.0182829	0.0158235	0.0273242	0.000994084	3.11612e-05	0.539479
	N	14	14	14	14	14	14	14	14	14	14	14	14	14	14	14	14	14	14	14	14	14	14	14	14	14	14	14	14	14	14	14	14	14	14	14	14	14	14	14	14	14	14	12	14	14	14	14	14
Threonic acid	correlation coefficient	0.787653	0.797555	0.473304	0.908871	-0.0793061	0.626842	0.740207	0.79604	0.50714	0.442724	-0.178103	-0.149756	0.848232	0.733853	0.869058	0.965413	0.54247	0.943347	0.906181	0.570535	0.844721	0.943762	0.588383	0.633082	0.91843	0.880332	-0.0528552	0.533886	0.868078	0.618099	0.728713	0.917837	-0.38487	0.872111	0.950179	0.843609	0.717991	-0.0212907	-0.299527	0.78138	0.042895	0.72598	0.710837	0.75212	0.704125	0.809644	0.779907	0.498913
	p-value	0.000823176	0.00063254	0.0873748	6.77748e-06	0.78755	0.0164371	0.00246824	0.000659145	0.0641766	0.112897	0.542411	0.609358	0.000126174	0.00281039	5.45604e-05	2.29399e-08	0.045047	4.22188e-07	8.02207e-06	0.033124	0.000143578	4.04326e-07	0.0268732	0.0150886	3.56062e-06	3.26064e-05	0.857583	0.049251	5.69314e-05	0.0184784	0.0031137	3.71397e-06	0.1742	4.76868e-05	1.98219e-07	0.000149482	0.00382919	0.942409	0.298167	0.000966024	0.884237	0.00328512	0.00955783	0.00191588	0.00493925	0.000449599	0.00100229	0.0693557
	N	14	14	14	14	14	14	14	14	14	14	14	14	14	14	14	14	14	14	14	14	14	14	14	14	14	14	14	14	14	14	14	14	14	14	14	14	14	14	14	14	14	14	12	14	14	14	14	14
Threonine	correlation coefficient	0.598158	0.703591	0.161675	0.598269	0.10871	0.759486	0.901715	0.444939	0.564442	0.554897	-0.132004	-0.404086	0.456402	0.709017	0.77234	0.654795	0.374264	0.586187	0.662521	0.318471	0.563017	0.607584	0.69931	0.464521	0.599678	0.469075	-0.349868	0.187294	0.73381	0.412853	0.479976	0.631344	-0.371567	0.770753	0.624888	0.765743	0.808867	0.133334	-0.14412	0.61607	-0.0298071	0.580714	0.0868693	0.894379	0.168446	0.770123	0.666554	0.273149
	p-value	0.0238483	0.00498647	0.58082	0.0238157	0.711434	0.00162679	1.04992e-05	0.110895	0.0354862	0.0394345	0.652824	0.151868	0.100922	0.00452218	0.00120604	0.0110434	0.187389	0.0275902	0.0098265	0.267118	0.0360563	0.0211811	0.0053785	0.0942446	0.0234022	0.0906376	0.220102	0.521415	0.00281284	0.142341	0.0823953	0.0154554	0.190842	0.00125268	0.0168776	0.00140947	0.000459894	0.649531	0.623038	0.0189784	0.919431	0.0294399	0.788356	1.59079e-05	0.564855	0.00127161	0.0092337	0.344719
	N	14	14	14	14	14	14	14	14	14	14	14	14	14	14	14	14	14	14	14	14	14	14	14	14	14	14	14	14	14	14	14	14	14	14	14	14	14	14	14	14	14	14	12	14	14	14	14	14
Threose	correlation coefficient	0.228361	-0.24127	-0.455392	0.0132273	-0.237795	0.408458	0.252799	-0.17671	-0.528381	0.688266	-0.374069	-0.449986	-0.181112	0.375757	0.156821	-0.093453	0.39293	-0.256643	-0.135484	-0.36246	-0.0935684	-0.0832131	0.565054	0.374824	-0.311545	-0.101327	-0.479244	0.276535	0.00137724	-0.0418563	-0.47165	-0.0379854	-0.0364894	0.0624082	-0.00279617	0.129568	0.497725	0.662339	-0.0238862	0.267552	0.7079	-0.454494	-0.584527	0.452719	-0.142466	0.0159429	0.132323	-0.635761
	p-value	0.663413	0.645117	0.364132	0.98016	0.650031	0.421387	0.628879	0.737694	0.281187	0.13062	0.465068	0.370579	0.731302	0.462892	0.766696	0.860229	0.440938	0.623487	0.798018	0.48012	0.860057	0.875468	0.242626	0.464094	0.547802	0.848529	0.336169	0.59577	0.997934	0.937252	0.344986	0.943049	0.94529	0.906509	0.995806	0.806736	0.315063	0.151773	0.964177	0.608248	0.115522	0.3652	0.223068	0.367315	0.787747	0.976088	0.802674	0.174843
	N	6	6	6	6	6	6	6	6	6	6	6	6	6	6	6	6	6	6	6	6	6	6	6	6	6	6	6	6	6	6	6	6	6	6	6	6	6	6	6	6	6	6	6	6	6	6	6	6
Trehalose, alpha,alpha'-	correlation coefficient	-0.098079	0.233137	0.307757	0.144975	0.746112	0.550038	0.308037	0.0750935	0.258109	-0.101773	0.676685	0.103803	0.408638	0.187084	0.312765	0.186053	-0.452438	0.456548	0.132074	0.55738	0.375712	0.173977	-0.252775	-0.125396	0.351428	0.0478007	0.324	-0.257186	0.137391	-0.101759	0.500082	0.353939	0.0313223	0.356284	0.256829	0.218408	0.0016908	-0.314313	-0.411656	-0.225919	-0.529876	0.442259	-0.0841314	0.383786	0.455312	0.166331	0.041106	0.689999
	p-value	0.738705	0.422474	0.284432	0.620954	0.00218058	0.0415641	0.283971	0.798617	0.372957	0.729195	0.00786635	0.723984	0.146871	0.52189	0.276259	0.524228	0.104298	0.100799	0.652652	0.0383777	0.185551	0.551952	0.38326	0.66928	0.21791	0.871093	0.258436	0.374729	0.639517	0.729231	0.0686025	0.214412	0.915348	0.211175	0.375417	0.453167	0.995423	0.273761	0.143618	0.437381	0.0513091	0.11332	0.7949	0.175519	0.101842	0.569822	0.889038	0.00631397
	N	14	14	14	14	14	14	14	14	14	14	14	14	14	14	14	14	14	14	14	14	14	14	14	14	14	14	14	14	14	14	14	14	14	14	14	14	14	14	14	14	14	14	12	14	14	14	14	14
Tryptophan	correlation coefficient	0.926307	0.661941	0.0853768	0.970771	-0.124492	0.550878	0.713677	0.861334	0.395732	0.575935	-0.27289	-0.511374	0.76228	0.874054	0.90985	0.948563	0.727636	0.787496	0.936854	0.23824	0.748266	0.97488	0.799497	0.774606	0.855623	0.935679	-0.430613	0.611558	0.915808	0.736848	0.471145	0.761527	-0.470255	0.772451	0.899127	0.850956	0.883839	0.022126	-0.183145	0.879583	0.295951	0.583602	0.567526	0.684439	0.534517	0.819821	0.894559	0.19754
	p-value	1.9699e-06	0.00991409	0.771666	8.45314e-09	0.671542	0.04119	0.00415105	7.56207e-05	0.161331	0.0311293	0.345195	0.0616219	0.00152669	4.36917e-05	6.36613e-06	2.39211e-07	0.0031804	0.000826547	7.98112e-07	0.412095	0.00208255	3.43642e-09	0.000599689	0.00114185	9.51002e-05	8.89195e-07	0.124281	0.0201267	4.28008e-06	0.00264478	0.08903	0.00155315	0.0897183	0.00120284	1.21997e-05	0.000113887	2.74923e-05	0.940153	0.530848	3.37927e-05	0.304252	0.0284528	0.0542724	0.00693015	0.0489323	0.000331023	1.57523e-05	0.498447
	N	14	14	14	14	14	14	14	14	14	14	14	14	14	14	14	14	14	14	14	14	14	14	14	14	14	14	14	14	14	14	14	14	14	14	14	14	14	14	14	14	14	14	12	14	14	14	14	14
Valine	correlation coefficient	0.872357	0.702849	-0.0107812	0.892847	-0.017417	0.663978	0.84138	0.74206	0.444263	0.603902	-0.220886	-0.640565	0.734561	0.906452	0.916615	0.879498	0.622955	0.73687	0.876705	0.243979	0.728203	0.883241	0.849869	0.706266	0.79315	0.795848	-0.552211	0.420725	0.917231	0.679781	0.444548	0.755125	-0.52594	0.832588	0.830068	0.874861	0.940061	0.0390268	-0.147061	0.809269	0.199806	0.571808	0.326582	0.832537	0.350973	0.842099	0.888739	0.182097
	p-value	4.71641e-05	0.00505275	0.97082	1.7284e-05	0.952876	0.00960907	0.0001619	0.00237491	0.111504	0.0221947	0.447928	0.0135847	0.00277053	7.88877e-06	4.04695e-06	3.39298e-05	0.0173223	0.00264357	3.86866e-05	0.40058	0.00314516	2.83153e-05	0.000118667	0.00475317	0.000712392	0.000662575	0.0406016	0.134134	3.87609e-06	0.00748141	0.111246	0.00179337	0.0533899	0.000219322	0.000238515	4.21159e-05	5.87898e-07	0.894621	0.615883	0.000454543	0.493433	0.0326452	0.300169	0.000219698	0.218547	0.000157805	2.14626e-05	0.533243
	N	14	14	14	14	14	14	14	14	14	14	14	14	14	14	14	14	14	14	14	14	14	14	14	14	14	14	14	14	14	14	14	14	14	14	14	14	14	14	14	14	14	14	12	14	14	14	14	14
NA1	correlation coefficient	0.882412	0.417975	-0.216847	0.825085	-0.391589	0.154182	0.421412	0.680996	0.183708	0.558584	-0.529241	-0.681504	0.46611	0.727287	0.657103	0.732095	0.892271	0.445641	0.774955	-0.118537	0.478729	0.791497	0.800903	0.714047	0.587751	0.837294	-0.690081	0.74492	0.743965	0.659067	0.0691866	0.445856	-0.513031	0.475724	0.646349	0.572905	0.751472	0.107969	0.154303	0.863017	0.627112	0.273839	0.575229	0.354463	0.233943	0.574266	0.841969	-0.212298
	p-value	2.94885e-05	0.136963	0.456484	0.000280446	0.166164	0.598697	0.133432	0.0073345	0.529563	0.037873	0.0516411	0.00727374	0.092975	0.00320225	0.0106684	0.0029114	1.7826e-05	0.110266	0.0011322	0.686505	0.0833105	0.000744375	0.000576784	0.00412268	0.0270782	0.000186843	0.00630521	0.00223643	0.00228192	0.0103571	0.814195	0.110073	0.0606424	0.0855451	0.0125029	0.0322373	0.00194312	0.713324	0.598408	7.0547e-05	0.0163771	0.343452	0.0503709	0.213685	0.420826	0.031736	0.000158541	0.466211
	N	14	14	14	14	14	14	14	14	14	14	14	14	14	14	14	14	14	14	14	14	14	14	14	14	14	14	14	14	14	14	14	14	14	14	14	14	14	14	14	14	14	14	12	14	14	14	14	14
NA2	correlation coefficient	0.435074	0.0544076	-0.0200703	0.341052	-0.485434	-0.46509	-0.218722	0.0409122	-0.0271606	0.279793	-0.424241	-0.625084	0.0150761	0.104569	0.0608658	0.242389	0.605606	0.0423652	0.305095	-0.166184	0.133011	0.324617	0.187195	0.190677	0.109438	0.421695	-0.581922	0.738041	0.224196	0.0107	-0.182937	0.00892069	-0.51578	0.0726015	0.188066	-0.136323	-0.061655	0.198685	0.526201	0.45753	0.683949	-0.0457068	0.64421	-0.293564	0.129584	-0.0698892	0.501336	-0.296855
	p-value	0.281333	0.898187	0.962378	0.408385	0.222691	0.245549	0.602788	0.923375	0.949099	0.502124	0.294839	0.0974799	0.971737	0.805358	0.886158	0.563008	0.11158	0.92066	0.462455	0.694094	0.75353	0.432751	0.657123	0.651052	0.796435	0.298057	0.130195	0.0365737	0.593506	0.979939	0.664569	0.983275	0.19074	0.86435	0.655602	0.747543	0.88469	0.637153	0.180368	0.254334	0.0613988	0.914419	0.118363	0.480375	0.759737	0.869384	0.205625	0.475233
	N	8	8	8	8	8	8	8	8	8	8	8	8	8	8	8	8	8	8	8	8	8	8	8	8	8	8	8	8	8	8	8	8	8	8	8	8	8	8	8	8	8	8	7	8	8	8	8	8
NA3	correlation coefficient	0.886716	0.573351	0.0293442	0.807098	-0.179492	0.269743	0.551588	0.887872	0.449881	0.528842	-0.275287	-0.493838	0.559495	0.742673	0.752968	0.819496	0.748329	0.511909	0.882543	-0.0735823	0.51546	0.861989	0.794438	0.717727	0.721746	0.821171	-0.501342	0.539109	0.858705	0.826485	0.299383	0.469068	-0.286078	0.579378	0.68082	0.726948	0.796271	0.132435	0.00996532	0.858421	0.39632	0.504179	0.541761	0.397905	0.299681	0.77978	0.795327	-0.0178002
	p-value	5.36039e-05	0.040509	0.924188	0.000852488	0.557366	0.372789	0.0506815	5.07819e-05	0.122955	0.0631418	0.362655	0.0863132	0.0467954	0.00363681	0.002969	0.000606809	0.00325693	0.0737208	6.48626e-05	0.811187	0.0714064	0.000151121	0.00117812	0.0057378	0.00534816	0.000578448	0.0809166	0.0572767	0.000170851	0.000495365	0.320361	0.105879	0.343359	0.0379749	0.0104185	0.00487457	0.00112573	0.666253	0.974225	0.000172654	0.18003	0.0789392	0.0851744	0.178136	0.319856	0.00166926	0.00115248	0.953975
	N	13	13	13	13	13	13	13	13	13	13	13	13	13	13	13	13	13	13	13	13	13	13	13	13	13	13	13	13	13	13	13	13	13	13	13	13	13	13	13	13	13	13	11	13	13	13	13	13
NA4	correlation coefficient	-0.298649	-0.394626	-0.290155	0.134882	-0.0529984	-0.341005	-0.554453	-0.0789976	-0.478063	-0.675799	-0.13803	-0.345944	-0.0880663	0.146582	-0.0832374	-0.101093	0.4947	-0.180466	-0.124628	-0.146217	-0.452774	0.0818697	-0.827453	0.276723	0.0210877	0.449161	-0.110866	0.884936	-0.266192	-0.319468	-0.507206	-0.405127	0.0958206	-0.377595	-0.198664	-0.521754	-0.567741	-0.559548	-0.259808	-0.291233	0.770431	-0.286194	0.502419	-0.639244	0.641842	-0.347912	-0.0602725	-0.377856
	p-value	0.565344	0.438788	0.576981	0.798904	0.920577	0.50832	0.253545	0.88175	0.337535	0.140621	0.79427	0.501785	0.868242	0.781702	0.875432	0.848877	0.318483	0.73224	0.814026	0.782237	0.367249	0.87747	0.0420899	0.595511	0.968373	0.371566	0.834382	0.019098	0.610144	0.537101	0.304432	0.425555	0.856709	0.460526	0.705925	0.288387	0.239889	0.248274	0.619057	0.575501	0.0730038	0.58243	0.309783	0.171742	0.169444	0.499188	0.909701	0.46019
	N	6	6	6	6	6	6	6	6	6	6	6	6	6	6	6	6	6	6	6	6	6	6	6	6	6	6	6	6	6	6	6	6	6	6	6	6	6	6	6	6	6	6	6	6	6	6	6	6
NA5	correlation coefficient	0.604861	0.0337883	-0.380471	0.50935	-0.44554	-0.0544341	0.135254	0.218714	-0.155328	0.620245	-0.493562	-0.64249	0.124585	0.40619	0.293354	0.337264	0.638607	0.122432	0.357359	-0.316774	0.323652	0.410479	0.658209	0.579107	0.126606	0.378119	-0.657003	0.523665	0.341403	0.267299	-0.171432	0.180365	-0.572169	0.161654	0.305201	0.24221	0.489394	0.337865	0.585854	0.562313	0.558049	-0.112964	0.177396	0.131159	0.0108146	0.192765	0.483219	-0.370914
	p-value	0.0219275	0.908708	0.179595	0.0628338	0.110355	0.85337	0.644784	0.45252	0.595949	0.0179604	0.0728804	0.0132171	0.671308	0.149545	0.308716	0.238309	0.0139666	0.676705	0.209703	0.269818	0.258978	0.144881	0.0104921	0.0300002	0.666254	0.182523	0.0106843	0.0546197	0.232231	0.355558	0.557875	0.537209	0.0325107	0.580871	0.288658	0.40411	0.0757117	0.237421	0.0277003	0.0363403	0.0380965	0.700609	0.581247	0.65492	0.97073	0.509092	0.0800489	0.191685
	N	14	14	14	14	14	14	14	14	14	14	14	14	14	14	14	14	14	14	14	14	14	14	14	14	14	14	14	14	14	14	14	14	14	14	14	14	14	14	14	14	14	14	12	14	14	14	14	14
NA6	correlation coefficient	0.84001	0.538445	0.0321012	0.882442	-0.281576	0.278171	0.500885	0.556216	0.196698	0.550182	-0.400726	-0.515362	0.585065	0.691046	0.69865	0.797988	0.802188	0.67226	0.771411	0.267943	0.736841	0.819697	0.711674	0.612195	0.634709	0.859646	-0.479819	0.800831	0.742061	0.480051	0.24538	0.728281	-0.690519	0.643541	0.813892	0.598257	0.699761	0.0559422	0.0821592	0.82832	0.508515	0.358772	0.621241	0.554053	0.490981	0.52178	0.89348	0.0508877
	p-value	0.000169943	0.0469842	0.91325	2.94454e-05	0.32943	0.335561	0.0680881	0.0388706	0.500316	0.0414996	0.155629	0.059283	0.0279623	0.00620294	0.00544102	0.000625097	0.00055646	0.00844281	0.00123316	0.354355	0.00264512	0.000332288	0.00430755	0.0199616	0.0147514	8.10041e-05	0.0825105	0.000577942	0.00237488	0.082341	0.397794	0.0031403	0.00625862	0.0130195	0.00039653	0.0238193	0.00533613	0.84935	0.780075	0.000252604	0.0633385	0.207777	0.0310717	0.0397985	0.0746249	0.0556543	1.67044e-05	0.862838
	N	14	14	14	14	14	14	14	14	14	14	14	14	14	14	14	14	14	14	14	14	14	14	14	14	14	14	14	14	14	14	14	14	14	14	14	14	14	14	14	14	14	14	12	14	14	14	14	14
**	Die Korrelation ist auf dem Niveau von 0,05 (2-seitig) signifikant.
*	Die Korrelation ist auf dem Niveau von 0,01 (2-seitig) signifikant.
a
[truncated: 24 more columns]
