# Supplementary material for: Metabolic profiling reveals local and systemic responses of host plants to nematode parasitism
Source: Plant J. 2010 May 11;62(6):1058–71. doi: 10.1111/j.1365-313X.2010.04217.x (PMC2904900; doi:10.1111/j.1365-313X.2010.04217.x)
Supplement: Supplementary file 7 [file tpj0062-1058-SD7.xls]

## Sheet: Tabelle1
Table S3. Number of correlations of metabolites in syncytia, c-roots, i-shoots and c-shoots.
Metabolite	syncytia	c-root		Metabolite	i-shoot	c-shoot
TOTAL	664	198		TOTAL	70	50
Inositol-phosphate	40	1		Ribonic acid	9	3
Threonic acid	39	13		Glycerol-3-phosphate	7	0
Ribulose	39	4		Fructose-6-phosphate	6	3
Galactonic acid	37	16		Galactonic acid	6	2
Inositol, myo-	37	15		Glucose-6-phosphate	6	3
Phenylalanine	37	11		Spermidine	6	1
Galactose-6-phosphate	37	8		Galactose-6-phosphate	5	2
Ethanolaminephosphate	37	1		Inositol, myo-	5	7
Fructose-6-phosphate	36	10		Inositol-phosphate	4	0
Glucose-6-phosphate	36	7		Ribose	4	1
Glyceric acid-3-phosphate	36	2		Shikimic acid	4	0
Arabinose	35	10		Sinapic acid, cis-	4	0
Glutaric acid, 2-hydroxy-	35	7		Succinic acid	4	0
Valine	35	4		Threonic acid	4	3
Glycolic acid	33	7		Benzoic acid, 4-hydroxy-	3	0
Succinic acid	33	6		Dehydroascorbic acid dimer	3	1
Tryptophan	32	14		Erythronic acid	3	2
Isoleucine	32	8		Glycerophosphoglycerol	3	3
Glycerophosphoglycerol	32	5		Methionine	3	5
Phosphoenolpyruvic acid	32	1		Nicotinic acid	3	0
Ethanolamine	31	3		Rhamnose	3	2
Aspartic acid	29	16		Ribulose	3	0
Glucose, 1,6-anhydro-	29	9		Sinapic acid, trans-	3	0
Malic acid	29	8		Threonine	3	2
Aconitic acid, cis-	29	1		Asparagine	2	1
Glutaric acid, 2-oxo-	29	1		Aspartic acid	2	4
Methionine	28	18		Glutamic acid	2	1
Rhamnose	28	3		Glutaric acid, 2-hydroxy-	2	2
Ribose	28	2		Glutaric acid, 3-hydroxy-3-methyl-	2	0
Benzoic acid	27	0		Maleic acid	2	0
Alanine	26	16		Maltose	2	1
Sedoheptulose, 2,7-anhydro-	26	1		Phenylalanine	2	3
Erythronic acid	24	2		Proline	2	2
Malonic acid, 2-amino-	23	11		Aconitic acid, cis-	1	2
Ribonic acid	22	10		Alanine	1	2
Glycerol-3-phosphate	22	6		Arabinonic acid	1	3
Glutamic acid	22	2		Arabinose	1	0
Shikimic acid	16	3		Erythritol	1	0
Glycerol	15	2		Ethanolamine	1	3
Threonine	14	10		Ethanolaminephosphate	1	2
Asparagine	13	18		Galactinol	1	0
Serine	13	9		Glutamine	1	2
Glutamine	11	12		Glyceric acid-3-phosphate	1	3
Galactinol	10	3		Glycine	1	3
Raffinose	9	8		Isoleucine	1	1
Arabinonic acid	8	12		Kestose, 1-	1	1
Sinapic acid, cis-	8	3		Malic acid	1	2
Proline	7	12		Malonic acid, 2-amino-	1	0
Spermidine	7	2		Serine	1	2
Benzoic acid, 4-hydroxy-	6	5		Trehalose, alpha,alpha'-	1	1
Citric acid	5	5		Valine	1	1
Gluconic acid	5	3		Ascorbic acid	0	0
Nicotinic acid	5	3		Benzoic acid	0	1
Maltose	4	1		Citric acid	0	4
Glyceric acid	2	5		Gluconic acid	0	0
Glutaric acid, 3-hydroxy-3-methyl-	2	2		Glucose, 1,6-anhydro-	0	0
Ascorbic acid	2	1		Glutaric acid, 2-oxo-	0	0
Erythritol	2	1		Glyceric acid	0	3
Trehalose, alpha,alpha'-	1	3		Glycerol	0	3
Dehydroascorbic acid dimer	1	1		Glycolic acid	0	0
Glycine	0	5		Malonic acid	0	0
Threose	0	4		Phosphoenolpyruvic acid	0	2
Malonic acid	0	1		Raffinose	0	4
Sinapic acid, trans-	0	1		Sedoheptulose, 2,7-anhydro-	0	0
Kestose, 1-	0	0		Threose	0	0
Maleic acid	0	0		Tryptophan	0	1
