# Supplementary material for: Metabolic profiling reveals local and systemic responses of host plants to nematode parasitism
Source: Plant J. 2010 May 11;62(6):1058–71. doi: 10.1111/j.1365-313X.2010.04217.x (PMC2904900; doi:10.1111/j.1365-313X.2010.04217.x)
Supplement: Supplementary file 8 [file tpj0062-1058-SD8.xls]

## Sheet: Tabelle1
Table S4. Primers used for quantitative RT-PCR.
			MgCl2	Primer	Primer sequence
Gene name	Efficiency	R2	(mM)	conc. (µL)	Forward	Reverse
At1G12900	0.945438	0.9955	3	0.5	CTGTGGCCAAACCATCTCTT	ACCTTTATCTTGGCCTCGGT
At3G23940	0.895231	0.994	2	0.75	GTGGAACCATTAAGCCTGGCC	CATTGTATTCGCTGTGTACATGC
At2g30970	0.895231	0.994	2	0.75	GTTGGTGTGGGAGCATATCG	CCATAGGCAAGCTTCAATGTTAG
At4g32520	0.932334	0.9945	2	0.75	CGCATGAGGAAGATCGCAGAC	GCCACCTCTCGGACCTCTC
At1G35910	0.860123	0.9905	3	0.75	CACCCGTCAGCTTTAACCAT	TCGGGAAATATCTAGCCACG
At3G54090	0.900816	0.991	3	0.75	CCTGAGGACTCGCTATTTGC	CACAGCGGTAATGGGAGATT
At3G63250	0.841244	0.992	2	0.5	GTCTGAATACAGTGGAATCTATGG	CTCCCTCTTCTAATAGATCAGC
At1g69370	0.876123	0.9945	2	0.75	GCTTCTCCGATCCGATACTCTAG	GCATCCTCGTCATAAGTATCAG
At5G14590	0.899116	0.997	3	0.75	TGATTGATGACATGGTGGCT	TGGTTTCTTGTCCCTTTTGG
At4g29840	0.855173	0.9925	2	0.75	GAGATGAGGCTCGTCGTAATCG	GCCTCCATATCGTGTTCGACATC
At4g02610	0.865761	0.9955	2	0.5	TCCAGCAATCCAGGCTGCTG	CAGTCATGTAGTTCTCTACTCC
